# Supplementary material for: Examining the Impact of Side-Chain Chirality on Conformation of a Helical Poly(3‑(S‑1-ethylhexyl)esterfuran)
Source: Macromolecules. 2025 Nov 15;58(22):12336–45. doi: 10.1021/acs.macromol.5c01499 (PMC13011260; doi:10.1021/acs.macromol.5c01499)
Supplement: Supplementary file 2 [file ma5c01499_si_002.zip › ma5c01499_si_002 (2)/Optimized Geometry Coordinates/13 mer M and P DFT/P3MEF_13-0-M_b.xyz]

171
P3MEF_13-0-M_b -5939.0930236 a.u
O	-22.420112	3.695579	-12.565221
C	-21.085074	3.830151	-12.223484
C	-20.439795	4.578838	-13.174751
C	-21.432999	4.932676	-14.138886
C	-22.609375	4.365456	-13.718000
H	-19.405025	4.871221	-13.155473
H	-23.610352	4.378678	-14.117637
C	-21.298449	5.821067	-15.299137
O	-22.214343	6.159737	-16.027233
O	-20.024439	6.239498	-15.441125
C	-19.799144	7.206639	-16.474357
H	-18.717077	7.288620	-16.570790
H	-20.227616	8.166191	-16.178131
H	-20.250708	6.882706	-17.414279
C	-20.697429	3.246531	-10.975539
O	-21.697982	2.694348	-10.246664
C	-21.157271	2.210715	-9.071735
C	-19.807221	2.447036	-9.058128
H	-19.129433	2.204809	-8.259696
C	-19.499638	3.123610	-10.273840
C	-18.188028	3.666506	-10.628298
O	-17.917259	4.301570	-11.636104
O	-17.286118	3.393740	-9.663542
C	-15.993238	3.987013	-9.831693
H	-15.367205	3.548606	-9.055536
H	-16.063280	5.068291	-9.696212
H	-15.591680	3.770654	-10.823934
C	-22.089020	1.659684	-8.140545
O	-23.398168	1.786759	-8.471445
C	-24.152265	1.232040	-7.457174
C	-23.320192	0.739923	-6.484334
H	-23.625402	0.274822	-5.564676
C	-21.989292	1.020086	-6.905860
C	-20.781437	0.771953	-6.119387
O	-19.639656	1.066492	-6.439574
O	-21.089742	0.183240	-4.946178
C	-20.002549	0.017065	-4.028493
H	-20.402962	-0.573051	-3.205172
H	-19.669974	0.993066	-3.668571
H	-19.165692	-0.497876	-4.505242
C	-25.568386	1.352916	-7.595199
O	-26.002572	2.108688	-8.635588
C	-27.382044	2.141096	-8.593670
C	-27.825818	1.394077	-7.532404
H	-28.850412	1.256591	-7.238400
C	-26.668483	0.892052	-6.873408
C	-26.670104	0.141033	-5.617994
O	-25.685331	-0.241892	-5.004427
O	-27.931245	-0.060383	-5.186152
C	-28.056403	-0.654517	-3.888703
H	-29.122400	-0.829777	-3.750049
H	-27.682846	0.035169	-3.128835
H	-27.497695	-1.591444	-3.833885
C	-28.027568	2.966379	-9.564748
O	-27.217829	3.735795	-10.336474
C	-28.016584	4.480085	-11.182887
C	-29.333840	4.174620	-10.955922
H	-30.180717	4.614744	-11.449993
C	-29.356746	3.211388	-9.908913
C	-30.567795	2.692032	-9.272482
O	-30.615317	1.909667	-8.335365
O	-31.667949	3.220244	-9.845908
C	-32.913127	2.898040	-9.215105
H	-33.683606	3.319386	-9.859430
H	-32.954517	3.354885	-8.224109
H	-33.033421	1.816525	-9.120908
C	-27.353852	5.424033	-12.026608
O	-26.028987	5.611061	-11.800477
C	-25.574999	6.570268	-12.687461
C	-26.610820	6.982539	-13.484503
H	-26.559871	7.732445	-14.252400
C	-27.764567	6.263479	-13.062593
C	-29.117588	6.471944	-13.579025
O	-30.136056	5.924106	-13.185554
O	-29.112820	7.393369	-14.564413
C	-30.399671	7.769719	-15.068594
H	-30.201190	8.410549	-15.926786
H	-30.951492	8.320440	-14.303629
H	-30.974080	6.889547	-15.365301
C	-24.209814	6.968006	-12.545805
O	-23.569375	6.509236	-11.441259
C	-22.272813	6.979860	-11.471167
C	-22.089445	7.741600	-12.597084
H	-21.168650	8.211438	-12.894054
C	-23.331887	7.753285	-13.291906
C	-23.607725	8.435345	-14.554885
O	-24.683691	8.474527	-15.127620
O	-22.502583	9.053876	-15.030660
C	-22.659119	9.638493	-16.330526
H	-21.708100	10.123394	-16.550483
H	-23.467943	10.371222	-16.331872
H	-22.872517	8.857575	-17.063601
C	-21.441758	6.592121	-10.375438
O	-22.069112	5.990185	-9.331778
C	-21.114985	5.663349	-8.388819
C	-19.879970	6.065983	-8.830905
H	-18.948702	5.908879	-8.315915
C	-20.075306	6.666656	-10.107806
C	-19.025665	7.166907	-10.996991
O	-19.194158	7.618856	-12.117219
O	-17.805542	7.064649	-10.422800
C	-16.706285	7.386436	-11.288675
H	-15.823679	7.400920	-10.649357
H	-16.857007	8.359475	-11.759340
H	-16.611964	6.615233	-12.056079
C	-21.580515	4.994900	-7.213006
C	-20.955711	4.375696	-6.129847
C	-21.996174	3.882729	-5.291611
H	-21.892433	3.318605	-4.381604
C	-23.182864	4.217799	-5.892118
O	-22.926933	4.901552	-7.064743
C	-19.520882	4.173994	-5.918234
O	-18.628351	4.513092	-6.677591
O	-19.285162	3.537262	-4.748967
C	-17.917407	3.156360	-4.536077
H	-17.869345	2.799963	-3.507185
H	-17.251953	4.009365	-4.679650
H	-17.651434	2.357498	-5.231437
C	-24.557610	3.999215	-5.564070
C	-25.227585	3.256271	-4.590770
C	-26.620049	3.454244	-4.819014
C	-26.729678	4.292146	-5.898677
O	-25.468134	4.626981	-6.350153
H	-27.441973	3.009988	-4.285807
C	-24.645096	2.367805	-3.583536
O	-23.458254	2.123838	-3.441172
O	-25.604499	1.817135	-2.805657
C	-25.138955	0.803858	-1.901622
H	-25.987874	0.572625	-1.258350
H	-24.296785	1.169506	-1.311607
H	-24.837796	-0.078438	-2.470326
C	-27.826299	4.853465	-6.623822
O	-27.500142	5.782863	-7.555671
C	-28.661654	6.203201	-8.170930
C	-29.731964	5.543219	-7.624076
H	-30.757230	5.649985	-7.932089
C	-29.209094	4.670116	-6.624981
C	-29.976422	3.709269	-5.831688
O	-29.514200	2.906146	-5.037937
O	-31.300018	3.804599	-6.092251
C	-32.108007	2.784769	-5.485930
H	-33.140746	3.082903	-5.666203
H	-31.907509	2.718222	-4.415210
H	-31.897973	1.824778	-5.962413
C	-28.491077	7.179878	-9.200827
O	-27.239601	7.691270	-9.313494
C	-27.233832	8.591070	-10.357894
C	-28.486559	8.658280	-10.909994
H	-28.766299	9.256629	-11.759368
C	-29.308206	7.753194	-10.172496
C	-30.709633	7.432646	-10.442565
O	-31.378805	6.603937	-9.846945
O	-31.195897	8.173365	-11.463914
C	-32.519227	7.815838	-11.890156
H	-32.820523	8.592198	-12.593445
H	-32.490757	6.841983	-12.383436
H	-33.202654	7.780399	-11.039968
C	-25.973407	9.220526	-10.617878
C	-25.464607	10.029007	-11.625304
C	-24.095623	10.290805	-11.274716
O	-24.997418	8.988200	-9.697318
C	-23.865812	9.640146	-10.108081
H	-23.394699	10.868448	-11.855261
H	-23.004964	9.521741	-9.471081
C	-26.142896	10.449323	-12.848569
O	-27.300622	10.206761	-13.149153
O	-25.308905	11.154381	-13.649155
C	-25.858323	11.516665	-14.924958
H	-25.125992	12.185641	-15.377507
H	-25.988361	10.620553	-15.534891
H	-26.817743	12.023059	-14.802674
