# Supplementary material for: Examining the Impact of Side-Chain Chirality on Conformation of a Helical Poly(3‑(S‑1-ethylhexyl)esterfuran)
Source: Macromolecules. 2025 Nov 15;58(22):12336–45. doi: 10.1021/acs.macromol.5c01499 (PMC13011260; doi:10.1021/acs.macromol.5c01499)
Supplement: Supplementary file 2 [file ma5c01499_si_002.zip › ma5c01499_si_002 (2)/Optimized Geometry Coordinates/13 mer M and P DFT/P3MEF_13-0-P_b.xyz]

171
P3MEF_13-0-M_b -5939.0930373 a.u
O	-23.136010	9.164206	-8.443714
C	-21.849705	9.221390	-7.934424
C	-21.046508	9.929874	-8.791608
C	-21.879718	10.312607	-9.887269
C	-23.133356	9.824532	-9.617346
H	-19.993000	10.108659	-8.669864
H	-24.062863	9.858231	-10.162085
C	-21.493169	10.989092	-11.130765
O	-22.239269	11.199468	-12.070337
O	-20.187916	11.327189	-11.110333
C	-19.672017	11.889269	-12.323394
H	-18.681485	12.268713	-12.074876
H	-20.317708	12.692423	-12.684375
H	-19.600049	11.111401	-13.086171
C	-21.627884	8.505954	-6.714946
O	-22.686822	7.804552	-6.241540
C	-22.292488	7.158368	-5.086699
C	-20.982036	7.458185	-4.819463
H	-20.399147	7.078107	-4.000152
C	-20.538440	8.316310	-5.866821
C	-19.165875	8.791488	-6.042802
O	-18.751293	9.476924	-6.965057
O	-18.378490	8.345309	-5.043078
C	-16.981124	8.632056	-5.173228
H	-16.531989	8.332935	-4.227011
H	-16.817827	9.695095	-5.362697
H	-16.559899	8.047989	-5.994080
C	-23.267103	6.301899	-4.490544
O	-24.414395	6.134605	-5.194213
C	-25.222585	5.261391	-4.494589
C	-24.592783	4.881960	-3.336862
H	-24.971488	4.190027	-2.606764
C	-23.327427	5.534866	-3.327967
C	-22.275456	5.330261	-2.332730
O	-21.160794	5.830486	-2.348599
O	-22.685659	4.473584	-1.375673
C	-21.691852	4.086688	-0.419415
H	-22.221245	3.501561	0.331447
H	-21.222368	4.963935	0.030949
H	-20.927863	3.476542	-0.906018
C	-26.447108	4.897559	-5.132640
O	-26.613249	5.347415	-6.402337
C	-27.824203	4.875416	-6.867726
C	-28.434632	4.135150	-5.887591
H	-29.376500	3.624627	-5.972954
C	-27.553299	4.130438	-4.770029
C	-27.750638	3.361423	-3.541262
O	-26.975133	3.293731	-2.599475
O	-28.917925	2.688260	-3.584016
C	-29.153369	1.782536	-2.499464
H	-30.167377	1.412129	-2.644013
H	-29.058877	2.292889	-1.538431
H	-28.438161	0.958426	-2.543966
C	-28.140709	5.172686	-8.228726
O	-27.162707	5.766364	-8.959636
C	-27.638343	5.943656	-10.244434
C	-28.923247	5.472071	-10.326273
H	-29.537846	5.456921	-11.207837
C	-29.255266	4.961710	-9.040188
C	-30.495657	4.258806	-8.710303
O	-30.780369	3.758810	-7.632538
O	-31.307492	4.200685	-9.785315
C	-32.491580	3.409835	-9.628087
H	-33.065407	3.559690	-10.541651
H	-33.061380	3.731610	-8.753582
H	-32.221108	2.357623	-9.517373
C	-26.722444	6.483051	-11.199608
O	-25.434689	6.617392	-10.793319
C	-24.702978	7.124494	-11.851833
C	-25.530512	7.322692	-12.926074
H	-25.237760	7.690375	-13.892341
C	-26.830248	6.902304	-12.525930
C	-28.000057	6.845949	-13.402981
O	-29.108316	6.425907	-13.107134
O	-27.694106	7.309621	-14.632370
C	-28.729718	7.194167	-15.615196
H	-28.361478	7.726224	-16.491477
H	-29.660297	7.637161	-15.254015
H	-28.899033	6.141899	-15.853922
C	-23.295571	7.257322	-11.643118
O	-22.806895	6.689986	-10.511793
C	-21.447096	6.919701	-10.469971
C	-21.070345	7.633415	-11.579153
H	-20.075040	7.979154	-11.795100
C	-22.248076	7.846828	-12.349795
C	-22.330959	8.573143	-13.615514
O	-23.335818	8.724172	-14.289849
O	-21.124889	9.067004	-13.978492
C	-21.149088	9.905139	-15.141721
H	-20.111202	10.183310	-15.324420
H	-21.757020	10.790976	-14.945573
H	-21.554351	9.366814	-16.000204
C	-20.758554	6.389964	-9.335574
O	-21.471794	5.550598	-8.540666
C	-20.662961	5.163976	-7.490587
C	-19.430509	5.752344	-7.623400
H	-18.612961	5.656331	-6.930882
C	-19.477217	6.543377	-8.807301
C	-18.414875	7.419769	-9.303173
O	-18.486485	8.146912	-10.279716
O	-17.308457	7.336377	-8.529993
C	-16.277631	8.281710	-8.854588
H	-15.415989	7.994709	-8.251995
H	-16.612420	9.287343	-8.591577
H	-16.035314	8.239454	-9.917873
C	-21.247142	4.287972	-6.522414
C	-20.846975	3.803630	-5.276523
C	-21.903140	2.970348	-4.809254
H	-21.962088	2.453017	-3.867963
C	-22.878241	2.986108	-5.773670
O	-22.473823	3.789081	-6.822275
C	-19.632787	4.141900	-4.531117
O	-18.766927	4.924614	-4.885962
O	-19.579544	3.473737	-3.356864
C	-18.504391	3.865114	-2.489715
H	-18.509925	3.144039	-1.672418
H	-18.691387	4.872903	-2.113088
H	-17.550989	3.838702	-3.020174
C	-24.165558	2.374761	-5.893408
C	-24.985605	1.639491	-5.036083
C	-26.164716	1.328514	-5.773107
C	-26.009540	1.877842	-7.019683
O	-24.785563	2.513565	-7.092269
H	-27.035760	0.801766	-5.425174
C	-24.748672	1.316737	-3.628010
O	-23.781805	1.656406	-2.966049
O	-25.763395	0.581906	-3.118936
C	-25.696707	0.362722	-1.701813
H	-26.486292	-0.354744	-1.478815
H	-25.877186	1.305176	-1.180487
H	-24.721605	-0.036804	-1.417876
C	-26.817922	1.934467	-8.197307
O	-26.217809	2.452178	-9.297473
C	-27.134339	2.452485	-10.329146
C	-28.320490	1.926737	-9.885480
H	-29.220623	1.833569	-10.467272
C	-28.131636	1.587860	-8.513144
C	-29.153866	1.067841	-7.604258
O	-29.010263	0.859075	-6.410742
O	-30.319916	0.847049	-8.252635
C	-31.424217	0.499305	-7.404064
H	-32.233164	0.215250	-8.077006
H	-31.710104	1.367899	-6.806987
H	-31.160307	-0.331005	-6.746786
C	-26.662604	2.987733	-11.567988
O	-25.333737	3.256533	-11.614871
C	-25.044185	3.785804	-12.854432
C	-26.190566	3.849682	-13.603045
H	-26.267442	4.247669	-14.599766
C	-27.242737	3.337278	-12.785316
C	-28.662470	3.273714	-13.131765
O	-29.559774	2.898403	-12.394666
O	-28.880209	3.698702	-14.396792
C	-30.263323	3.806550	-14.765849
H	-30.266399	3.998833	-15.838761
H	-30.796923	2.881909	-14.539040
H	-30.719046	4.639238	-14.225965
C	-23.671022	4.135582	-13.065794
C	-22.969185	4.827148	-14.043852
C	-21.595810	4.835029	-13.620229
O	-22.804673	3.735360	-12.094580
C	-21.552648	4.166815	-12.441737
H	-20.778446	5.311610	-14.136753
H	-20.769034	3.928751	-11.741638
C	-23.520038	5.502971	-15.215654
O	-24.690791	5.506113	-15.560370
O	-22.552556	6.162084	-15.896174
C	-23.019405	6.944996	-17.005230
H	-22.120423	7.284957	-17.519909
H	-23.638522	6.340756	-17.671141
H	-23.595053	7.795793	-16.635475
