# Supplementary material for: Examining the Impact of Side-Chain Chirality on Conformation of a Helical Poly(3‑(S‑1-ethylhexyl)esterfuran)
Source: Macromolecules. 2025 Nov 15;58(22):12336–45. doi: 10.1021/acs.macromol.5c01499 (PMC13011260; doi:10.1021/acs.macromol.5c01499)
Supplement: Supplementary file 2 [file ma5c01499_si_002.zip › ma5c01499_si_002 (2)/Optimized Geometry Coordinates/13 mer M and P DFT/P3MEF_13-0-Trans_b.xyz]

171
P3MEF_13-0-Trans_b -5938.9346506 a.u
C	-39.274773	0.352288	-7.635372
C	-38.740735	-0.356651	-6.586746
C	-39.840692	-1.030984	-5.972018
C	-40.957263	-0.682400	-6.690832
H	-37.699345	-0.382873	-6.303880
H	-41.997586	-0.947124	-6.593972
C	-39.859865	-1.929290	-4.809516
O	-40.857602	-2.458377	-4.358703
O	-38.621270	-2.099703	-4.294888
C	-38.554862	-2.966529	-3.153469
H	-37.503926	-2.995550	-2.867879
H	-38.912474	-3.966949	-3.409009
H	-39.165450	-2.574046	-2.336670
C	-38.613243	1.200764	-8.582075
C	-36.723998	2.090932	-9.301064
C	-37.705361	2.562249	-10.136390
H	-37.564573	3.232123	-10.970455
C	-38.933678	1.993499	-9.681122
C	-40.258570	2.223114	-10.276577
O	-41.312110	1.752483	-9.899957
O	-40.156879	3.059425	-11.341221
C	-41.398117	3.351286	-11.995802
H	-41.146391	4.023732	-12.815360
H	-42.095302	3.831324	-11.304526
H	-41.858108	2.435919	-12.376356
C	-35.316582	2.332753	-9.290822
C	-33.563031	3.329347	-10.187069
C	-33.083335	2.604501	-9.124658
H	-32.053627	2.547589	-8.807295
C	-34.208546	1.953286	-8.534059
C	-34.164923	1.067568	-7.360207
O	-35.104070	0.503713	-6.833866
O	-32.889617	0.948707	-6.912092
C	-32.730580	0.104281	-5.764944
H	-31.665218	0.117472	-5.537091
H	-33.064449	-0.912713	-5.985389
H	-33.309550	0.487304	-4.920915
C	-32.880732	4.164163	-11.123285
C	-30.987713	5.041044	-11.843635
C	-31.966473	5.514877	-12.681617
H	-31.819845	6.180972	-13.517725
C	-33.198621	4.955276	-12.226620
C	-34.520350	5.192742	-12.827871
O	-35.583534	4.734037	-12.459281
O	-34.406171	6.025319	-13.893228
C	-35.640584	6.327083	-14.556325
H	-35.377295	6.996024	-15.375018
H	-36.337774	6.814409	-13.870196
H	-36.105761	5.415124	-14.938737
C	-29.579439	5.276626	-11.836386
C	-27.823881	6.261906	-12.741042
C	-27.344752	5.539521	-11.676475
H	-26.314551	5.479528	-11.361264
C	-28.471255	4.895824	-11.080577
C	-28.429749	4.015028	-9.902752
O	-29.371434	3.459653	-9.372132
O	-27.154111	3.890549	-9.457480
C	-26.997031	3.050469	-8.306822
H	-25.931014	3.058284	-8.081879
H	-27.337589	2.034517	-8.521757
H	-27.571402	3.440957	-7.463071
C	-27.140606	7.089901	-13.682524
C	-25.246138	7.956157	-14.411505
C	-26.225282	8.430603	-15.248754
H	-26.078204	9.092710	-16.087946
C	-27.458406	7.877824	-14.788151
C	-28.780815	8.118179	-15.386924
O	-29.844905	7.665082	-15.013842
O	-28.665979	8.945616	-16.456035
C	-29.900668	9.249556	-17.117653
H	-29.636531	9.913989	-17.939716
H	-30.594311	9.742573	-16.431996
H	-30.370275	8.337852	-17.495228
C	-23.836910	8.186246	-14.409034
C	-22.080363	9.162172	-15.321677
C	-21.600801	8.440781	-14.256593
H	-20.569882	8.377550	-13.944363
C	-22.727985	7.803151	-13.655553
C	-22.686466	6.925270	-12.475452
O	-23.628993	6.375605	-11.940395
O	-21.410040	6.796324	-12.034108
C	-21.252721	5.958579	-10.881698
H	-20.185931	5.962335	-10.660406
H	-21.598431	4.943582	-11.092843
H	-21.822515	6.353863	-10.037087
C	-21.396858	9.985523	-16.267068
C	-19.501701	10.844758	-17.002351
C	-20.481364	11.319529	-17.838837
H	-20.334370	11.978995	-18.680121
C	-21.714937	10.771207	-17.374210
C	-23.037948	11.013052	-17.971190
O	-24.102318	10.563288	-17.594904
O	-22.923183	11.837470	-19.042546
C	-24.158369	12.142496	-19.702844
H	-23.894153	12.804213	-20.527058
H	-24.849681	12.638832	-19.017239
H	-24.630618	11.230864	-20.077262
C	-18.091938	11.071493	-17.003060
C	-16.982361	10.685924	-16.251759
C	-15.854989	11.320873	-16.855150
H	-14.823594	11.255274	-16.544970
C	-16.335048	12.043199	-17.919389
C	-16.940315	9.807530	-15.071976
O	-17.882943	9.259377	-14.535594
O	-15.663422	9.676375	-14.632849
C	-15.505457	8.837815	-13.481033
H	-14.438274	8.839659	-13.261668
H	-15.853281	7.823526	-13.692051
H	-16.073055	9.233748	-12.635260
C	-15.651560	12.865421	-18.865741
C	-15.969857	13.651211	-19.972771
C	-14.736155	14.198447	-20.438300
C	-13.756213	13.722933	-19.602620
H	-14.589649	14.857664	-21.279819
C	-17.293045	13.893592	-20.569201
O	-18.357233	13.443642	-20.192752
O	-17.178524	14.718585	-21.640140
C	-18.413991	15.023856	-22.300014
H	-18.150048	15.685912	-23.124036
H	-19.105077	15.519891	-21.613987
H	-18.886262	14.112343	-22.674650
C	-12.346189	13.948339	-19.603728
C	-10.588430	14.919901	-20.517932
C	-10.108521	14.194269	-19.456252
H	-9.076757	14.126629	-19.147326
C	-11.236747	13.559210	-18.854122
C	-11.194972	12.677130	-17.676970
O	-12.137842	12.128120	-17.141974
O	-9.917981	12.543271	-17.239096
C	-9.760209	11.700694	-16.090096
H	-8.692921	11.700846	-15.871257
H	-10.109032	10.687437	-16.304344
H	-10.327030	12.094338	-15.242752
C	-9.904069	15.744262	-21.462197
C	-8.002616	16.601943	-22.193247
C	-8.981136	17.078375	-23.026896
H	-8.849202	17.737981	-23.868652
C	-10.219169	16.531968	-22.566595
C	-11.538984	16.777959	-23.166984
O	-12.605016	16.327891	-22.796904
O	-11.419555	17.607759	-24.235365
C	-12.653586	17.915665	-24.898182
H	-12.387662	18.580756	-25.719150
H	-13.124501	17.005451	-25.277386
H	-13.346447	18.409142	-24.212251
C	-6.585247	16.808613	-22.167532
C	-5.515204	16.386016	-21.391298
C	-4.346711	17.005766	-21.958961
C	-4.770023	17.743537	-23.012791
H	-3.336959	16.892183	-21.598949
H	-4.276760	18.373774	-23.734697
C	-5.512759	15.492978	-20.222629
O	-6.469193	14.951220	-19.705069
O	-4.243391	15.335493	-19.762409
C	-4.121059	14.480054	-18.618200
H	-3.058365	14.460698	-18.378419
H	-4.697813	14.874970	-17.778250
H	-4.481704	13.474497	-18.848308
O	-40.631272	0.151765	-7.697615
O	-37.274121	1.266624	-8.360788
O	-34.916072	3.163975	-10.287485
O	-31.542067	4.222624	-10.900005
O	-29.177596	6.101920	-12.837732
O	-25.801131	7.143825	-13.463115
O	-23.434927	9.007228	-15.413847
O	-20.056823	10.036517	-16.050593
O	-17.690154	11.891399	-18.008813
O	-14.311347	12.915322	-18.650350
O	-11.943872	14.770629	-20.607550
O	-8.564163	15.793645	-21.245732
O	-6.128112	17.634134	-23.153012
