# Supplementary material for: Examining the Impact of Side-Chain Chirality on Conformation of a Helical Poly(3‑(S‑1-ethylhexyl)esterfuran)
Source: Macromolecules. 2025 Nov 15;58(22):12336–45. doi: 10.1021/acs.macromol.5c01499 (PMC13011260; doi:10.1021/acs.macromol.5c01499)
Supplement: Supplementary file 2 [file ma5c01499_si_002.zip › ma5c01499_si_002 (2)/Optimized Geometry Coordinates/6_14 oligomers XTB/fur-Hex-Eth-R-M-10-opt.xtbopt.xyz]

342
 energy: -493.691731194366 gnorm: 0.000291109490 xtb: 6.6.0 (8843059)
C            3.13362381150905       -3.81764384596025       -1.19120965374477
O            3.51374164972357       -3.03479283000564       -0.18868223392715
C            3.28784289496269       -3.71232595488809        0.97132495786753
C            2.76341769417519       -4.95000154173700        0.69081434096466
C            2.65234231075656       -5.01535274386100       -0.72111714958648
H            2.49970314154958       -5.70408581089711        1.40059953570146
C            2.00717263608251       -6.05680909559521       -1.53766056209861
O            1.80626135234626       -5.94408998811135       -2.72276548501273
O            1.63211709638802       -7.09141589419647       -0.78430352244701
C            0.77768590386396       -8.10823577676956       -1.34246894475423
C           -0.59675764915723       -7.48336599246180       -1.61469437127766
C           -1.70650931895954       -8.47356188669137       -1.96137386108523
C           -2.05380463492857       -9.42829085545439       -0.82105703295804
C           -3.23846830723858      -10.32536713839170       -1.17375387398953
C           -3.58037495693476      -11.28365191470629       -0.03940237772564
C            1.41023826983093       -8.79237355700542       -2.56116202929487
C            1.20905150514065      -10.30407619623251       -2.56311057954353
H            0.70598892210695       -8.82324654080239       -0.51619117146110
H           -0.48530687637179       -6.77243419846795       -2.43584074305355
H           -0.88550167732271       -6.92118029668131       -0.72193182182254
H           -1.43058860068055       -9.04285032019135       -2.84985376256784
H           -2.59913471292658       -7.89578694701060       -2.21441978037540
H           -2.29537402891447       -8.84833845130128        0.07261537971552
H           -1.19423139011169      -10.05773235024724       -0.58535979868697
H           -4.10858309576011       -9.70448203996764       -1.39871754037173
H           -3.00184686864343      -10.89859889867659       -2.07337377639641
H           -3.83571410789467      -10.73087251639101        0.86207397380482
H           -2.73287807204268      -11.92828521187737        0.18392812446696
H           -4.42689612493801      -11.91093034927370       -0.30864508229330
H            1.00835424650791       -8.35734963793945       -3.47657081898111
H            2.48071645007593       -8.57934828927179       -2.54602224472551
H            1.74539649894977      -10.74709172145402       -3.39952769327710
H            0.15949165151485      -10.56649165900383       -2.65817819431769
H            1.58676838671464      -10.74232178391377       -1.64163203452076
C            3.53528083488344       -3.01512705713258        2.20049584836152
O            3.86560347529030       -1.71913159668072        2.10526177195744
C            3.97786814180931       -1.21530857998328        3.36203661884692
C            3.71350814286389       -2.20146228624353        4.28030642343284
C            3.43259395132111       -3.37385479193771        3.54217660503938
H            3.72873755828633       -2.09925669575874        5.34343967722802
C            3.16214292399981       -4.69664552073082        4.12378557548863
O            3.05622454069037       -5.72031335563269        3.49027909812723
O            3.05001698027388       -4.60882032811785        5.44744416141275
C            2.86365029653570       -5.81177375618091        6.21881891415405
C            1.48798956311324       -6.41209574239209        5.90545305774414
C            1.02189610754292       -7.49642137579965        6.87524159793641
C            0.82465451336873       -6.99805150617310        8.30533908739332
C            0.22406339513495       -8.07633794342053        9.20483821389919
C            0.04093366819279       -7.58202022093308       10.63457746265136
C            4.04719290560370       -6.76978023941575        6.02119860736320
C            4.50436047330361       -7.43208098297076        7.31623282113865
H            2.87008236414693       -5.42910543931933        7.24457064763978
H            1.51502515366922       -6.82444014374390        4.89581692852462
H            0.76388048838882       -5.59218499216745        5.91307619191972
H            1.72807605274915       -8.32755317669376        6.86793131188138
H            0.06755440464715       -7.88189275544800        6.50724833874780
H            1.78061158349161       -6.68312691265940        8.72688023224878
H            0.16284820904074       -6.12885245532595        8.29540577623290
H           -0.74245808516127       -8.38770788284633        8.80206908224968
H            0.87828199102827       -8.95144602704481        9.20483275563801
H           -0.62321176816936       -6.72068604419610       10.65761148928070
H            0.99713964325033       -7.28710236238982       11.06166589630617
H           -0.38775895356474       -8.36233871257311       11.25899079255045
H            3.78724370123768       -7.52760894844192        5.28163728746173
H            4.87680097946608       -6.18647054218194        5.61316081256788
H            5.38710111614695       -8.03880182304436        7.12693557624809
H            3.73387408537332       -8.07576372108850        7.73115296615916
H            4.75867735056287       -6.68160988738967        8.06153480458471
C            4.32725122085819        0.16951299848028        3.46104916138546
O            4.55218910375043        0.79593734679146        2.30024335878867
C            4.82640808060633        2.09881774574831        2.56133233079149
C            4.76474890373013        2.32331245234688        3.91422413785663
C            4.45595381134068        1.07842101765899        4.51126844050745
H            4.93061524064079        3.25346680639196        4.41229817460321
C            4.41336918351697        0.80957612652641        5.95282512011059
O            4.40035767043132       -0.30261440560108        6.43149855319594
O            4.41242933189992        1.93850527948305        6.65347888822179
C            4.53583939078913        1.87703383252939        8.08995754315548
C            3.30118029155048        1.19058989587318        8.68730850881919
C            3.18424147853889        1.26955479603602       10.20798607467751
C            3.01545845885463        2.68902718392456       10.74387134668583
C            2.79682226807874        2.69857350425281       12.25551275827444
C            2.63143666595905        4.11380466873513       12.79507958296387
C            5.88503489532773        1.25066230269845        8.47115460100864
C            6.54503695876005        1.91564972422263        9.67397792508174
H            4.53485999860768        2.93696555539469        8.36615871010691
H            3.31377219425405        0.14125769900757        8.38964266308639
H            2.41868755221076        1.65334792361593        8.23611890214451
H            4.05700711498506        0.80515009683289       10.66883095865930
H            2.31158722029766        0.68071119162015       10.50338347673583
H            2.16052086770445        3.16018750736737       10.25345747850535
H            3.90063132208356        3.28342987229934       10.51251485856543
H            1.90711130278423        2.11224131987061       12.49668110304864
H            3.64866246747026        2.22137659299496       12.74639640457345
H            1.77666580080139        4.60095366829953       12.33088300769502
H            3.51833315777758        4.70800925823492       12.58551218162675
H            2.47485165461452        4.09853616292118       13.87108894415473
H            5.76057122573656        0.18241999481857        8.65092121417231
H            6.54763628267375        1.36631100493120        7.60976696323313
H            7.54130031878932        1.50327938973460        9.81676881319632
H            5.97996281298228        1.75763766608520       10.58798346231590
H            6.63978985473288        2.98775828306873        9.51349061616676
C            5.16483902820594        2.87280746276357        1.40519565546249
O            5.31504440126570        2.14950558362785        0.29212958039842
C            5.61766283162993        2.98529332424648       -0.72950970160297
C            5.64439707802972        4.28067679335133       -0.27421867131389
C            5.36644741083564        4.21977443451151        1.11339911050782
H            5.83679828480753        5.15604854334723       -0.85473960967194
C            5.37807721909246        5.33494590229855        2.06588457130120
O            5.35129351183545        5.18461055595709        3.26732507529263
O            5.43082824630921        6.50689997889179        1.44236547083019
C            5.58418223608446        7.71421915376421        2.21835879173504
C            4.34242314063235        7.92352024935574        3.09362367120755
C            4.24558511402652        9.28537945548785        3.77799491314727
C            4.13350969549555       10.45875997191862        2.80776164067529
C            3.90748997109106       11.77877111477050        3.54217022666172
C            3.80156671786705       12.95268553782680        2.57668127415555
C            6.92276076863889        7.68269519736305        2.96884610211835
C            7.61812180110447        9.03767548151369        3.03456266885466
H            5.61915458057975        8.48533317515756        1.44124288862966
H            4.32448103471111        7.14358723979046        3.85605087423926
H            3.46579895098217        7.78275405257922        2.45453710693642
H            5.10471870378407        9.43152108347097        4.43388838561635
H            3.35421790284128        9.27267811743882        4.41130274427980
H            5.04397842822650       10.53889967093022        2.21195416694084
H            3.30153265713004       10.28143573257048        2.12234054160410
H            2.99125207658452       11.71215011943090        4.13344561862004
H            4.73454125616279       11.95265334652930        4.23494960657975
H            2.97068133243556       12.80703937433962        1.88977072884443
H            4.71425352324476       13.04981680416950        1.99257925111560
H            3.64007534907054       13.88181608442713        3.11812367684890
H            6.77397634981276        7.28437022573191        3.97256602038527
H            7.57426457438600        6.99048672956390        2.42983769783668
H            8.60614253093375        8.91854568439021        3.47336822142076
H            7.06409493784839        9.75174402831066        3.63681055344912
H            7.73880200899811        9.45472358846452        2.03672991801027
C            5.89503917577732        2.28763569842554       -1.95031738289016
O            5.91889287405622        0.96150782273870       -1.80311287291909
C            6.19922768049394        0.39281864200209       -2.99848379722816
C            6.36352811175131        1.37338125077140       -3.94693721725939
C            6.17404935907422        2.61108925088282       -3.27481713096397
H            6.58139601092888        1.22627798484197       -4.98369079312331
C            6.25166951859400        3.96879082704290       -3.82209207293921
O            5.97994904873970        4.96357827745096       -3.18648679589248
O            6.66283794393644        3.96363550044597       -5.08849331884151
C            6.76171209031372        5.21098632674912       -5.80250422039081
C            5.35807161216808        5.79596005999083       -6.00280111387159
C            5.30188095150748        6.99868357988512       -6.94297887201751
C            5.60968617979475        6.65203871671285       -8.39790961279651
C            5.45573176481524        7.86539634180324       -9.31261060603788
C            5.76615589497183        7.52317315878131      -10.76449078541182
C            7.73983067864702        6.18318908965363       -5.12513920722106
C            8.76753261490250        6.75829940467626       -6.09269969860533
H            7.16926099173650        4.88847137911006       -6.76598041602170
H            4.97133309352180        6.08787253724605       -5.02468777735715
H            4.71569055626271        5.00215400789630       -6.39318286078969
H            5.98947037741608        7.77254738024225       -6.59762486278394
H            4.29294033480160        7.41586334723878       -6.89240611345677
H            4.93252633183257        5.86241919466110       -8.73106178014181
H            6.62894231977409        6.27164898559660       -8.48446873805645
H            4.43405360485562        8.24526702646405       -9.24024283116521
H            6.12666579801678        8.65935303116940       -8.97546757223402
H            5.09477673796305        6.74671421303027      -11.12454618758806
H            6.78805349806959        7.16270214893731      -10.86176622314558
H            5.64944114602966        8.39881547497207      -11.39865043431076
H            7.18081512249215        6.99076307789751       -4.65290666772166
H            8.26361952628273        5.65315085019274       -4.32855210147873
H            9.44760670926770        7.42039347525490       -5.56120869115521
H            8.28810482539314        7.32720408621640       -6.88496295194590
H            9.35408417735907        5.96285784301379       -6.54760298607160
C            6.29053888548888       -1.03914138684447       -2.89856938635641
O            6.32956952098250       -1.46528025104443       -1.63270458750989
C            6.35897068250601       -2.81717641830603       -1.62446196310724
C            6.33372023680019       -3.28595913044249       -2.91557798887415
C            6.29753661005422       -2.13775465715837       -3.75167751271939
H            6.33827712908196       -4.31097606683683       -3.22161117635719
C            6.27443331414129       -2.09174167028271       -5.21894052019991
O            6.32366002505081       -1.06422224216531       -5.85683343346799
O            6.20597731154198       -3.31828656233695       -5.73133356458691
C            6.15859582467410       -3.49386013475491       -7.15948670788887
C            4.83573329330742       -2.93087423604537       -7.69237518811551
C            4.53232329014377       -3.27328943577159       -9.14948243444232
C            4.30308941964834       -4.76319788833851       -9.39420675330395
C            3.89005350837598       -5.04194637141037      -10.83797349859760
C            3.67620888235784       -6.52962299560983      -11.08869725050582
C            7.41006472363836       -2.91177515240626       -7.83384035828687
C            8.00494923529785       -3.83969964580865       -8.88686553163520
H            6.16379121207390       -4.58447433240693       -7.25426859026931
H            4.85945603744966       -1.84550122680285       -7.57894308129926
H            4.03322379793281       -3.31797125053705       -7.05852253646682
H            5.33862718699689       -2.91322315613202       -9.79025854100599
H            3.62716163555608       -2.73189870172098       -9.43591862386563
H            5.21331151428717       -5.32350941245633       -9.17409392986148
H            3.52207799848867       -5.12234197196346       -8.72053697880757
H            2.96800329241845       -4.50036931744781      -11.06125812348873
H            4.66327583087024       -4.66792268027437      -11.51364283315270
H            2.90039401489727       -6.91814164643171      -10.43272051703973
H            4.59275433757090       -7.08429627923852      -10.89899690785166
H            3.37541321028138       -6.70614209023155      -12.11879865559265
H            7.17246249794061       -1.94264950481627       -8.27378224355342
H            8.16201483385271       -2.74160086865909       -7.05983551619738
H            8.90147370091353       -3.39184911764689       -9.30958046480080
H            7.30365978599905       -4.02472976689127       -9.69529279437924
H            8.27760296491935       -4.79478268523831       -8.44290364551492
C            6.45176365671688       -3.34233182345603       -0.28935722997633
O            6.67273125084431       -2.38677902654540        0.61598421966959
C            6.71444844100569       -2.94520455947911        1.84631159785752
C            6.50736903787718       -4.29889933856780        1.74390436065763
C            6.34471206432167       -4.56849482467093        0.35825181357531
H            6.46484656609677       -5.00498237556022        2.54602328820972
C            6.18187880616807       -5.87844700070352       -0.28355962544924
O            6.15652201029489       -6.03559431681126       -1.48339342836051
O            6.11866568819652       -6.84370403268385        0.62859471801803
C            6.12787327190141       -8.22118918261301        0.21739005521526
C            4.87984976837863       -8.55644723315072       -0.60487087657476
C            4.70118973316792      -10.05332045503083       -0.85553320154772
C            4.29607748854651      -10.83405991122076        0.39251615073168
C            4.07717632327360      -12.31480518058562        0.08834212695710
C            3.67257783399457      -13.09610924281063        1.33242533301658
C            7.44705078668987       -8.56261126072005       -0.49767050896879
C            8.12650159353395       -9.80219711996654        0.07342396336143
H            6.08614475796054       -8.74283988482308        1.17897044178396
H            4.95222678543624       -8.03524144688718       -1.56116153925478
H            4.00737797609586       -8.16562725651704       -0.07495558491275
H            5.62041734267362      -10.47149473063077       -1.26835530894322
H            3.92551511295401      -10.18282003340520       -1.61156397463438
H            3.37663491041411      -10.40719659813297        0.79963580467114
H            5.06802510534223      -10.74258708224058        1.15853226774532
H            3.30140000929295      -12.41960539868385       -0.67403710523259
H            4.99716442126948      -12.73840029292317       -0.32181419635882
H            2.74883035472414      -12.69942691132658        1.74814846835884
H            4.44615650143990      -13.02676970077122        2.09415381097994
H            3.51902344937013      -14.14602710754689        1.09393279149933
H            7.26364796114334       -8.68999248046392       -1.56521391587544
H            8.12533257223912       -7.71374289712789       -0.38587630759243
H            9.05240112725115       -9.99868543254346       -0.46246591700502
H            7.48936486334812      -10.67809634339045       -0.01346041340762
H            8.36475957694009       -9.65459218601403        1.12449207149124
C            7.02254571609413       -1.96556846706280        2.85115559642992
O            7.35117974089562       -0.78689789630359        2.30704224453208
C            7.60233995641246        0.09622121812375        3.29663865033884
C            7.44465073328519       -0.51990603848827        4.51363848432217
C            7.07328769487262       -1.86097097912223        4.23602425616068
H            7.56611109105215       -0.07427980820911        5.47737577306202
C            6.76514355699536       -2.89197533159614        5.23874157879208
O            6.31230710184986       -3.98341968021165        4.97716625045318
O            7.07348834325024       -2.44162583388809        6.44948015207573
C            6.73400146699950       -3.19790379903403        7.62529303090497
C            5.20791439586816       -3.22762074491925        7.75629707744207
C            4.67792922935648       -3.64925926448188        9.12505693312353
C            4.95901921462548       -2.62769933857448       10.22487789065601
C            4.33346870940328       -3.03589103006661       11.55692930842807
C            4.57897888508580       -1.99468816335114       12.64217213377814
C            7.40728994227186       -4.57784580502083        7.62667603754072
C            8.00139926549294       -4.94494039134155        8.98203816175734
H            7.16719861014228       -2.58235197516121        8.42115295833611
H            4.81621663573448       -3.89775528410918        6.99115950513862
H            4.84703877282383       -2.22230058502049        7.53032807019485
H            5.09091247212604       -4.61891838232910        9.41011958353183
H            3.59469970798344       -3.76983714020677        9.03881628987399
H            6.03584522270016       -2.51118241813568       10.36136701313555
H            4.55389199629984       -1.66060162840843        9.92076094491605
H            3.25763916590652       -3.17250644924643       11.42449400826217
H            4.75089001826745       -3.99492388659196       11.87383938381056
H            4.12715070704572       -1.04426257543167       12.36665525498944
H            5.64597733005508       -1.83837328136932       12.78704743714359
H            4.14823231018353       -2.31646870144082       13.58752736886400
H            6.69178008175392       -5.33636675496129        7.31028217255415
H            8.21238563151129       -4.56318821634501        6.88848930148252
H            8.46281770666672       -5.92850450468945        8.93066779197887
H            7.24020262112294       -4.96602951422914        9.75688979979881
H            8.76378958520123       -4.22509523815464        9.27236426336015
C            7.97882125127860        1.39025097755408        2.80803396973485
O            8.21961682166600        1.42740342127897        1.48907788882408
C            8.51575522218118        2.70160954467985        1.14524627665819
C            8.46930016169652        3.50535632999405        2.25780384083219
C            8.12572376825020        2.66349827946539        3.34406568693577
H            8.65026541922585        4.55776378878683        2.29363745655510
C            7.91990838270850        3.07305672575068        4.73907067184925
O            7.61256059359989        2.31170820065044        5.62954380173636
O            8.13052414745091        4.37647690143732        4.87417694739362
C            7.87343907592889        5.01883328861096        6.13611387283340
C            6.37050323166515        4.94649174535191        6.42778429233776
C            5.87981477886343        5.86995251857342        7.54067369018702
C            5.96282624717439        7.35074331257949        7.17620643243331
C            5.36917214695479        8.24367856599432        8.26350072512695
C            5.42319416758716        9.71694662623205        7.87762062165350
C            8.76958527781017        4.45202497508182        7.24726394094174
C            9.37719955931429        5.53678088331221        8.12964385479141
H            8.16584359643563        6.05320260583763        5.92661298707520
H            6.12181761338017        3.91461814430875        6.67797102005117
H            5.85117258042351        5.19860041288217        5.50070165904331
H            6.43738932036907        5.68342145370602        8.46066318618057
H            4.83370491514478        5.62264981956814        7.73957189872789
H            5.42072519655204        7.51579447035256        6.24288563348157
H            7.00339135207509        7.63832301182079        7.01362173020469
H            4.33091571176600        7.95471597636794        8.44205275326004
H            5.91826568615008        8.09270914916913        9.19626076361196
H            4.84730867327715        9.89435857123050        6.97190054819302
H            6.45056342566528       10.02674122188482        7.69707500265367
H            5.01297706679880       10.33730613790867        8.67108976934055
H            8.20149724228250        3.74605029499364        7.85276617132096
H            9.58194369223478        3.89413595459438        6.77587720338241
H           10.00471764716515        5.08438459546309        8.89424087206604
H            8.60815597018298        6.12401293226353        8.62362095665655
H            9.99330945261468        6.20991120026185        7.53723490681638
C            8.83945132729574        2.90988847721817       -0.23707487984548
O            9.02912377591562        1.80286771520911       -0.98018459905874
C            9.33217631158875        2.18901037419630       -2.22907767470083
C            9.33831509189053        3.54169769959267       -2.32508833575542
C            9.01322415199347        4.03493724516918       -1.02992435397711
H            9.55429932803603        4.13187545403408       -3.18990437819556
C            8.80431019048059        5.44345553894424       -0.68197592474877
O            8.56001898668790        5.85253708930864        0.43029257485014
O            8.91330946528597        6.20183636464256       -1.77237751778361
C            8.58202518626153        7.60137626222030       -1.70576712699621
C            7.07797783469995        7.73117248663038       -1.43843876403869
C            6.49998908910175        9.12840229968611       -1.65273430242257
C            6.49897216563612        9.56174282285215       -3.11703556302441
C            5.86352146941536       10.93626558629925       -3.31276864203768
C            5.85975126668187       11.34932613101221       -4.77966239873389
C            9.47795338446454        8.34865132278119       -0.70792840718659
C            9.98583996601939        9.67992912716078       -1.25031853946236
H            8.81290786820122        7.93724404676996       -2.72207943333370
H            6.88788976425859        7.41671737031580       -0.41136802244338
H            6.56745401155625        7.02929229492037       -2.10318838603832
H            7.04553779242419        9.85812377369320       -1.05134950706104
H            5.46755545095640        9.11923979205897       -1.29449402225153
H            7.52143986984266        9.59029670150322       -3.49907271951685
H            5.94239739674740        8.82632241029953       -3.70245464146597
H            4.83763763016840       10.91763357850624       -2.93833579834654
H            6.41450691113737       11.67751747035246       -2.72863609136176
H            5.29629688189376       10.63388295216708       -5.37498268463528
H            6.87586426577309       11.39110365263889       -5.16680014907534
H            5.40622651681247       12.33006234231887       -4.90214967968889
H            8.93776821259963        8.50056347864275        0.22640388363357
H           10.33932774307508        7.71534425886246       -0.48378630019857
H           10.61461529241742       10.16657096427400       -0.50815378770738
H            9.16531394829122       10.34896937874469       -1.49378201585326
H           10.57839887981644        9.52503141033738       -2.14965160831533
H            3.23959169808237       -3.45206962582965       -2.19333023313204
H            9.51292618705205        1.41652409209743       -2.95004293069559
