# Supplementary material for: Examining the Impact of Side-Chain Chirality on Conformation of a Helical Poly(3‑(S‑1-ethylhexyl)esterfuran)
Source: Macromolecules. 2025 Nov 15;58(22):12336–45. doi: 10.1021/acs.macromol.5c01499 (PMC13011260; doi:10.1021/acs.macromol.5c01499)
Supplement: Supplementary file 2 [file ma5c01499_si_002.zip › ma5c01499_si_002 (2)/Optimized Geometry Coordinates/6_14 oligomers XTB/fur-Hex-Eth-R-M-11-opt.xtbopt.xyz]

376
 energy: -542.965021281684 gnorm: 0.000711925592 xtb: 6.6.0 (8843059)
C            3.74709966659264       -4.36107237655917       -0.25957903811856
O            3.86746351032406       -3.32133979162528        0.56038301587422
C            3.49471632683757       -3.73387759800256        1.80311948489195
C            3.13152376684337       -5.05656639659000        1.76438921863735
C            3.29490892090740       -5.46668668330530        0.41845488422991
H            2.77337407262656       -5.64817067832254        2.57851207045650
C            2.98286473465076       -6.78809743783735       -0.14732643459986
O            3.21190421833740       -7.10949827910029       -1.29004064344117
O            2.40252314078092       -7.55503870376724        0.77263194612950
C            1.92000973026773       -8.86455937188832        0.42725920776620
C            0.74414612998816       -8.72361507369143       -0.54703163060393
C           -0.03765341302965      -10.01133765726011       -0.79865532882886
C           -0.78270955636541      -10.52531341483188        0.43154247719978
C           -1.64193745859364      -11.74484533697677        0.10417969609933
C           -2.37416561826749      -12.26876098465883        1.33350102505743
C            3.05116667819307       -9.76559454264331       -0.08635562185521
C            3.04006259129099      -11.15492003884610        0.54063228126163
H            1.56088358578375       -9.23637640758079        1.39236496882932
H            1.13407397468564       -8.35062143089605       -1.49617825842359
H            0.06753226554037       -7.96605734376326       -0.14208415712122
H            0.63367978248312      -10.78575296493975       -1.17286209967056
H           -0.76743446371080       -9.80923666491631       -1.58667152833095
H           -1.42105535643853       -9.73044071099002        0.82370819497859
H           -0.07168470595791      -10.79497484945299        1.21425413330590
H           -2.37010761990630      -11.47813534848472       -0.66523285413905
H           -1.00688149669808      -12.53515645183392       -0.30353901834987
H           -3.02485729136329      -11.50046061005847        1.74536076315127
H           -1.66451882712054      -12.56370752457004        2.10365168316023
H           -2.98259342786299      -13.13327703500153        1.07842770561483
H            2.98367205995531       -9.83989475189388       -1.17244159471703
H            4.00256911673768       -9.28502653904687        0.15189823412074
H            3.87677822409102      -11.73821125918907        0.16281877421829
H            2.12125512758624      -11.68693694972530        0.30992469225417
H            3.13414528804363      -11.08493982491576        1.62211351806174
C            3.50684103480536       -2.78906358494497        2.87871525987026
O            3.93593694145535       -1.54197259787922        2.62996171944146
C            3.84770436189190       -0.82628040049719        3.78290155917210
C            3.38092477033675       -1.63347906588982        4.79162513509124
C            3.14214976660598       -2.90235593395578        4.21852112840808
H            3.21588692623411       -1.34551946036108        5.80758131822521
C            2.45060712715411       -3.99107802205562        4.92701589202319
O            1.85499598144698       -4.89759600261861        4.39484697834691
O            2.51060826970164       -3.79411895056422        6.24517833873266
C            1.64876292260196       -4.54768156016137        7.12037594349784
C            0.20639495713781       -4.08929748220287        6.86928787400290
C           -0.81926069559162       -4.56255045972732        7.89694225844359
C           -0.57717162459349       -4.01123511494380        9.30045073193448
C           -1.69170266819462       -4.40841876192829       10.26611215587663
C           -1.44274497714998       -3.86978513963269       11.66966180343781
C            1.86145879320570       -6.06174459366122        6.99447925804205
C            1.84155669716750       -6.77836084606152        8.34040450893692
H            1.97968150021696       -4.21149859539336        8.10848070858508
H           -0.09123571717966       -4.44247806677622        5.87977572191510
H            0.21054514688580       -2.99583497030410        6.84696337991213
H           -0.84074697685191       -5.65270712834693        7.92539806020644
H           -1.80417834005834       -4.23073674340878        7.55863998018886
H            0.37256841856523       -4.38211044745732        9.68904717709684
H           -0.51335380676254       -2.92187474993985        9.25254995331330
H           -2.64559465265058       -4.02685516076084        9.89497743857879
H           -1.76527490426715       -5.49798846039897       10.30389975173542
H           -1.38216712016266       -2.78375848460901       11.65547981891249
H           -0.50763207146109       -4.25855939316444       12.06731258418876
H           -2.24765017444035       -4.16001646526014       12.34080927352375
H            1.10576019420049       -6.48448324597170        6.33190725176330
H            2.83253670739598       -6.22556675922415        6.52402370356313
H            2.06728320441669       -7.83333159548186        8.19962443912258
H            0.86931420971003       -6.70318433412657        8.81825477380598
H            2.58487352050171       -6.35458325635085        9.01150772176839
C            4.15141805301418        0.57165529515319        3.74128360552148
O            4.53487636932930        1.08857304213881        2.56382056032595
C            4.70739909036426        2.42662916209671        2.72286168829232
C            4.42535779635450        2.77744789758106        4.02062108896286
C            4.06814350350904        1.58793572501581        4.69363759870793
H            4.47877428684374        3.75887881597501        4.43892479841620
C            3.71113643435994        1.51077967674090        6.11731300936818
O            3.45315183583694        0.49538834765041        6.72020646908479
O            3.69450618786599        2.72714449371594        6.66062475838376
C            3.40766127217587        2.85963138203036        8.06669914533422
C            1.94248964266350        2.48704281490253        8.32381154936780
C            1.41867417238409        2.86260338758431        9.70873189866747
C            1.38424003451690        4.36784000236137        9.96467893284359
C            0.73978089839472        4.70026227919373       11.30887860696257
C            0.71634396135153        6.20151194539597       11.56903685544009
C            4.42342072172650        2.07758160751608        8.91254397540249
C            4.91943009220271        2.85929436330801       10.12389233841410
H            3.54584830600743        3.93350818073470        8.22844106698254
H            1.83371701012049        1.41085581877101        8.18106351436396
H            1.33682624280818        2.98901000742196        7.56386369524535
H            2.01836670962648        2.37145019661509       10.47614068643986
H            0.40125810994412        2.47273825954615        9.79614085783979
H            0.82119942565088        4.85596312434338        9.16576587771815
H            2.39746419109620        4.77282426498986        9.95185028383980
H           -0.28152355400777        4.31301538208025       11.32688829686594
H            1.29474584128683        4.20262625848995       12.10779775737496
H            0.15125771286697        6.71373326794832       10.79327412458106
H            1.72740179024695        6.60326325543268       11.57641928777711
H            0.25414981060120        6.41779858695617       12.52934099865531
H            3.98583676010312        1.13058209836887        9.22952766423770
H            5.27661580288960        1.84110326899833        8.27189194154808
H            5.67223229162873        2.27931397460811       10.65306621848026
H            4.11116874227364        3.07787447316502       10.81618407900016
H            5.36800721594545        3.80059714109438        9.81493675027993
C            5.11748020957602        3.17410837039266        1.57323854554282
O            5.29074675698971        2.48183990937596        0.44026960036236
C            5.63269037851939        3.35122738677660       -0.54451823933190
C            5.66650238220961        4.62928336898208       -0.04346896072705
C            5.35020295213724        4.52852908917810        1.33076114462546
H            5.90072883484697        5.51841193175201       -0.58687689018285
C            5.40680009379366        5.63267927840799        2.29570139997271
O            5.42754530127018        5.48235771925155        3.49687516330922
O            5.45670026114109        6.80898995248087        1.67951222276042
C            5.66639791995938        8.00370152154781        2.46115286056378
C            4.46305454230440        8.23693681942593        3.38348139276821
C            4.43534247219158        9.59321114180931        4.08503774344203
C            4.31131865959338       10.78022044741653        3.13308350724569
C            4.18430124345767       12.10084433226152        3.88978554532103
C            4.06466477627858       13.28712275175052        2.94116359804583
C            7.02870064031045        7.93874520633466        3.16697587544692
C            7.76764963619746        9.27239141374874        3.18127023341529
H            5.69181803924870        8.78074368656321        1.68969906237234
H            4.45082774734943        7.45011393604744        4.13891181223165
H            3.55945590010663        8.12973185981111        2.77645844744657
H            5.32885526147401        9.70772955303515        4.69996091852064
H            3.57684591235352        9.59866785813799        4.76181143922483
H            5.18599976316216       10.83068701484383        2.48280276559414
H            3.43253938131482       10.64282799727362        2.49882160531761
H            3.30568112601782       12.06436029080708        4.53793080140713
H            5.05989892009130       12.23605492281277        4.52958412406150
H            3.18616701036522       13.18160331513933        2.30827730332907
H            4.94125511039176       13.35270941638951        2.30011335219248
H            3.97643097469263       14.21694662628219        3.49809734725168
H            6.90162722571937        7.56820826624115        4.18443074410949
H            7.63933985519905        7.21029241218243        2.62767702761120
H            8.76395759507429        9.13286032789412        3.59484742852454
H            7.25368017090073       10.01529404699188        3.78439494873771
H            7.86806332883808        9.66534093664188        2.17155688113728
C            5.94098870820512        2.74973141998336       -1.80683038804890
O            5.99781306654306        1.41466255050689       -1.78674343992189
C            6.30337024596639        0.97667988185403       -3.03170180327092
C            6.42463034778884        2.04765293885390       -3.88239600943365
C            6.20585730042157        3.20575568957163       -3.09712864448261
H            6.64362776140302        2.01037438655660       -4.92700297677150
C            6.33467480918797        4.59732881880459       -3.54232629727711
O            6.34826920986186        5.54387989417535       -2.78686713064305
O            6.44657931172477        4.67450633920612       -4.86416251410251
C            6.72838198098737        5.95068313670825       -5.47753434891300
C            5.54768313911793        6.90241111568906       -5.24957674354852
C            5.58603958699908        8.20046347719816       -6.05355563904158
C            5.53641903650813        7.99519112699670       -7.56549779492162
C            5.45894717265010        9.32475987078046       -8.31329074330209
C            5.42025541755314        9.12322382055504       -9.82305031918929
C            8.09459698304364        6.46244400846615       -5.00084586365558
C            8.88670813263241        7.19325781465619       -6.07896129468809
H            6.78726231952446        5.68837905822337       -6.53932442809973
H            5.50334180383335        7.14698984724436       -4.18743443409120
H            4.63529693439403        6.35416468958959       -5.50193298887991
H            6.47668276464472        8.77210594075134       -5.79001338571301
H            4.71964378413310        8.79747872785283       -5.75566725803781
H            4.66412318201767        7.38829813582937       -7.81875691245278
H            6.42472324184722        7.45636405043325       -7.89828433575927
H            4.56505991329763        9.86735980499041       -7.99694450712206
H            6.32556113425176        9.93693260852515       -8.05164227573713
H            4.55273681985876        8.53104738881225      -10.10624041217117
H            6.31378552733565        8.60283959931070      -10.16135138733459
H            5.36500757835075       10.07996113987151      -10.33701085144022
H            7.96462476092631        7.10230783173617       -4.12820218265584
H            8.67024421321979        5.58744897469527       -4.68869516111601
H            9.88696998815398        7.40980526826124       -5.71070586528980
H            8.42042250263677        8.13211461832223       -6.36260452716581
H            8.98037510996612        6.57625626078670       -6.97040113234478
C            6.51444068995688       -0.43898222297338       -3.09738236132746
O            6.48432868496285       -1.03647213302304       -1.90406209987073
C            6.74870958185137       -2.35327508918055       -2.06798530841504
C            6.94843998526910       -2.62042618518071       -3.40090805329726
C            6.80252270356061       -1.38163232635097       -4.08045419327676
H            7.17836620929559       -3.57179649548963       -3.83203062758795
C            6.93564167566848       -1.12457141140767       -5.51788456972182
O            6.72472207057729       -0.04894137404326       -6.03355131856295
O            7.32169621798759       -2.21973931701148       -6.16916034343484
C            7.48350962804061       -2.17890309915656       -7.59953350659851
C            6.11701929115112       -1.98011544332478       -8.26704262682226
C            6.13094246794732       -2.13999522405268       -9.78647023511298
C            6.41178598099868       -3.56787710543140      -10.24930630861886
C            6.35318825354143       -3.68999750522286      -11.77062810931913
C            6.65292477176446       -5.10925989009784      -12.23690682665286
C            8.52976827287869       -1.13956825908674       -8.02961057890631
C            9.59110047090671       -1.71803071268010       -8.95807755180033
H            7.85467219843819       -3.18660389873311       -7.81218091926463
H            5.75999847235386       -0.97974605536761       -8.01515835691497
H            5.42114434773801       -2.70303860424867       -7.83335876829733
H            6.86738211937757       -1.46359664558397      -10.22373148834080
H            5.15050955228181       -1.83949938679787      -10.16460945374314
H            7.39913503833469       -3.88406680603257       -9.90854771435667
H            5.67694072809560       -4.24270546854321       -9.80489669191860
H            5.36083268103024       -3.39530986296476      -12.11950640413896
H            7.07611327723833       -3.00197112533643      -12.21591925568737
H            5.93241865688389       -5.80808776902723      -11.81777329356415
H            7.64797142926960       -5.41339290446238      -11.91882388424827
H            6.60443398317448       -5.17531416432161      -13.32128513677390
H            8.03024736237901       -0.30084812576815       -8.51371642087850
H            9.01790161988641       -0.74473216616485       -7.13813504253059
H           10.32255374371781       -0.95269091724586       -9.20844879005712
H            9.14980201848750       -2.08278780960263       -9.88200555465894
H           10.11348917119665       -2.54269994025614       -8.47772339580056
C            6.80370663363582       -3.05630059163018       -0.81601392961493
O            6.74307539207818       -2.24361613371813        0.24014147152774
C            6.78173561698435       -2.98579284518034        1.36813531743355
C            6.84851534532150       -4.31967558888578        1.03975430610206
C            6.87410475490223       -4.37595653729934       -0.37884092964564
H            6.87854268743419       -5.14317727615908        1.72183707961818
C            7.06598908227647       -5.54539947472336       -1.24823065662164
O            7.42264017173831       -5.44377538374198       -2.40100960751129
O            6.85435797998971       -6.68717786085366       -0.60270109800743
C            7.15533546870703       -7.93265793705235       -1.26665692057334
C            6.22712882805406       -8.13421756882695       -2.47026769548728
C            6.38277875028352       -9.48109791671798       -3.17520839422996
C            5.93839429465352      -10.67863954852522       -2.33964820605714
C            6.12881810454441      -11.99593618543542       -3.08878524162350
C            5.64580579557204      -13.18798727917687       -2.27141319387064
C            8.65317184398528       -7.99885376497390       -1.61068615293193
C            9.29472322756334       -9.33415840764590       -1.25150095703851
H            6.92575734018717       -8.66755124534772       -0.48791659294419
H            6.43750640656506       -7.34319596866276       -3.19102702996130
H            5.19611528237025       -8.00723077907567       -2.13194149767051
H            7.41967167530846       -9.61601949751688       -3.48809115180357
H            5.77526863165116       -9.45068677451464       -4.08278946772537
H            4.88491845450128      -10.56116088312072       -2.08592036039652
H            6.50239758262348      -10.71733654097137       -1.40608512178812
H            5.57927461110589      -11.95751884236578       -4.03202091546394
H            7.18665138516822      -12.12712813282180       -3.32979802873848
H            4.58410819794566      -13.09442707292357       -2.05290935786003
H            6.18600778367652      -13.24872281753913       -1.32863952874493
H            5.80244682371858      -14.11640239412946       -2.81572122931477
H            8.79444250887319       -7.78302126712265       -2.67020486428176
H            9.16223293631770       -7.21197468039478       -1.04856685379168
H           10.35666732088878       -9.30803177231761       -1.48594098597861
H            8.84461554885273      -10.15337893982457       -1.80395109611313
H            9.18550149746109       -9.53512445778947       -0.18779088891396
C            6.87186419200804       -2.15769654186954        2.54069988543647
O            7.11166227241590       -0.88139107438098        2.23430791417818
C            7.23404935958863       -0.16603616341775        3.37431359578319
C            7.05403159220216       -0.99350723013178        4.45559151265645
C            6.82748871570032       -2.29293925599530        3.92404972401916
H            7.07100762365421       -0.71673228983980        5.48850316894219
C            6.69094966186693       -3.55805157486285        4.65320882704125
O            6.48238640565540       -4.62049831149566        4.11179270087720
O            6.88779899057182       -3.37790134214448        5.95745802367622
C            6.99629111965371       -4.51935234723409        6.82604669503197
C            5.66595084707681       -5.27538531424697        6.89210665854611
C            5.62683062157040       -6.36289806634296        7.96473596204359
C            5.63273765652868       -5.81536177800933        9.39021231833760
C            5.50115972564671       -6.93110300387666       10.42515233027157
C            5.49160231367163       -6.38732019252329       11.84855378157735
C            8.19067272667434       -5.39830064057085        6.41666964173213
C            9.08861178904405       -5.76760741493237        7.59206532869988
H            7.20252580193289       -4.04856507906432        7.79281881431663
H            5.48387167936351       -5.72692084447150        5.91509777795581
H            4.87390743938402       -4.54524862509055        7.07741909964692
H            6.46737431489770       -7.04519773777389        7.83016734848520
H            4.71638683511228       -6.94783917526855        7.82211940515453
H            6.55802459320549       -5.26818196808259        9.57826270399525
H            4.80599409536572       -5.11090288511814        9.50854238324266
H            4.57919409002877       -7.48869354611710       10.24399303450674
H            6.33387407639925       -7.62907315979213       10.30976478292382
H            4.65761022608248       -5.70317806008963       11.99001015108938
H            6.41335013939463       -5.84860415103581       12.05756667306390
H            5.39684801738896       -7.19705630769634       12.56825536594206
H            7.82945687928606       -6.29875666860285        5.91856983679340
H            8.78696423254177       -4.84333322085516        5.68865503264926
H            9.92061064480473       -6.37647391739933        7.24546024373002
H            8.54517617476121       -6.33072513734289        8.34551726914595
H            9.49259703484247       -4.87153390156656        8.05824077772503
C            7.62457397391387        1.18933182595873        3.08874432245480
O            7.96504117800222        1.33335153906276        1.80033896811499
C            8.31783828358063        2.61684377251839        1.58097685827364
C            8.21515791919955        3.32769898010009        2.75104188442801
C            7.77164792226419        2.40902824304898        3.73811030071070
H            8.41459440350174        4.36884683823500        2.88775084423188
C            7.49488257727804        2.74859526899831        5.14394610141424
O            6.91345673579665        2.02717011498847        5.92161794612940
O            7.99381812228270        3.95078351554668        5.40945728633643
C            7.71556051504438        4.61513088457903        6.65507648875386
C            6.22857562541385        4.98333672047026        6.67610180750358
C            5.83059236189856        6.05023117523141        7.69404646361294
C            6.37430456863326        7.43792383068348        7.36201783092413
C            5.86830551134364        8.49987977846668        8.33578743098327
C            6.39257710009822        9.88678241957795        7.98428769026568
C            8.19602754123650        3.79529210945143        7.86074910490622
C            8.88630275185599        4.64742172427224        8.91999691970299
H            8.32524151511503        5.52101091539922        6.56706750290502
H            5.65757491327963        4.07313911158869        6.85776319358620
H            5.97176769719413        5.33738676737767        5.67572695539884
H            6.15345945796988        5.76077755087785        8.69591836605268
H            4.73872582297787        6.10483392355800        7.70684942095885
H            6.06379805497442        7.70537497234827        6.35019831578457
H            7.46562895478516        7.42781608209431        7.38537269291877
H            4.77592586886349        8.51238935463555        8.32137618507708
H            6.18202043980736        8.24057585470400        9.35001895956000
H            6.05697734987871       10.17980418602199        6.99190854508112
H            7.48043070951579        9.89810602089004        7.99494639090894
H            6.03449536918169       10.62552584254513        8.69757870326284
H            7.35548203053023        3.25781908238936        8.29908142221689
H            8.90710633206510        3.04821918022508        7.50072512830215
H            9.21352350786990        4.01921949225965        9.74536653068414
H            8.21897679700314        5.40802715627126        9.31544577619635
H            9.75946104903310        5.14391907734434        8.50186374317871
C            8.73410607317497        2.86446193797744        0.23150802461832
O            8.90989313710205        1.75426336217521       -0.50109538455746
C            9.27145519287356        2.12152211492615       -1.75167563952332
C            9.33125572229604        3.49077068486098       -1.83394243103665
C            8.98850764074755        3.98380029290198       -0.55110260666251
H            9.58237137568306        4.06853132516525       -2.69675900947534
C            8.89176465221085        5.39784372288617       -0.16601029555878
O            8.58762693592582        5.78324027427938        0.94111175530735
O            9.20113025792061        6.17263166871385       -1.19853310836003
C            9.08804193722334        7.60307654836925       -1.09245645946410
C            7.61118357576771        7.97163557229026       -0.91521024926421
C            7.28109790377576        9.44629869882207       -1.13628698518226
C            7.42701765790173        9.88588227054192       -2.59159702046298
C            7.00477347650884       11.33903432807828       -2.79681322486797
C            7.11681103330342       11.76068554129319       -4.25694560787276
C           10.02209575835066        8.16083270834074       -0.00814563589029
C           10.78599362524982        9.39842302907372       -0.46572610724555
H            9.44027518931625        7.92985174805639       -2.07666229625845
H            7.30535227499300        7.67827764523935        0.08913858667567
H            7.04092076933286        7.36889128292572       -1.62504952672258
H            7.90497460761306       10.07388033492830       -0.49671401705856
H            6.24282269989783        9.60376706639819       -0.83251191572586
H            8.46336256430154        9.77090731644279       -2.91522847914594
H            6.80732027557602        9.24185605248572       -3.21872414640206
H            5.97266993817631       11.46647067859574       -2.46230473084124
H            7.63293833773866       11.98899811853238       -2.18255251129117
H            6.46397316378468       11.15288301652846       -4.87970804130637
H            8.13858125366553       11.64098141778040       -4.61153192886122
H            6.83208418930076       12.80321053156587       -4.37863531298628
H            9.44966454676791        8.38189195056315        0.89220398514957
H           10.74495438999911        7.38348348341573        0.24978848570916
H           11.43110982031215        9.75347206340845        0.33474136251625
H           10.10965295157445       10.20305726114536       -0.74055327825819
H           11.40804118171968        9.16587359445302       -1.32746971229314
C            9.55556289989780        1.05011777234532       -2.66255049556215
O            9.64547196835721       -0.18419340116874       -2.13098822877298
C            9.94080637210051       -1.04111044664652       -3.12088891231698
C           10.03936115667764       -0.38929243679167       -4.30610941524121
C            9.78498687753014        0.98375557464248       -4.02935225172166
H           10.27447667054519       -0.81020267641142       -5.26027029955319
C            9.68173721397332        2.05265841972427       -5.02715341974856
O            9.50794839572330        3.22278463651037       -4.77268864628144
O            9.79522058677226        1.54572823988670       -6.25463861441386
C            9.54451442482470        2.38676833291827       -7.39661232557202
C            8.06596163197615        2.79189306818011       -7.38541556132949
C            7.54319260548689        3.37905686245830       -8.69479687478226
C            7.45685784507901        2.35018007661428       -9.81984696292134
C            6.84045024529771        2.92881793963365      -11.09130840190225
C            6.73377386278935        1.87783619669077      -12.18978538187593
C           10.53098087748446        3.56151466009419       -7.46162132962706
C           11.09187557815864        3.78551309098565       -8.86150052016326
H            9.74015263340815        1.70358262139866       -8.22940999617014
H            7.91760706394885        3.51311247166074       -6.58090377271943
H            7.48578396410500        1.89775647647995       -7.14282310548526
H            8.16443700169630        4.22043404728055       -9.00778776104617
H            6.53949846031145        3.76807626305862       -8.50606702382748
H            6.84503419902292        1.51081221274895       -9.48140623086749
H            8.45257344852159        1.96796101904466      -10.05418352166983
H            5.84565099314755        3.31915819776307      -10.86536246613108
H            7.45039562732188        3.76384814706202      -11.44461990913936
H            6.11345770681956        1.04641072866891      -11.86124035019066
H            7.71817738550724        1.49001827386440      -12.44408443403901
H            6.29069714455322        2.30234574482568      -13.08761530856505
H           10.04612334564265        4.46737585705779       -7.09814771526624
H           11.36186242765212        3.34631093193389       -6.78592894449997
H           11.78073229729786        4.62722564064471       -8.85454804176075
H           10.30167151378895        3.99717488515735       -9.57651846923306
H           11.63335697172012        2.90526832905699       -9.20183822830192
H            3.98835995790012       -4.22308259111869       -1.29543658748074
H           10.04311047054867       -2.07559811975087       -2.85901611014922
