# Supplementary material for: Examining the Impact of Side-Chain Chirality on Conformation of a Helical Poly(3‑(S‑1-ethylhexyl)esterfuran)
Source: Macromolecules. 2025 Nov 15;58(22):12336–45. doi: 10.1021/acs.macromol.5c01499 (PMC13011260; doi:10.1021/acs.macromol.5c01499)
Supplement: Supplementary file 2 [file ma5c01499_si_002.zip › ma5c01499_si_002 (2)/Optimized Geometry Coordinates/6_14 oligomers XTB/fur-Hex-Eth-R-M-12-opt.xtbopt.xyz]

410
 energy: -592.247229729475 gnorm: 0.000525442103 xtb: 6.6.0 (8843059)
C            4.47530495928516       -4.39326571978613        0.26034494675233
O            4.40135057514259       -3.28593074079519        0.98922024348173
C            4.21659435893421       -3.66212918345720        2.28489109875907
C            4.18758466360812       -5.03059907980564        2.37533043179881
C            4.35622433279367       -5.50863123217979        1.05317869296421
H            4.04433400610585       -5.61265982193686        3.25923992363109
C            4.43167407924516       -6.90301521281817        0.59742627937421
O            4.50362145063855       -7.21886817915829       -0.56830278716431
O            4.41917965562656       -7.74319324582088        1.62717803613307
C            4.59176327696748       -9.15369032470492        1.40127225297578
C            3.40498455603688       -9.70226638571389        0.59947207951788
C            3.37404488063097      -11.22247996902523        0.45631960688553
C            3.12906097809628      -11.95928288525673        1.77101065584266
C            3.01968797030707      -13.46796571279005        1.55956090103548
C            2.77789819183140      -14.20822261336936        2.86916843952423
C            5.96309073935118       -9.42990726659827        0.76638752764029
C            6.70280828502676      -10.59412911490669        1.41511617655257
H            4.56917277565243       -9.55459180255234        2.42007050376381
H            3.43270218146586       -9.25365392976797       -0.39476217445739
H            2.48764533055533       -9.36716142428569        1.09106892663511
H            4.30582410255906      -11.57036987153690        0.00798947041984
H            2.56727488102501      -11.47514539211542       -0.23684206430138
H            2.20529928109741      -11.59153773927986        2.22333003710239
H            3.94251338177954      -11.75790194196339        2.46994539771007
H            2.20019238179240      -13.67766394568150        0.86823677174140
H            3.94012872697548      -13.83580102821178        1.09940340950985
H            1.85369519991355      -13.86999720024762        3.33266123073542
H            3.59440410405534      -14.02878537393778        3.56541414786997
H            2.70315408097345      -15.27930744861571        2.69656530085081
H            5.83690003051384       -9.61125963640977       -0.30003275124892
H            6.56989021252992       -8.52783930639129        0.87589252892235
H            7.67596259658523      -10.72160032068988        0.94565964164308
H            6.15147986675542      -11.52436000434398        1.31093120248735
H            6.85948961139666      -10.40397373635884        2.47466166257165
C            4.07686179750358       -2.63295207745113        3.27143224854986
O            4.41819203436477       -1.38128482865235        2.92672315045097
C            4.14695541700868       -0.56437200279258        3.97939950846779
C            3.63523433738074       -1.30331208717445        5.01718903963980
C            3.57641738267501       -2.64341767124483        4.57123927286110
H            3.32559838005876       -0.93119533375912        5.96973409929148
C            2.94074672255654       -3.73573330822382        5.32378023464282
O            2.89803882876648       -4.89528012057535        4.98393881015982
O            2.38151108425973       -3.25097459241805        6.43380071989160
C            1.56763185753034       -4.10105393446321        7.26196295468128
C            0.30339348070626       -4.49039983636491        6.48633693500714
C           -0.78119480159628       -5.16248202043114        7.32577280599883
C           -1.39025210171804       -4.24649446231860        8.38521524519187
C           -2.54193278205066       -4.92344441598955        9.12540835760444
C           -3.13811765813552       -4.01630234455317       10.19478853849127
C            2.35944817385014       -5.29670057733192        7.80876404820039
C            2.13103318604924       -5.53176801169307        9.29748691526705
H            1.30602539966950       -3.42740205174768        8.08438988856694
H            0.59605540975104       -5.16149811017184        5.67657848617695
H           -0.10261360358646       -3.57984214369608        6.03706096970401
H           -0.37956706344114       -6.05905427907325        7.80017732240283
H           -1.57534824990156       -5.48480040139700        6.64763918342061
H           -0.62892365899943       -3.95522320043671        9.11068262125272
H           -1.75632790840277       -3.33570028712540        7.90607126511763
H           -3.31930060970601       -5.20024750025128        8.40959342269966
H           -2.18055627207726       -5.84357426961104        9.59107360589942
H           -3.51644259185546       -3.09924242202249        9.74843688249324
H           -2.38459467255355       -3.75066649209131       10.93325080169059
H           -3.95916903215435       -4.51337981481376       10.70602920002294
H            2.11035010828745       -6.19349264164881        7.24059447563449
H            3.41966189407507       -5.09658470974078        7.64939604920551
H            2.72792771968878       -6.37588484144179        9.63458548747652
H            1.08787809887616       -5.74686122700462        9.51078816738497
H            2.42457997374331       -4.65493300676666        9.87111809886884
C            4.34655620864494        0.84316633549146        3.82103316292318
O            4.91687093241372        1.27470506247991        2.68526653375636
C            4.95254970107172        2.63173742814679        2.71692043552383
C            4.38891703825811        3.07951108363452        3.88682327710098
C            3.98836701936582        1.93545323305672        4.61163329940187
H            4.27676358918454        4.09537878725094        4.19602172867946
C            3.28546359645382        1.97857326900824        5.90170842015935
O            2.93761215325471        1.02038724139229        6.55011037559856
O            3.05411640809455        3.24471429220452        6.26240407492035
C            2.32289447154127        3.50634396878657        7.47592650306298
C            0.87540735575904        3.03008912194728        7.29859430934722
C           -0.09572795455566        3.48496526967744        8.38603388756437
C           -0.29649281641685        4.99796004595022        8.43671965120898
C           -1.36620361723951        5.39407761557100        9.45227741499027
C           -1.56448924201354        6.90396781750351        9.50517467945661
C            3.03699238928998        2.92070781774764        8.70287186962321
C            3.03770737177671        3.85925998203508        9.90431704280930
H            2.34813486869638        4.59992774466275        7.52514567619829
H            0.87965466112402        1.93958377683036        7.26015336513450
H            0.52515910137785        3.39790080256487        6.32987761221589
H            0.24160358851104        3.12377518318133        9.35828945098786
H           -1.06129235291092        3.01370600904704        8.18546076263957
H           -0.59074765387796        5.35500407478867        7.44707826605241
H            0.64005118560171        5.49099902017487        8.70233218041938
H           -2.31106804841392        4.91309785788973        9.18919170191889
H           -1.07637307037468        5.03160566111343       10.44147722778007
H           -1.87152463319950        7.28198435825647        8.53237018629484
H           -0.63882437383941        7.40087297323111        9.78794037700312
H           -2.33001344645799        7.16541271499187       10.23188173896815
H            2.58160896625911        1.96683491990921        8.97019994631291
H            4.07275100258060        2.71849650930065        8.42255319935636
H            3.60408426669131        3.41169868436100       10.71791164070464
H            2.03030012658391        4.05364300350195       10.26039134378679
H            3.50069375539898        4.80961104101876        9.64906820510981
C            5.45792326119168        3.33917486901818        1.57830329418148
O            5.69511868521922        2.64956159706571        0.45255553753766
C            6.06647132563664        3.53030504143014       -0.51409143756066
C            6.06195572770888        4.80677416415158       -0.00485513241659
C            5.68627806618038        4.69652753294631        1.35141789622898
H            6.31200531207593        5.70108880591327       -0.53269945535760
C            5.69917541675752        5.79395481551191        2.32811151118931
O            5.73148605937203        5.63216611323598        3.52705135358306
O            5.69232070779707        6.97853972042832        1.72704430987264
C            5.79432269126127        8.17023325010804        2.53464994628330
C            4.53602724968142        8.30869051577219        3.40134765135530
C            4.37493026946429        9.65704744336964        4.10031428501512
C            4.21063377351565       10.83362490879022        3.14114527050661
C            3.91424380519932       12.13356880191247        3.88613353593659
C            3.76562389475337       13.31156903538793        2.93119091873032
C            7.11779231379409        8.18377721739322        3.31302535422779
C            7.78070014653523        9.55636927269553        3.34844288127797
H            5.80656352439240        8.96050544374492        1.77679873859612
H            4.55024007881067        7.52067688599299        4.15577900778669
H            3.67119695738384        8.13635312536000        2.75408624997958
H            5.22519707607203        9.83561311713268        4.75965858838457
H            3.48564760919760        9.59759618359736        4.73312555240331
H            5.11957637900438       10.96560635940346        2.55203763679993
H            3.39305412669316       10.62189484387521        2.44814380410007
H            2.99512630352868       12.01773691563490        4.46506781221924
H            4.72370076950938       12.33828627961073        4.59105195669420
H            2.95313080733479       13.13350914931770        2.22999147741717
H            4.68112819687410       13.45949711405188        2.36231609132384
H            3.55103050539462       14.22572646354767        3.47964961049757
H            6.95189669803049        7.82276922567071        4.32845454802956
H            7.79454724120610        7.47809014644074        2.82467657234971
H            8.74835770723124        9.48320242683539        3.83997117066274
H            7.18011394652659       10.27997567097196        3.89251422112887
H            7.93562821774509        9.93378632609182        2.34003314338110
C            6.41020524500172        2.98601720554330       -1.79394924836311
O            6.47551880083038        1.65156853954567       -1.86876929755055
C            6.79333781125008        1.30729498613763       -3.14207611996684
C            6.91622592261404        2.43705501658992       -3.91115185614272
C            6.68485754255801        3.53392654530774       -3.04758521273433
H            7.15593542473285        2.47566035451121       -4.95136329081178
C            6.82639585749944        4.94533912973532       -3.42300435556583
O            6.89802599358960        5.85547674260909       -2.62740814831844
O            6.88244264168900        5.08292903967719       -4.74324187161068
C            7.17852924926289        6.37636540291057       -5.30953426440211
C            6.04518339073814        7.35676162481399       -4.98296020100797
C            6.09977963382790        8.68875744938947       -5.72814061972951
C            5.95130669839423        8.55816081504346       -7.24190641317845
C            5.89294625900396        9.92405643827797       -7.92296842361502
C            5.75327931947107        9.79715251403670       -9.43485701629357
C            8.58219951902472        6.82436071483834       -4.87793150453725
C            9.35776007851537        7.53852555107167       -5.97923441498648
H            7.17845212359406        6.16183277098944       -6.38367496084106
H            6.05831127270626        7.55249015595310       -3.90993308936535
H            5.10166086101137        6.85518949910191       -5.21703809788893
H            7.03229811204733        9.20407367148356       -5.49446432110363
H            5.28347029857349        9.31127208835074       -5.35153301186557
H            5.03747305622711        8.00391107783466       -7.46800867879172
H            6.79148645444126        7.99601628020693       -7.65232276794013
H            5.04696042554488       10.49069908981616       -7.52696931181400
H            6.80228389712571       10.48323434057271       -7.68903931847755
H            4.84328099079750        9.25813239788092       -9.68936635012641
H            6.59915697081440        9.25473965818784       -9.85179789540225
H            5.71187700900481       10.77900676907840       -9.90045435556484
H            8.51365805510613        7.45613790648208       -3.99197314167012
H            9.13498429894898        5.92319767209385       -4.60113937767822
H           10.37592177038195        7.72483916822525       -5.64511456790247
H            8.90862313044373        8.49179937359437       -6.24236091609983
H            9.40101832177734        6.92326563824698       -6.87572699671435
C            7.00462674719877       -0.09547486192089       -3.34196276580005
O            7.02843897391360       -0.80309631832882       -2.21074510887040
C            7.24234648617425       -2.10479009534877       -2.51623092726488
C            7.33761599558544       -2.24853009549710       -3.87850390769088
C            7.19581531328164       -0.94896926062208       -4.42579408953502
H            7.49748013905740       -3.15842437241499       -4.41406721036245
C            7.29740174998453       -0.57228982393011       -5.83994101633022
O            7.39225660584855        0.57450812325076       -6.21816545888150
O            7.27140386290943       -1.64062498571028       -6.62869264909716
C            7.46901015864586       -1.47954564052936       -8.04972251571632
C            6.30423730194953       -0.67231363858648       -8.63628077307198
C            6.22330452950769       -0.64156802378207      -10.16109855305769
C            6.02139054374841       -2.01339087391329      -10.79970414523147
C            5.81970800164905       -1.90794303201206      -12.31003356155897
C            5.63844256267423       -3.27694078384506      -12.95382610418481
C            8.87095944246626       -0.91601815818589       -8.31556465528067
C            9.52182540163760       -1.45376898613304       -9.58473228861840
H            7.41660810244711       -2.51314429134752       -8.40884886437566
H            6.37566097667372        0.35155775092506       -8.26651988714582
H            5.38008029134547       -1.10377989249948       -8.24039480787360
H            7.12048038569842       -0.17549519554744      -10.56999180499063
H            5.37679790975752       -0.00436403629797      -10.43201386802848
H            6.88807502015797       -2.64648568112228      -10.60450828945873
H            5.14901095281436       -2.49522430639573      -10.35233947672488
H            4.94203755159156       -1.29103820471618      -12.51664407971864
H            6.68452577962289       -1.40995704996721      -12.75539384153993
H            4.77043391372221       -3.78249694229822      -12.53625634259073
H            6.51316369700380       -3.89957700622716      -12.77832749965340
H            5.49576054689011       -3.18051116623625      -14.02756840430667
H            8.83123697217958        0.17276617157144       -8.34237076914860
H            9.49265451181116       -1.20631375232027       -7.46524647009386
H           10.55509975073149       -1.11751339567931       -9.63230004758922
H            9.01387951852667       -1.11229674701559      -10.48180690209222
H            9.52043578717688       -2.54194878807199       -9.58513549902674
C            7.36676588691006       -2.91723152801848       -1.34059636391352
O            7.34012488927431       -2.19557266373558       -0.22006135505077
C            7.45162416738713       -3.02364545219783        0.84069631464105
C            7.55123159359470       -4.32266023102241        0.39925296615341
C            7.50508207383417       -4.26499601356591       -1.02057772225112
H            7.63909296850473       -5.19760016966667        1.00786045239134
C            7.58442775858484       -5.34751882332331       -2.00947711562229
O            7.61808670944641       -5.13334293194103       -3.20244704087234
O            7.62637718786551       -6.55067786831513       -1.45128680706496
C            7.67124317057083       -7.71344075988037       -2.30699286213095
C            6.38398697496348       -7.79947841432972       -3.13538223524225
C            6.21209383642285       -9.09772580526507       -3.92281855968845
C            5.94719323677827      -10.31798512404160       -3.04536929404436
C            5.71579477102453      -11.58048981739298       -3.87294865768611
C            5.42879391854128      -12.78853057800911       -2.98934757360745
C            8.95674214582945       -7.72999955107201       -3.14843227532101
C            9.65905499400872       -9.08288741713049       -3.13490604087153
H            7.70097485797711       -8.52900156377918       -1.57837922798047
H            6.37696705494172       -6.96251761840065       -3.83513460534815
H            5.54358515209135       -7.67060698030554       -2.45135325400771
H            7.08965200888314       -9.27754345764575       -4.54688909316747
H            5.35844721878649       -8.96623722805219       -4.59290451693493
H            5.06356579300870      -10.12637505933492       -2.43312172244673
H            6.79366276825552      -10.48699893125012       -2.37665001594828
H            4.87437232223673      -11.42016641829198       -4.55087893166285
H            6.59872577868416      -11.77987529701016       -4.48553584190789
H            4.53066154698873      -12.62243690715332       -2.39831859887148
H            6.25850498424135      -12.96912278727702       -2.30869252200828
H            5.28119902370032      -13.68062344662295       -3.59355296926405
H            8.73073459328299       -7.43195608191418       -4.17219431891573
H            9.63737710962896       -6.98169520816653       -2.73949843022058
H           10.56618608808009       -9.03553818226064       -3.73355755347472
H            9.02287409602406       -9.86407978135498       -3.54130137528895
H            9.93520578394612       -9.35979008400700       -2.11946503296987
C            7.48660317447111       -2.27993801935057        2.07240200487742
O            7.63672686332840       -0.96887893203074        1.87099950131558
C            7.65549737898474       -0.33649865964455        3.06409957850261
C            7.50380665729420       -1.25705661087988        4.07308698511883
C            7.40412365992752       -2.52540432828026        3.43851081369438
H            7.45936327605823       -1.05910707779328        5.12345175223539
C            7.31364588722329       -3.85488144105412        4.05025826240634
O            7.17511365133153       -4.87161713121836        3.40805648593465
O            7.45203113543262       -3.78969570960216        5.37319669943713
C            7.48222428450027       -5.00933199138926        6.14020546468873
C            6.09623421867939       -5.65902816881164        6.10556743438891
C            5.90610956611530       -6.83710451697616        7.05815360223076
C            6.03903753730069       -6.47194766720234        8.53544950702477
C            5.69161224156682       -7.65264322910811        9.43992625793617
C            5.79234532292445       -7.28573959885034       10.91541577271587
C            8.62411708114117       -5.92498175405472        5.67338617322013
C            9.39539239883222       -6.55992075691564        6.82478900230087
H            7.69710940549591       -4.63926459982306        7.14831324974289
H            5.90034400946164       -5.99362479385185        5.08579016274902
H            5.36599366404647       -4.88010772764968        6.33938760332517
H            6.61429951549449       -7.62961735803203        6.81108925936005
H            4.90301795558887       -7.23415824454887        6.88595819959271
H            7.05827239182542       -6.14910252164081        8.75388721783511
H            5.37405692263326       -5.63719821862792        8.76574938585196
H            4.67701310078098       -7.99139962519392        9.21726530893437
H            6.36806735626289       -8.48353862560726        9.22565663180919
H            5.11481251642639       -6.46809403938836       11.15215618129070
H            6.80431476215554       -6.97169636274915       11.16205634317164
H            5.53557442955488       -8.13696284111519       11.54181533358496
H            8.22638072153844       -6.69612757821860        5.01311099936718
H            9.31990310192147       -5.32073840667416        5.08618649264788
H           10.21821085935704       -7.15371986297877        6.43299177788339
H            8.76055734591710       -7.21053355042874        7.41860419214970
H            9.80920406624700       -5.79305969537308        7.47635850306020
C            7.95271679893872        1.06481808690565        2.91638271031211
O            8.35794428750109        1.35964450184244        1.67512094035296
C            8.63934180587344        2.67897675887991        1.60573714167428
C            8.42337775857243        3.25982684346873        2.83042490513257
C            7.98217452028593        2.21900531517750        3.68949976105136
H            8.54116373421746        4.29250478454008        3.08156751088092
C            7.57046878683005        2.40012420976927        5.09094794618700
O            6.86957949805716        1.62550641731251        5.70013460030048
O            8.08294897097873        3.53357180323760        5.55786153597235
C            7.64385215375940        4.08066048842708        6.81464772453071
C            6.18597140796432        4.51944222579713        6.65031991369418
C            5.69341277682777        5.56556955138746        7.64654953774182
C            6.35292078958840        6.92947655867255        7.45815802755875
C            5.68647323924801        8.01362381071339        8.30204081961799
C            6.33253588688951        9.37608374483546        8.08194272211754
C            7.90290167859673        3.11874463190914        7.98193866836065
C            8.41302521611427        3.82878246014631        9.23085527367928
H            8.29051647606427        4.95852263312766        6.91640791338166
H            5.55372290077109        3.63311228483226        6.70979812242908
H            6.08582047386366        4.92794204368402        5.64285360606536
H            5.83838774506609        5.21815662890249        8.67087112279989
H            4.61877407302124        5.67899009713442        7.48612552103693
H            6.28617689993908        7.20610897694550        6.40419865418183
H            7.41059395688970        6.87593567443799        7.72260341207065
H            4.62631537750000        8.07075821307431        8.04328114227251
H            5.75505504410624        7.74563861893910        9.35936211109747
H            6.26336241450252        9.66295686653985        7.03492803827644
H            7.38415939817219        9.35064915183860        8.35955178460170
H            5.83788271536835       10.13833121210585        8.67953172122721
H            6.99330036240789        2.56149828435894        8.20906556033464
H            8.65565244363106        2.39421319054324        7.66272140795703
H            8.59372471295775        3.10397939169284       10.02134870977527
H            7.69348973949406        4.55673482700766        9.59458643115636
H            9.34710113741331        4.34595200450356        9.02142414221474
C            9.10420630960256        3.07062094067428        0.30616933013249
O            9.32798356635157        2.02291128564753       -0.49719125508393
C            9.71645211186703        2.48102990429277       -1.70757364811357
C            9.75412190282402        3.85305088681992       -1.69195828517532
C            9.36442459429573        4.24728748118031       -0.38680776835669
H           10.01776706110104        4.49448862435522       -2.50484943577224
C            9.23603039109405        5.63195489501928        0.08778227001289
O            8.83857776354983        5.94293377475134        1.18853047388231
O            9.63441306625104        6.46974537610919       -0.86226255865320
C            9.50193312053837        7.89156876661184       -0.68856396342791
C            8.01143723842883        8.24274649074461       -0.63353826590628
C            7.68210820444735        9.72075406791566       -0.83148596128852
C            7.97073278924647       10.22173152126746       -2.24494262791450
C            7.52649617860248       11.66971310933462       -2.44046123740007
C            7.78614726936699       12.15560230021161       -3.86125666115947
C           10.32773041519852        8.38811322468945        0.50716016209835
C           11.09242701497173        9.67271998928697        0.20826445840513
H            9.94220673715740        8.27322144904932       -1.61612763821253
H            7.61745860498255        7.90828780795571        0.32603119720246
H            7.51658938215869        7.66121954446676       -1.41392568266520
H            8.22537091134109       10.33112550460024       -0.10734739582835
H            6.61525836154896        9.85210413443326       -0.63170025034924
H            9.03920877016440       10.14902354286625       -2.45672973910028
H            7.44391233568436        9.58658931710925       -2.95970556864273
H            6.45989878564494       11.75370134969629       -2.21940749809661
H            8.06079397972322       12.31082999692814       -1.73483712389208
H            7.22829308175817       11.55514681342460       -4.57653990584248
H            8.84456009842630       12.08168030584353       -4.10256864336524
H            7.48067377363443       13.19324833420849       -3.97416683186696
H            9.67830081283690        8.52822049908545        1.37043603158169
H           11.04867527699627        7.60893404614677        0.76562006076121
H           11.66769814738098        9.97290060896425        1.08117496977249
H           10.41930463829982       10.48496217246362       -0.05127272129766
H           11.78204740265069        9.52292672797206       -0.61977928810380
C           10.01356271417722        1.44099274569031       -2.64670534105574
O           10.09944304745221        0.21488836210692       -2.10975315630771
C           10.35037294635296       -0.66754301294038       -3.10433992383554
C           10.42550037050365       -0.00591866462583       -4.30520239003603
C           10.21157912574829        1.36461385267921       -4.01955229819884
H           10.60491535753965       -0.44194565440567       -5.26391929749568
C           10.15491937101532        2.46475437009435       -4.99006646844072
O            9.98117754528067        3.62512067815010       -4.68932535116525
O           10.32976567257299        2.00627247540163       -6.22326459841674
C           10.18975676749735        2.89944260205094       -7.34282972472605
C            8.73550892791554        3.37939805135513       -7.41287261157647
C            8.32997387859647        4.02598319283821       -8.73565685851096
C            8.30351041893110        3.04324421304620       -9.90448277326208
C            7.79425612165629        3.69266887407793      -11.18934629293577
C            7.73945858390055        2.69813441500876      -12.34276385702183
C           11.23378564553622        4.02511707552435       -7.29573860560692
C           11.88609799543414        4.28529765076377       -8.64895041992885
H           10.40822809230939        2.23846487549935       -8.18808913407651
H            8.56992488507881        4.08576444956926       -6.59855969500382
H            8.10044851126131        2.50958619128973       -7.23103179863751
H            8.99505076185292        4.86003728839379       -8.96837677073494
H            7.32526944407209        4.43795416247484       -8.60942878721375
H            7.65428293099045        2.20437208691213       -9.64604308280913
H            9.30514199637486        2.64767882429929      -10.08372129002866
H            6.79608677451328        4.10178032905953      -11.01724802357027
H            8.44947686781736        4.52476043277470      -11.45893157674501
H            7.05750779294432        1.88302869669378      -12.11041594549382
H            8.72524395972827        2.27762018239193      -12.53127525973583
H            7.39478759598851        3.18373469254171      -13.25278841855392
H           10.77378647269093        4.93731740459282       -6.91590453241002
H           12.01228054013402        3.73512886262151       -6.58631746535470
H           12.61858419495001        5.08441835452711       -8.55986552911321
H           11.15171037808371        4.57785663328760       -9.39418416835865
H           12.39669114117867        3.39277967651013       -9.00438378827599
C           10.52674054190375       -2.03127122130641       -2.69706721920496
O           10.62696500134424       -2.25491085547228       -1.37233036492978
C           10.81449462744267       -3.57169860765052       -1.18894265109504
C           10.83415930190002       -4.22359631229977       -2.37753471151527
C           10.64006143974586       -3.23274469163778       -3.37977479115436
H           10.97786142355286       -5.26811069470407       -2.55211301685023
C           10.45241714585054       -3.49900530104203       -4.80915077033182
O           10.29513159281318       -2.64881689704796       -5.65602818373331
O           10.46226272504569       -4.81174108305791       -5.03201713460398
C           10.04595267312314       -5.31966576004143       -6.31215982112554
C            8.55901934208125       -4.99219861578784       -6.49484604826493
C            7.85454021809584       -5.75986995172693       -7.61106028517929
C            7.72965021526512       -7.25504818010552       -7.32605025061971
C            6.91492601362878       -7.97937609752286       -8.39524200786977
C            6.78451393231314       -9.46733899119624       -8.09285118455315
C           10.95638227768262       -4.82700262129893       -7.44568508778471
C           11.31766531348816       -5.92836029326751       -8.43605440314970
H           10.18012235857798       -6.39892028404948       -6.18267583588759
H            8.46702073757537       -3.92079157697395       -6.67912581829949
H            8.06296948000527       -5.21001465218380       -5.54543790306722
H            8.37009178929440       -5.60455414047716       -8.56079280163941
H            6.84970708083937       -5.34289421543328       -7.71561459988632
H            8.72103622416077       -7.70957040365985       -7.27188525128943
H            7.24529412194753       -7.39067021157500       -6.35704947455961
H            5.91959833980176       -7.53342114362835       -8.45450322086419
H            7.39402815372415       -7.84713540016901       -9.36857041284157
H            6.28636759485691       -9.61942045853834       -7.13799537524191
H            7.76612808267931       -9.93448133858598       -8.04455011859675
H            6.20554738493129       -9.96727309630342       -8.86589302457388
H           10.47895864366051       -3.99435454731218       -7.96214276679222
H           11.87776645940013       -4.44565374844747       -6.99972452680227
H           11.96513135140717       -5.52980650050186       -9.21388162471594
H           10.43186832309191       -6.34309997908023       -8.90894228873520
H           11.84617903025734       -6.73588715525066       -7.93359643843441
H            4.60745257200172       -4.29765805161081       -0.79966954168874
H           10.91307047899455       -3.91449456650408       -0.17793441562418
