# Supplementary material for: Examining the Impact of Side-Chain Chirality on Conformation of a Helical Poly(3‑(S‑1-ethylhexyl)esterfuran)
Source: Macromolecules. 2025 Nov 15;58(22):12336–45. doi: 10.1021/acs.macromol.5c01499 (PMC13011260; doi:10.1021/acs.macromol.5c01499)
Supplement: Supplementary file 2 [file ma5c01499_si_002.zip › ma5c01499_si_002 (2)/Optimized Geometry Coordinates/6_14 oligomers XTB/fur-Hex-Eth-R-M-13-opt.xtbopt.xyz]

444
 energy: -641.517288038661 gnorm: 0.000651667445 xtb: 6.6.0 (8843059)
C            4.99623404273689       -4.43625107607686        0.06967158803114
O            5.03991134784743       -3.35884449596233        0.84471658282231
C            4.68873223525324       -3.74410414633685        2.10163567140934
C            4.41018518989399       -5.08894950559949        2.11656899281742
C            4.61070144671941       -5.54045437886338        0.78919961465903
H            4.09585334627916       -5.66702846606809        2.95870129685343
C            4.39250047569731       -6.88900389647248        0.24137095031806
O            4.83259450484469       -7.26176023351856       -0.82092970172242
O            3.62887877588268       -7.60988759830229        1.05842600785178
C            3.19516510314563       -8.92559642493168        0.66681845612064
C            2.28232884248667       -8.80959986353124       -0.56023995148609
C            1.52578714205294      -10.08540464029479       -0.92456576580820
C            0.49790479779418      -10.50864122818016        0.12260076804738
C           -0.30892638489434      -11.72253034358474       -0.33360890756925
C           -1.33324990469471      -12.14697432571585        0.71152778931749
C            4.38379531740857       -9.87782386393660        0.47595213164796
C            4.15430706843331      -11.24270190458076        1.11519953281427
H            2.61028768804694       -9.23893674558983        1.53775017230027
H            2.89460830272085       -8.50388012392777       -1.41056229279965
H            1.56209879760553       -8.01077503757104       -0.36209973606691
H            2.23200681832181      -10.89838240263023       -1.09901218841162
H            1.00454853001258       -9.90407940545321       -1.86790933713469
H           -0.18288139783391       -9.67628344840922        0.31478127004244
H            0.99770637735596      -10.75069337407684        1.06201445066665
H           -0.82180334242731      -11.48528211831160       -1.26845851760534
H            0.37132767858838      -12.55405838205999       -0.53319044571060
H           -2.03193385806756      -11.33731003009137        0.91053653676923
H           -0.83992522642103      -12.40911245439560        1.64508844763490
H           -1.89773094504534      -13.01045867174619        0.36749777187461
H            4.59566987694918       -9.98787543348612       -0.58791548974423
H            5.25985694981952       -9.41907244470852        0.94030486161267
H            5.02273373981951      -11.87762174376564        0.95864483287021
H            3.28988382639154      -11.74126696069340        0.68643443669513
H            3.99452686633041      -11.13961546255392        2.18645591156497
C            4.61098737372553       -2.73391363615454        3.11401897895007
O            4.91775185196232       -1.47510041177306        2.75835820767055
C            4.70853678117827       -0.66766745216941        3.83173256183675
C            4.28888343117426       -1.42141608075502        4.89970454893391
C            4.20956034942733       -2.75919246058843        4.44892191199855
H            4.03164354075254       -1.06131526564993        5.87218072137682
C            3.63708967488906       -3.84900805658632        5.25516888555054
O            3.40051420001119       -4.96860227889509        4.86504875520522
O            3.37033324318835       -3.40443591691001        6.48477241166223
C            2.57662699898941       -4.19614277628889        7.38703470067036
C            1.15132688527000       -4.29348385776454        6.82969672331926
C            0.11978968415798       -4.85428107616755        7.80656978445607
C           -0.13420194913401       -3.95022106345969        9.01102451202474
C           -1.24499119663797       -4.49566277727148        9.90608454230223
C           -1.48983256591100       -3.59924734974850       11.11376621374476
C            3.21919624435735       -5.55499642073062        7.69601475375156
C            3.21669339533583       -5.88540552402324        9.18434904111995
H            2.58017333132422       -3.57533460851618        8.28880743630341
H            1.17924858678336       -4.92217559182455        5.93740280883489
H            0.84706035097459       -3.28898989786979        6.52308886696351
H            0.43075674889477       -5.84318964152532        8.14662560315706
H           -0.82002570449581       -4.98080763541373        7.26335832724872
H            0.77707974136809       -3.85072472927970        9.60299107129875
H           -0.41115613041557       -2.95363443000075        8.66029800139401
H           -2.16677312034620       -4.58328540720706        9.32655871493973
H           -0.97440471837235       -5.49777473386010       10.24751065265348
H           -1.77677640802456       -2.59992444414855       10.79398194254227
H           -0.58863337628087       -3.51846969710686       11.71788929228161
H           -2.28520845775317       -4.00210826902821       11.73641664191104
H            2.71018516253254       -6.33857377887385        7.13380958871910
H            4.25156765226519       -5.52744842514690        7.34758090756806
H            3.69691839323147       -6.84650191680696        9.35181836741354
H            2.20543828983957       -5.93783235708872        9.57774306958046
H            3.76233976472616       -5.12836845648249        9.74425297582210
C            4.84636293526109        0.74709765202846        3.67309451211537
O            5.27902546170721        1.21863173974617        2.49193151786447
C            5.27065136058103        2.57694513285112        2.54801756219851
C            4.84666458810539        2.98376199329317        3.78942064528193
C            4.55237915863603        1.81370281041444        4.52430556440154
H            4.75376473554109        3.99330440615783        4.12752386145683
C            3.87121905361687        1.83321533762462        5.82740473124660
O            3.35853285887844        0.88045801496632        6.36636024635783
O            3.82776538941994        3.07889989210595        6.30624287001805
C            2.96522209679706        3.38214988197675        7.41966636390234
C            1.51204647844797        3.23580112547904        6.94917485780626
C            0.45446783989718        3.77432094071181        7.91023471130410
C            0.53327718375124        5.28422297354258        8.12477632706059
C           -0.61072364966037        5.79236372466009        8.99983321827560
C           -0.52575912062561        7.29694439597162        9.22547963986141
C            3.31026337278505        2.55935202173431        8.66771168273481
C            3.25491131630114        3.37808982779686        9.95303456876631
H            3.19328056244629        4.43745945829784        7.60186964429171
H            1.32224623466483        2.17555402047738        6.77032518174887
H            1.42358725395761        3.75757100908700        5.99197447527642
H            0.52811943540370        3.25962771792288        8.86905642753670
H           -0.52619063944056        3.53415720693597        7.49144241423030
H            0.49644303598525        5.78754154075963        7.15600383633691
H            1.48090501085453        5.54561651225565        8.59823741067534
H           -1.56453172530985        5.54989648243714        8.52572141984369
H           -0.58276159933607        5.27928661065925        9.96418398136965
H           -0.56875392491532        7.82735485315263        8.27670605041582
H            0.40808105407638        7.55657516539871        9.71965138960236
H           -1.34951600051134        7.63902460378798        9.84752731461685
H            2.64108669699087        1.70148532438701        8.73854737371825
H            4.32238353820249        2.17076551612759        8.54144281543631
H            3.58390914284979        2.76932846706927       10.79262484850725
H            2.24715211652745        3.72418835228253       10.16271775200392
H            3.90554531497613        4.24661384657803        9.88244602893767
C            5.58884767118350        3.32140376728378        1.36687403075095
O            5.86704243519604        2.63678351194322        0.24697957324014
C            6.05045575982894        3.52829506923195       -0.76187469448536
C            5.87713225191328        4.80579210337380       -0.28710890595002
C            5.58804950240268        4.68946941323355        1.09012216158283
H            5.96035253499460        5.70891802298442       -0.85145231184327
C            5.39327177672187        5.82814728299339        2.00017929685466
O            5.35705120536108        5.75502799950427        3.20603410461777
O            5.25712136763853        6.95928327519829        1.31148517940925
C            5.10288382236463        8.19901033828443        2.03115042456168
C            3.74680725069031        8.20179683305788        2.74767424618946
C            3.30621026096543        9.55948037713078        3.29170455012831
C            3.08845850583016       10.61428885401239        2.20896227429317
C            2.50534057496158       11.90425404112925        2.78220936504681
C            2.30577802047208       12.96258142595499        1.70422587514651
C            6.31196899935868        8.45783578392951        2.94138308178371
C            6.77568161423062        9.91026061996629        2.92340799548116
H            5.08936300053327        8.93463688245754        1.22036741929418
H            3.79319468209312        7.48682418870617        3.57051208244725
H            2.99878093048753        7.84378330098519        2.03429831973377
H            4.03499456808622        9.92103108939795        4.01811555879320
H            2.36449547027020        9.41210275503232        3.82686046681225
H            4.03458047488980       10.84571777359271        1.71713831105355
H            2.40806783825382       10.21778377235274        1.45173170670150
H            1.54701759183941       11.68801929419848        3.25997816076840
H            3.17674981638587       12.29279094863754        3.55168450175387
H            1.62584072087879       12.60040019287197        0.93608964465302
H            3.25419838771985       13.20931066953437        1.23168876204845
H            1.88827354062459       13.87158315401399        2.13083211818530
H            6.07647821033258        8.15120423021114        3.96077694063350
H            7.12909000829401        7.82167684951277        2.59178795811731
H            7.67701129113187       10.01525978913568        3.52329932603528
H            6.02027155866785       10.57729756915881        3.32914735751700
H            7.00089932340715       10.22899536418896        1.90815998433724
C            6.39016839626190        2.99562245214128       -2.04666538244959
O            6.55994434029295        1.66991811736239       -2.10737495629366
C            6.85084675942867        1.33173324931355       -3.38866851416390
C            6.85257698447908        2.45618453937860       -4.17574565504937
C            6.56952307196688        3.54467678145357       -3.31725199228479
H            7.04496550628817        2.49620742795639       -5.22561122087593
C            6.59049238449445        4.95838350358362       -3.70911712654462
O            6.60973396783625        5.88049787861945       -2.92444035078076
O            6.60513422066645        5.08795445150830       -5.03182934675850
C            6.77675452155132        6.39807339298200       -5.61113250307853
C            5.56404429719255        7.27474477334791       -5.27425217017191
C            5.49673082939419        8.60651572183652       -6.01871279824586
C            5.33884058666690        8.46420399290466       -7.53045911363485
C            5.17610807488574        9.82201964129275       -8.21077261186142
C            5.02343633184532        9.68429007630956       -9.72044865585538
C            8.13927963551521        6.97737537339671       -5.20395679802052
C            8.83539189365942        7.73738404974122       -6.32761612158249
H            6.78082802103381        6.17597234452517       -6.68373205280429
H            5.56999786151678        7.47103529756731       -4.20121402869794
H            4.66605628654225        6.69260172089628       -5.50051963118521
H            6.38678431901061        9.19694436060487       -5.79761693134003
H            4.63739187473563        9.15982545208768       -5.63015973215722
H            4.46364905079679        7.84667783668765       -7.74510025947870
H            6.21130370069641        7.96221851109416       -7.95136538977303
H            4.29904653505402       10.32947189671226       -7.80231004354584
H            6.04808949650078       10.44289689009498       -7.99047837746263
H            4.14701848973689        9.08674268779837       -9.96173970280495
H            5.89692481383842        9.19766123994656      -10.14917689427776
H            4.91149202025959       10.66075678009546      -10.18578078476303
H            8.02354446625234        7.61843440774207       -4.32967301417075
H            8.77340212163220        6.13561689818027       -4.91479576286795
H            9.83652406155209        8.02040898609978       -6.01028332252898
H            8.29952044970992        8.64185652998422       -6.60061019290170
H            8.92261579016334        7.11293803814193       -7.21452981455568
C            7.15073666035323       -0.05580763140940       -3.57886886424546
O            7.24552427490018       -0.74624433726859       -2.44000512852569
C            7.53214810215893       -2.03546968092582       -2.73630461755009
C            7.60205442096844       -2.19159352296743       -4.09873195315676
C            7.37023971329799       -0.90970588289711       -4.65730827124607
H            7.79362825537259       -3.09984266385179       -4.62686942172970
C            7.43810190521288       -0.53611368171545       -6.07380261676488
O            7.45223200489607        0.61269305785768       -6.45804410816550
O            7.48962763045562       -1.60609211978080       -6.85927773605788
C            7.69333760492882       -1.43321656442157       -8.27787100536287
C            6.48635184612085       -0.70636683453081       -8.88376425630699
C            6.44186576068313       -0.66544787942013      -10.40976432073964
C            6.33424470768174       -2.04020663311529      -11.06465936843824
C            6.17877379820399       -1.93166807323578      -12.58024355407659
C            6.08331690732319       -3.30204999523877      -13.23928909108874
C            9.05748406714334       -0.77567780771042       -8.52781308918237
C            9.77179908343408       -1.29546069650150       -9.77026413842488
H            7.71530055095105       -2.46819205030212       -8.63627499975136
H            6.47594374010410        0.31621130642116       -8.50397670891665
H            5.58650014056580       -1.20670521961426       -8.51417867075641
H            7.32174060712115       -0.14576984088409      -10.79083070677700
H            5.56797906727777       -0.07442599171521      -10.69772762014552
H            7.22547046143371       -2.62932378176222      -10.84395097832750
H            5.47345678291323       -2.57060631311263      -10.65113957951615
H            5.28068189707305       -1.35445823146814      -12.81228029861010
H            7.03379587393112       -1.39028703172867      -12.99272286728335
H            5.22619575451824       -3.85068969160541      -12.85500074119478
H            6.97961316072059       -3.88499647261554      -13.03838620237536
H            5.97250001178455       -3.20322934259677      -14.31657555255178
H            8.94043160701450        0.30658655687015       -8.58358826203211
H            9.68042417208736       -0.99824723667013       -7.65797464013639
H           10.77857454291628       -0.88560218896016       -9.80815021084329
H            9.25802241144173       -1.01452767882649      -10.68487095334344
H            9.84906903808413       -2.38057256604598       -9.74254597934036
C            7.74785930344378       -2.82620563949549       -1.55955991022520
O            7.70370119234876       -2.10210725128278       -0.43897042474101
C            7.92634963118196       -2.91427066047557        0.61472420469915
C            8.12743313171020       -4.20062584362028        0.17170973658090
C            8.02175605382340       -4.15312181549659       -1.24327429373320
H            8.31046250090136       -5.06508170443615        0.77393032860281
C            8.16306390535565       -5.25534626278986       -2.20643871125465
O            7.90921184858592       -5.13421229381218       -3.38490680551665
O            8.60084591602219       -6.35792115566383       -1.61643997146177
C            8.76899595536925       -7.56833374648527       -2.38785105571126
C            7.41101853566068       -8.04941752963320       -2.91239362848924
C            7.25791184735180       -9.56864968026987       -3.03665904605541
C            7.59243689544277      -10.33178562737821       -1.75594621314051
C            7.13036099586320      -11.78646493257615       -1.81583506218500
C            7.62225162992752      -12.57951892808445       -0.61066616670728
C            9.86198278251661       -7.36027335641796       -3.44076161655230
C           10.27670334264518       -8.63211555225792       -4.16885786445202
H            9.13100069549033       -8.26548404488644       -1.62853894329815
H            7.21125240278007       -7.58390774060920       -3.87878523165249
H            6.65071466586691       -7.69247567349932       -2.21289990771118
H            7.87149988521705       -9.95589118409073       -3.85073476183916
H            6.21434437033898       -9.76357156882644       -3.29613631825560
H            7.12059069244022       -9.83447385443903       -0.90701024862722
H            8.67163870958433      -10.32513213611839       -1.59175738700629
H            6.03956754511805      -11.82220958460248       -1.85670432565141
H            7.50955418672939      -12.24922442019897       -2.73038195291547
H            7.29488518810203      -12.10892507954934        0.31411886724443
H            8.70905948344185      -12.62192584538194       -0.60107149883811
H            7.24052738025328      -13.59787220793797       -0.63470401942793
H            9.52551757680461       -6.61889849571138       -4.16349690760925
H           10.73014532347913       -6.94948993526375       -2.92036695696303
H           11.18512743218545       -8.44331105718346       -4.73695039078960
H            9.50760147803627       -8.95812133661015       -4.86316884169078
H           10.47860164045112       -9.43733596990665       -3.46595835318147
C            7.96149337466147       -2.18531352181203        1.85182555597148
O            8.03054546508978       -0.86526181769201        1.68209294384162
C            8.07310144186990       -0.26887553334000        2.89424630773947
C            8.02334874608537       -1.22451347151695        3.88111260973587
C            7.95731620797582       -2.47550817627870        3.21218800348927
H            8.02715480058874       -1.05172417836951        4.93690890652958
C            7.93290908648675       -3.82262860819409        3.78655684721310
O            7.75405245831806       -4.82375553218340        3.13021286982310
O            8.17101594746733       -3.79336079290111        5.09759714665528
C            8.26200702286534       -5.03482905791784        5.82188906997335
C            6.88129508943208       -5.69645997257959        5.86480891896933
C            6.78513921379014       -6.92471802759003        6.76729194552436
C            6.99043745084362       -6.62128132207314        8.25017019777640
C            6.77603762669191       -7.86288062972633        9.11334759063914
C            6.93630023104500       -7.55659983015112       10.59721945477774
C            9.37531535233811       -5.92367032853163        5.24673948592440
C           10.25070279482995       -6.56145798641729        6.31952882868647
H            8.54404967367865       -4.69495971910138        6.82402612416766
H            6.60557887339820       -5.98022359332364        4.84780869412273
H            6.16783765325715       -4.93781657736829        6.19862869520126
H            7.50580996053197       -7.67670151085741        6.44265917058213
H            5.78962352674708       -7.35486608739924        6.63327008838134
H            7.99991162555283       -6.24347010958917        8.42060671499002
H            6.29134853902669       -5.84294346695577        8.56206580348199
H            5.77546809455728       -8.26155781127470        8.93040590494315
H            7.49324695270933       -8.63400356062925        8.82201167135208
H            6.21582567959882       -6.80421816335191       10.91053746223689
H            7.93558146300634       -7.17889285710651       10.80292899363368
H            6.77887833327595       -8.45210916766465       11.19391744456705
H            8.93748516877367       -6.69122269084962        4.60814379356587
H           10.00684227108769       -5.29635854986549        4.61342088805505
H           11.04166722006297       -7.14314942511491        5.85136467929031
H            9.67673644888793       -7.22417374732312        6.96027710901655
H           10.71222780177631       -5.79645251851679        6.94050566572947
C            8.24853485265124        1.15392412995158        2.79005688714618
O            8.50066264211138        1.54457013777939        1.53929471962067
C            8.66852523638245        2.88627199336946        1.51994653772947
C            8.51246670050121        3.38687232160653        2.78904936700943
C            8.24805636576473        2.26761052272850        3.62420616919355
H            8.56509706047017        4.41259980770088        3.08684264387468
C            8.10958316106281        2.25663713239432        5.08483600428674
O            7.92966458070605        1.24969539786731        5.73279120535792
O            8.26616082510051        3.48093037409272        5.58022001567768
C            8.36222477312161        3.67583826605770        7.00098768844077
C            7.05716077525047        3.28333170763152        7.69977427368901
C            7.00384949844697        3.69991493214813        9.16925957965369
C            6.87581906720583        5.20810878389192        9.37102564212631
C            6.75770556846693        5.57356854572399       10.84951891482759
C            6.60670907655470        7.07613714756272       11.05320370149474
C            9.60238614481106        2.95716853804046        7.56127369599079
C           10.47271534058699        3.86361349125546        8.42455653449015
H            8.50496082996310        4.75914838023136        7.06967515071677
H            6.94437623999964        2.20017000736167        7.62687741657716
H            6.22913609610580        3.74346708325204        7.15470488207925
H            7.89048671311473        3.33455315053805        9.68949538239312
H            6.14216727009519        3.21462714162710        9.63064579807999
H            5.99395430238733        5.56849935712128        8.83614152688560
H            7.74441446394500        5.71786584486018        8.95079846630206
H            5.89619655772413        5.06073070341741       11.28390030192537
H            7.64731707913723        5.22405258178840       11.37899779798028
H            5.71470425589310        7.44176790125736       10.54894221382008
H            7.46730552776889        7.60447636902263       10.64863179032219
H            6.52444522451122        7.31391394846320       12.11122964293147
H            9.29259829345649        2.07851958946497        8.12834690064215
H           10.20077507382440        2.60328756380000        6.71870551180667
H           11.33611194883117        3.31208512590415        8.78990244141890
H            9.92218311448436        4.24206320391779        9.28146607207050
H           10.82978494278839        4.71189594068085        7.84469606782466
C            9.04045261574094        3.34301994007386        0.20838607799671
O            9.33426377781762        2.31812550765174       -0.60277030505507
C            9.64564782634671        2.80221815228775       -1.82341007082048
C            9.56243561813585        4.17251446625199       -1.80964327713775
C            9.17631807752041        4.53505547074623       -0.49349989769696
H            9.74156434736802        4.83296889086327       -2.63046136777021
C            8.93034663809486        5.90953410660181       -0.03151917811502
O            8.47549627976127        6.19822426621567        1.05205577579412
O            9.29640460388016        6.76414723108757       -0.98059727564134
C            9.02270326733782        8.17017660907536       -0.85647500594499
C            7.50566880474163        8.37573878191101       -0.91528367354209
C            7.05634609153597        9.81220786460969       -1.17426729446710
C            7.35912943052209       10.29635756138746       -2.59056990355933
C            6.84432579925518       11.71382742196737       -2.83132147713442
C            7.10137147942372       12.17751938238111       -4.25988320149881
C            9.70679912337130        8.77647273146210        0.37755442275560
C           10.40047567820848       10.10067285454622        0.07749007959202
H            9.48989539765315        8.57068122615470       -1.76278215376898
H            7.08045346053119        8.02338372031978        0.02411155746503
H            7.12345863223666        7.73320042225369       -1.71101717313967
H            7.51531537935267       10.48858844455365       -0.45045957708576
H            5.97469176333539        9.85694785159340       -1.02143012284015
H            8.43553855196585       10.27598017963919       -2.77109224290459
H            6.88743258045476        9.61809967597830       -3.30405918293493
H            5.77149394444787       11.74812701368330       -2.62846906158471
H            7.33337176479567       12.39914258481286       -2.13466588506647
H            6.57881564712533       11.53760669915605       -4.96728761210213
H            8.16480760644161       12.14349100248097       -4.48669150634661
H            6.75331839851166       13.19816454495714       -4.40089238159556
H            8.97762212453327        8.90607532174304        1.17666985328186
H           10.45593439398879        8.06597490612627        0.73391469274001
H           10.86715923626784       10.48824078206968        0.98026994344854
H            9.69658558889865       10.84334782440814       -0.28789981220036
H           11.17420587613034        9.96455051298414       -0.67517553986824
C           10.00271914085923        1.78099217645527       -2.76255888258044
O           10.17864450232726        0.56895681931025       -2.21710339365647
C           10.47754606932906       -0.30403103804824       -3.20642346475660
C           10.49612841936691        0.35204600448429       -4.41443389782446
C           10.19316583188524        1.70634415141998       -4.13743056471822
H           10.69393883237625       -0.07944042590518       -5.37170088006940
C           10.05522603270758        2.78846186965258       -5.12056048946229
O            9.77674334417296        3.93227702459350       -4.83582613385951
O           10.28931479526967        2.33144864060779       -6.34424986185913
C           10.09358087244841        3.19008539377482       -7.48215974455463
C            8.60253034806995        3.52745686376544       -7.59279578189310
C            8.17227340807290        4.13299733695192       -8.92710150795312
C            8.26379551021015        3.14994966491340      -10.09229826554989
C            7.73307561395675        3.74923307254466      -11.39272259344132
C            7.80116135094474        2.75292299231347      -12.54387771434843
C           11.02460916575522        4.41062690598708       -7.43193626349804
C           11.68608599556766        4.70652452978578       -8.77333950301622
H           10.39350045759055        2.53925218860545       -8.31024088021843
H            8.34807900987812        4.21388977840838       -6.78460560330916
H            8.05011503001320        2.59995576099285       -7.42737705116450
H            8.76452465169527        5.02354988461568       -9.14693218192424
H            7.13150054563359        4.45212237717727       -8.82687321224203
H            7.68466961761673        2.25743836378801       -9.84739419632424
H            9.30097492540076        2.84440913125005      -10.24328954603725
H            6.69736588972592        4.06563542898768      -11.24936627217168
H            8.31680324413828        4.63748752594265      -11.64704291817885
H            7.18968560941766        1.87953975747874      -12.32789633422512
H            8.82594707531719        2.42344126379738      -12.70314330208900
H            7.43964828948717        3.20435578141331      -13.46488482256001
H           10.46994865498151        5.28164537388928       -7.08361980551834
H           11.80739868269143        4.20971673258043       -6.69695887656490
H           12.33426853369555        5.57534274478937       -8.68349137726846
H           10.94775468067877        4.91052695073760       -9.54376066736363
H           12.29105761193276        3.86149541705572       -9.09509902282100
C           10.74335852870950       -1.64854072277425       -2.79310975352472
O           10.84545312186730       -1.85942107983499       -1.47019060603847
C           11.12682765559873       -3.17181542777180       -1.27192357103307
C           11.20071601480981       -3.81778399590767       -2.48005177617830
C           10.94653346719050       -2.84436932196190       -3.47395073166458
H           11.42441644095140       -4.84980573467246       -2.63754903604557
C           10.79636707910027       -3.12214573941522       -4.90871147888737
O           10.58026408567669       -2.28626031712594       -5.75701627655004
O           10.91073623753856       -4.42733629531758       -5.12844519123768
C           10.58769096134044       -4.96922235648173       -6.42201448584514
C            9.08561905749881       -4.77636851569981       -6.66401252984021
C            8.48714138433220       -5.66323363819715       -7.75369200577262
C            8.46992088951429       -7.14055444943489       -7.36735715169738
C            7.73598001720725       -8.00243064285558       -8.39155587634983
C            7.70088480312694       -9.46587169302346       -7.96737912641982
C           11.49438274277319       -4.39932845770254       -7.52165116163570
C           11.99164973032325       -5.46725157412749       -8.48940334014483
H           10.81153369144613       -6.03177132345807       -6.28373140384622
H            8.90742360287732       -3.72737262808608       -6.90392515491286
H            8.57318084241090       -4.99340861770880       -5.72258696325151
H            9.02587317926432       -5.52872528969367       -8.69355425971627
H            7.45763326517670       -5.33596075251645       -7.91889323729486
H            9.49142541296420       -7.51134197666655       -7.26455337920760
H            7.97829152852832       -7.24290786600274       -6.39778487193485
H            6.71392258070856       -7.63523250558892       -8.50846716284135
H            8.23095793593246       -7.91648837142198       -9.36208272774864
H            7.19002135113550       -9.57144509158671       -7.01256316057787
H            8.71086813910416       -9.85685495675896       -7.86058515227859
H            7.17659538179581      -10.06867208818412       -8.70524533390249
H           10.96643423681387       -3.61429419138779       -8.06279994954532
H           12.35973688505847       -3.93682132199574       -7.04172989199935
H           12.63118684440174       -5.01512723181859       -9.24413430432961
H           11.16582854624945       -5.96131652933570       -8.99369861228114
H           12.56948335850756       -6.22214447121063       -7.96047911128815
C           11.24471074443400       -3.62375590194234        0.08348057545533
O           10.98563642411482       -2.72646731512479        1.05306524309746
C           11.12368343277650       -3.34331407372257        2.23820303688480
C           11.47389134704017       -4.64129621182489        2.06498605837014
C           11.56075988395276       -4.84857409098571        0.65882760500548
H           11.66274597056817       -5.37983625559983        2.81480133150785
C           11.96775428468302       -6.11065831079715        0.03252931934430
O           12.17280903115730       -6.27378055979451       -1.14819359285228
O           12.11868882675405       -7.05478934837422        0.96656281410593
C           12.58491100349660       -8.36551786100851        0.59844216440103
C           11.55367847132811       -9.05223416297380       -0.30289876133072
C           11.79876463289468      -10.54121097147032       -0.53949395622787
C           11.55878133759690      -11.40616336309891        0.69552468514426
C           11.77069516876704      -12.88912211653601        0.39764745360953
C           11.45861228895980      -13.76127975590560        1.60706658680595
C           13.99639925009362       -8.30322012631545       -0.00629711384394
C           14.94425233785368       -9.32984174790630        0.60339298406526
H           12.62609748477467       -8.87157705959835        1.56906052251981
H           11.55545442743080       -8.53565826233462       -1.26274785975738
H           10.57064654571138       -8.91599031700604        0.15657415857524
H           12.81349307756299      -10.69569974038807       -0.90842691175584
H           11.11838156267357      -10.87325909322361       -1.32864871723301
H           10.53594537389092      -11.25234327090425        1.04729333484761
H           12.23374331208694      -11.10765136454985        1.49950871763005
H           11.13100440884785      -13.18679034894867       -0.43668279315258
H           12.80607915667396      -13.05148130983003        0.08920696035934
H           10.42232181885028      -13.63179180188660        1.91140593274344
H           12.09764459604250      -13.49381314442968        2.44573223685990
H           11.61919009423559      -14.81132757333310        1.37457271071613
H           13.93889635455391       -8.43656384706252       -1.08709298931861
H           14.40145580538795       -7.30522799306242        0.17555286911414
H           15.92718012713159       -9.24450938778095        0.14616153800272
H           14.58308500729629      -10.34294036548717        0.44931005674634
H           15.05036465448257       -9.16320788984318        1.67327901747942
H            5.22648966921169       -4.32636738188076       -0.97211432591727
H           10.95157973003416       -2.75431670544711        3.11747953456206
