# Supplementary material for: Examining the Impact of Side-Chain Chirality on Conformation of a Helical Poly(3‑(S‑1-ethylhexyl)esterfuran)
Source: Macromolecules. 2025 Nov 15;58(22):12336–45. doi: 10.1021/acs.macromol.5c01499 (PMC13011260; doi:10.1021/acs.macromol.5c01499)
Supplement: Supplementary file 2 [file ma5c01499_si_002.zip › ma5c01499_si_002 (2)/Optimized Geometry Coordinates/6_14 oligomers XTB/fur-Hex-Eth-R-M-14-opt.xtbopt.xyz]

478
 energy: -690.809578615290 gnorm: 0.000396771825 xtb: 6.6.0 (8843059)
C            4.77592942389259       -3.40426420728467        0.38046337002153
O            4.84804473651260       -2.25377805884040        1.03655577920075
C            4.91916454846816       -2.54245544431088        2.36445874680601
C            4.87644235681447       -3.90315968949616        2.54779044254296
C            4.78618037917340       -4.46638037282831        1.25192185124137
H            4.92062513900111       -4.42454391769932        3.47873116081784
C            4.72119389781296       -5.88848046930137        0.87851429139285
O            4.78354918104073       -6.28180449400246       -0.26125711729238
O            4.55814981231446       -6.64928259072952        1.95773897296904
C            4.46191260176851       -8.07789263581221        1.81273137194233
C            3.17178598910993       -8.42432604634860        1.05948588072887
C            2.78993218738269       -9.90304106341578        1.07999342031365
C            2.44405988611743      -10.43098865890841        2.47061395324540
C            1.97517796554759      -11.88372498386772        2.42235189797373
C            1.64116201344473      -12.41774956149335        3.80986306275819
C            5.73856170338874       -8.65597292589040        1.18793299705323
C            6.20687998939054       -9.92681532419529        1.88770898116708
H            4.38116105167604       -8.40820267527458        2.85417257487051
H            3.28728568596092       -8.10014020692327        0.02396727943546
H            2.36194039846258       -7.83938615367549        1.50509619303330
H            3.59641238577392      -10.49878414289700        0.65162677252315
H            1.91685196936997      -10.03001293009159        0.43467726399308
H            1.65595286348589       -9.81235808969211        2.90599706216292
H            3.31601319793735      -10.36461587002445        3.12339928785352
H            1.09267769747242      -11.95822108899511        1.78296542809208
H            2.75857056308905      -12.50039389894899        1.97502643192097
H            0.84913986802961      -11.82686781919064        4.26484898341497
H            2.51499141941227      -12.37268059983399        4.45648296392524
H            1.30859730092859      -13.45161442521353        3.75387135626202
H            5.57405880794917       -8.84389499082636        0.12650761285224
H            6.52051701188080       -7.89658436462891        1.26687307404552
H            7.11935501872143      -10.28874069087327        1.42247160358721
H            5.46002799362681      -10.71404163300715        1.82916598946011
H            6.41141378847404       -9.73121229788736        2.93858491080396
C            5.01431601088299       -1.43224648377978        3.26479888643304
O            4.93975807583818       -0.21363556714937        2.71428617809498
C            5.01396913841808        0.70793387986313        3.70777943872679
C            5.12843836330006        0.07315353067072        4.92024351286805
C            5.14603908169523       -1.31497313610081        4.64765118910744
H            5.19400783168058        0.54154913636551        5.87779085716191
C            5.43040442909696       -2.36823742845257        5.63099837263495
O            5.64082188682349       -3.52678111049105        5.34923482100313
O            5.46619078140338       -1.87122188737924        6.86431311563423
C            5.95350463551651       -2.69204717362099        7.94553055037978
C            4.99941654747079       -3.86624960756872        8.19317849928580
C            5.30951105504656       -4.68741984375356        9.44334680152548
C            5.14014678747563       -3.91829970008092       10.75133295396236
C            5.41257036588128       -4.80614620502774       11.96412333863354
C            5.24103603734068       -4.04754721910458       13.27406009034471
C            7.41606967142394       -3.08681148728009        7.68845755576810
C            8.30009748039316       -2.98262853479358        8.92645542504136
H            5.90665349435831       -2.00110931998095        8.79387902849815
H            5.03055177626503       -4.52259127689638        7.32243816829954
H            3.98646516269942       -3.46140730252395        8.26925720575044
H            6.32573835438462       -5.07987530735417        9.38078292667957
H            4.62986977821453       -5.54397774254540        9.45521355284261
H            5.82441999102976       -3.06897139930073       10.77698149469927
H            4.12190438135759       -3.52754793949960       10.81122177766037
H            4.73248656727444       -5.66116814901673       11.94865408788205
H            6.43255908899223       -5.19421831347235       11.90390608039793
H            4.22479811708871       -3.67064568543846       13.36598808019409
H            5.92422064670421       -3.20198143587995       13.31708595536216
H            5.44432471517610       -4.69670371783575       14.12251902605944
H            7.46078964127719       -4.09271651922798        7.26837755440429
H            7.81127913053453       -2.39849696874948        6.93847810142034
H            9.33730819259690       -3.14125695435034        8.64155421139940
H            8.03432353733838       -3.71574325427340        9.68315515752201
H            8.21656898335536       -1.99179896336488        9.36792403133821
C            5.02537526470625        2.07767394983910        3.29500619415541
O            5.08746037700830        2.29162284369904        1.97188793699541
C            5.07183167037845        3.62922424855876        1.75883025608155
C            5.00294628507299        4.29309993098071        2.95762692605892
C            4.98101444341691        3.29970552611091        3.96316580894132
H            4.96313972919180        5.34975217816861        3.10615934316210
C            4.98184745160844        3.56635513600344        5.40489617113369
O            5.04363613689546        2.71578612474522        6.26478948156634
O            4.92858880910623        4.87678345307138        5.63309248635741
C            5.07823419697901        5.37818663863767        6.97293987551508
C            3.90447536237782        4.91764477716396        7.84627929233004
C            3.86996723644509        5.52645885182577        9.24670453750297
C            3.59005839656193        7.02725797625621        9.26155619863681
C            3.50196840432432        7.56760889038285       10.68749187285369
C            3.22104835005860        9.06486301364640       10.71165975607370
C            6.46181537572023        5.00463191481680        7.52698958012860
C            7.17009711331584        6.16622781261086        8.21412813801450
H            5.02298887937552        6.46115647771847        6.82003887534610
H            3.95409532936703        3.83148307522313        7.93514541094561
H            2.97936955676890        5.16715059506656        7.32001875444354
H            4.81122918601670        5.32470251519987        9.76038199766876
H            3.07983941878825        5.02234405553418        9.80947422300327
H            2.64914587217626        7.22382847023157        8.74288790255078
H            4.37895642616040        7.56057195261312        8.72874988979803
H            2.70939423457003        7.04166571154665       11.22480042078069
H            4.44149987349907        7.36651537576344       11.20841921976429
H            2.27791896781622        9.28341728066543       10.21562760157339
H            4.01078336579829        9.60973495990505       10.19877876049043
H            3.16256315638143        9.42771356695769       11.73517131343483
H            6.36090054579494        4.16635891986701        8.21436089072603
H            7.07737834923990        4.66889185657587        6.68904090975777
H            8.15407377677539        5.85037007322391        8.55451158855309
H            6.61107899841427        6.52093604180092        9.07536789696684
H            7.30066930463556        6.99591104753651        7.52291535260633
C            5.16281856000283        4.08923676818342        0.40863503225383
O            5.59490018445680        3.22822063290673       -0.52571438858462
C            5.59825002183223        3.87219529596259       -1.72221156662485
C            5.17392146005422        5.16895228932944       -1.55055311573320
C            4.88093432581016        5.32023560284207       -0.17725591185900
H            5.05979506498197        5.90667794971842       -2.31524674079100
C            4.18608083746151        6.47424786781615        0.41287928717414
O            3.65428103512142        6.47486376056986        1.49785529506787
O            4.17259556265912        7.49745282345782       -0.44507341544592
C            3.28176913194373        8.60834351155302       -0.22773178227348
C            1.84626130076222        8.11185836629936       -0.44166223407383
C            0.78559950309215        9.20831453507528       -0.51295200269461
C            0.93900667700465       10.12823808349271       -1.72240868529188
C           -0.19362243286445       11.14935808714567       -1.80599004643242
C           -0.02843287520871       12.08067844364348       -3.00075344104955
C            3.50845079582415        9.29699548086015        1.12438599480072
C            3.50207427218066       10.81844693311096        1.02562063941191
H            3.56619295584800        9.28690364283403       -1.03858854683381
H            1.60218150912653        7.43078681684722        0.37654182717757
H            1.83166036110944        7.53707214121448       -1.37175762134301
H            0.80019057529705        9.79838073911965        0.40453603848025
H           -0.19198153039643        8.72278669335278       -0.56777393205198
H            1.88932536551554       10.66179265642334       -1.66820523134578
H            0.94922026656708        9.52584126113307       -2.63339075849863
H           -1.14891270862789       10.62536096774155       -1.88345644046144
H           -0.21587600349205       11.73997506341150       -0.88683121823744
H           -0.01986857640214       11.51228397772501       -3.92816722801676
H            0.90753739719584       12.63077740319659       -2.92907166862330
H           -0.84494228656683       12.79758875487632       -3.04488628412393
H            2.75375192890929        8.96239073701323        1.83676928018083
H            4.47709050765651        8.97710336723939        1.50835819693864
H            3.69595467512062       11.25193151085539        2.00426838682999
H            2.54423242651091       11.19140822421536        0.67500930058629
H            4.27422758218729       11.16218924335830        0.34105037863099
C            5.95779822630526        3.12962534340608       -2.89131028318535
O            6.34293991789668        1.85240417227919       -2.73466693594509
C            6.60767739047667        1.33459936747886       -3.96253915389008
C            6.39130874286431        2.29462713344374       -4.92242629251955
C            5.96897057730333        3.45948783320767       -4.24615963934223
H            6.52638466190958        2.18426366072233       -5.97616564867660
C            5.62952365838081        4.72909384605299       -4.90402952439301
O            5.10919751317309        5.68090435057317       -4.37036130144032
O            5.96168519503248        4.68873665157551       -6.19420484666977
C            5.77600047270693        5.86661872645759       -7.00247162130357
C            4.27764748949810        6.13231512843791       -7.18812681968942
C            3.94442467358754        7.16979316481165       -8.25864699431218
C            4.33243343932369        6.73870985514583       -9.67156174821923
C            3.88005628071753        7.75393003483317      -10.71902073845423
C            4.27899804165478        7.32926840595939      -12.12703305823759
C            6.56602602362945        7.05543389701167       -6.43398006007259
C            7.33735483905145        7.82415817628337       -7.50077642691899
H            6.21472834567208        5.55976941312054       -7.95696172285582
H            3.86688165795533        6.45974416635761       -6.23188909462871
H            3.80330049663363        5.18217888093240       -7.44918780484628
H            4.42706917920858        8.11769908694861       -8.01677048741179
H            2.86537421039898        7.34137752627434       -8.23229646244078
H            3.87735237251010        5.76990333203459       -9.88995184184753
H            5.41487813120210        6.61991602694453       -9.74304884333419
H            2.79487326563986        7.86823886615984      -10.66817293819571
H            4.32434614272775        8.72654647604811      -10.49418073862305
H            3.83015730850507        6.37041101258359      -12.37710577486822
H            5.35975471395132        7.23034478104807      -12.20383871991030
H            3.94873008177825        8.06363058366719      -12.85791009447813
H            5.88985520668968        7.72521901920268       -5.90187235540555
H            7.27719210416404        6.66543792304815       -5.70183241299965
H            7.89812447737577        8.63351846704191       -7.03873634276451
H            6.67037305618963        8.25299823181243       -8.24341257005859
H            8.04121019803407        7.16944442355795       -8.00931422880102
C            7.00724661481423       -0.03816276607894       -4.05449563776741
O            7.05195982411233       -0.75656532918817       -2.92264865246442
C            7.38218292991790       -2.03562005235856       -3.24190252266397
C            7.53695080092216       -2.14881833248367       -4.60214807509953
C            7.31770894481516       -0.86100640116500       -5.13932394099760
H            7.78126466737002       -3.03890578023633       -5.14000308766161
C            7.54477148127824       -0.48590053350544       -6.54014656971223
O            7.70431472214500        0.65257643447438       -6.91996036775153
O            7.58600571832476       -1.55359397492493       -7.33025640715245
C            7.93103169525683       -1.37786193378507       -8.72043981290125
C            6.83175242484720       -0.57355368802462       -9.42660852752700
C            6.94304976972076       -0.51508919942538      -10.94887465120260
C            6.81133429459895       -1.87490654120473      -11.63064891589965
C            6.81364827568462       -1.74732644815426      -13.15263787057414
C            6.69843850559838       -3.10510159854563      -13.83439867694077
C            9.34349608135557       -0.78933009352296       -8.84837690923361
C           10.15688499061512       -1.40536891600150       -9.98115988950720
H            7.92769950097521       -2.40830242356835       -9.09072530419041
H            6.84734307163072        0.44472530116815       -9.03556770546092
H            5.87203245201011       -1.02219435825424       -9.15477083108309
H            7.88695649240154       -0.04843509706631      -11.23329704259049
H            6.14305442403939        0.13453298274723      -11.31346170508099
H            7.63480466352871       -2.52511378551815      -11.33134616017023
H            5.88068202757695       -2.34914481082913      -11.31074170687493
H            5.98083385739275       -1.11289128924915      -13.46447442752285
H            7.73722138648796       -1.25858250097101      -13.47249526847174
H            5.77541610807814       -3.60101522819661      -13.54198543030085
H            7.53284755381742       -3.74461548437369      -13.55429064095859
H            6.69986208394744       -2.99327275125427      -14.91611437651961
H            9.27735582360345        0.29106065432946       -8.97912877918568
H            9.86357938574350       -0.97002352434249       -7.90408501766693
H           11.16969941876811       -1.00846208883420       -9.96230119445880
H            9.72599485272412       -1.18451689217908      -10.95357350465129
H           10.20997432923368       -2.48634992956255       -9.87137544844953
C            7.57977378309676       -2.94322270073369       -2.15146458693550
O            7.57010276570261       -2.39190191507172       -0.93094492799149
C            7.80458325583612       -3.36625742445475       -0.01869957886931
C            7.95604739079302       -4.57259632978491       -0.65535375391606
C            7.82537822210991       -4.31172788808334       -2.03927736062998
H            8.12953959142183       -5.52096615345592       -0.19580775967466
C            8.00205834074429       -5.31711873197659       -3.09602809837534
O            7.94559351383686       -5.08593212719187       -4.28376598422367
O            8.24833653308321       -6.50578001646172       -2.56134993110933
C            8.55741838416719       -7.61910518353356       -3.41524724382139
C            7.40027088005887       -7.95430124182911       -4.36704928497186
C            7.01916778778359       -9.43550159608663       -4.33063887638431
C            6.27749911506806       -9.81418784662169       -3.04972280952939
C            6.03512326401335      -11.31870652297140       -2.95346662337518
C            5.28552285612867      -11.69138128336177       -1.68043811202516
C            9.90285809763754       -7.37547565850902       -4.10621984682988
C           10.46490081589910       -8.63207541994435       -4.75658610319297
H            8.67845104592664       -8.43813973324699       -2.69868157242153
H            7.66662015982256       -7.66020217430364       -5.38296575859985
H            6.52960863561436       -7.36353102329802       -4.07644780901415
H            7.91771754625761      -10.04889060366786       -4.42513828610976
H            6.37858126531174       -9.65663756912121       -5.18758922626737
H            5.32081448676204       -9.28836729919850       -3.01992446379868
H            6.85146366692928       -9.48795478250310       -2.18012152223590
H            5.46107324723759      -11.64913243112335       -3.82227105465188
H            6.99499619413474      -11.84140236347815       -2.97506938168095
H            4.31803914046012      -11.19472492894789       -1.65237883848508
H            5.85286134313344      -11.38789704060610       -0.80334091659967
H            5.12173156447689      -12.76569519084591       -1.62978619282876
H            9.78476869883982       -6.59004668218088       -4.85165767296006
H           10.59631542139677       -7.01249143873252       -3.34424355677067
H           11.45117544068874       -8.42616017645386       -5.16595938176408
H            9.82627320477505       -8.97550672187942       -5.56653256358482
H           10.56023271834415       -9.43386513515640       -4.02674416526582
C            7.92933232177697       -2.90130438713973        1.32913580676434
O            7.92273545997444       -1.57483580929543        1.45734468548321
C            8.08312190513065       -1.26322061214626        2.76535385203183
C            8.20046654951910       -2.41708702339519        3.50214072120941
C            8.10241000735159       -3.48850562669948        2.57859785686232
H            8.33266328079546       -2.49280525934725        4.55966919186893
C            8.08772127718766       -4.92622007374907        2.87162285173806
O            7.75849420269102       -5.76753339367709        2.06367699795346
O            8.46590313913626       -5.16995366205545        4.11813075265248
C            8.29959971686798       -6.49913710303102        4.64802194570437
C            6.79456176436867       -6.75643612265781        4.79778084120319
C            6.42715773418989       -7.94283464052203        5.68608904689685
C            6.78029054836706       -7.73115563631553        7.15693575133572
C            6.25691749959970       -8.86383277040424        8.03770943054587
C            6.59628724091429       -8.64566886141824        9.50704352476651
C            9.04712956386321       -7.55717910340272        3.82314410862648
C            9.80990233347920       -8.55763697291937        4.68456704706585
H            8.76437004143282       -6.41339548284834        5.63346700715120
H            6.37218638707768       -6.90309200829340        3.80261804539177
H            6.35036699183543       -5.84668799894467        5.20930314690613
H            6.90908102802793       -8.85159023646483        5.31991191699427
H            5.34723216428915       -8.09404478846512        5.60896927113955
H            7.86330639525303       -7.66210845441611        7.27474732750646
H            6.34692850056914       -6.78733595057888        7.49279575081630
H            5.17288608883521       -8.93766214988369        7.92398971569165
H            6.68774422457599       -9.81099700270023        7.70333816358355
H            6.15560706927447       -7.71844616849472        9.86663058572640
H            7.67344467965990       -8.58874966641975        9.64400312407847
H            6.21654378933209       -9.46362598125810       10.11504297145134
H            8.33792511307660       -8.08166227886102        3.18203673024021
H            9.76291836323973       -7.04700362706256        3.17585584333600
H           10.26484014068475       -9.31742207593807        4.05270248287714
H            9.15553162528652       -9.05322287109487        5.39704809979125
H           10.60319336772735       -8.05753385651297        5.23437803551071
C            8.14100220319114        0.15845638048681        2.96061443007794
O            8.16914493262477        0.81474192147277        1.80207428233165
C            8.23311806250090        2.14150427121187        2.04242397159691
C            8.22629729933665        2.36050447373688        3.39919195551278
C            8.17579603104131        1.07599620249781        4.00757679543191
H            8.25771314626555        3.30917092787785        3.89218906877933
C            8.21807101171301        0.73432280848700        5.43259655699674
O            8.27640327956122       -0.40959721893247        5.82998764701751
O            8.23507580036500        1.81762826878114        6.20199730182933
C            8.32629857595282        1.67049176486760        7.63502933272058
C            7.05436681151875        0.99751333421472        8.16144975923094
C            6.92034612008820        0.94563073760231        9.68276456167125
C            6.66153232988725        2.30945738882232       10.31794803969696
C            6.47966251505828        2.22008563985652       11.83152235004035
C            6.17078534355296        3.58267339507752       12.44032648336073
C            9.63223430015319        0.96225705893322        8.02656804989016
C           10.34042680025300        1.62814652109645        9.20147277800754
H            8.36670189668292        2.71235313040629        7.96824911416678
H            7.02656813189416       -0.01756459181421        7.76668175701094
H            6.20412557401467        1.54133056788671        7.74648330277314
H            7.80942360593142        0.49382267804765       10.12695063966956
H            6.07414969811931        0.29467176457845        9.91810415955208
H            5.75572172427803        2.73351974478602        9.87942904416089
H            7.49162499016474        2.98526412689828       10.10233828535515
H            5.66420673938022        1.52945532980297       12.05806259871490
H            7.38883475842011        1.81708204550991       12.28473942237880
H            5.24856709405064        3.98405472994558       12.02541503253679
H            6.97493237236848        4.28533792807905       12.23096974547174
H            6.05558304605857        3.50534095986067       13.51890563516570
H            9.42902193797220       -0.08570663719534        8.24772698466066
H           10.29961707464849        0.98886104949654        7.16214649430756
H           11.26055989321978        1.09496575518581        9.43041687583771
H            9.71872451029189        1.63208400172098       10.09198247397598
H           10.59533237897137        2.65754751283463        8.95842426250855
C            8.42965311107803        2.86738458737165        0.81582725313577
O            8.71282609005075        2.04657257736163       -0.19708303327901
C            8.95198667928702        2.77494432745416       -1.30677247909260
C            8.80206278584005        4.11015109316868       -1.01939385527559
C            8.47278332196766        4.18080267786276        0.36274521316630
H            8.90724048517568        4.93046786151713       -1.69779385356702
C            8.32063014670835        5.37368204965278        1.20015327876405
O            8.02612212572429        5.33310665585357        2.37371827157341
O            8.60761996712511        6.47741559115045        0.51131032722303
C            8.68943983953392        7.74082843333823        1.19407284115336
C            7.30527572399615        8.15933582671320        1.69837242418909
C            7.24233084237997        9.59318737748889        2.22307294794653
C            7.42443384196839       10.64635513565227        1.13239310005790
C            7.23771443334946       12.06244079277885        1.67273302560880
C            7.40207692289026       13.11161328821816        0.58009209133042
C            9.76848759649299        7.70261743391231        2.28881034616246
C           10.70447228470400        8.90521318397172        2.24408678516510
H            9.00765459425773        8.41192319870007        0.38958687903641
H            7.00606455044165        7.46988684392482        2.48991364491234
H            6.60416739524840        8.04135703216956        0.86753952470694
H            7.99208615372635        9.73484153602932        3.00279734354605
H            6.26587520089897        9.74164714829110        2.69026467728223
H            8.42133982594533       10.56497771442152        0.69576625831433
H            6.70042914890680       10.46432126205735        0.33542489397852
H            6.24341833331428       12.15327007791831        2.11507143283317
H            7.96829678203706       12.24617831640242        2.46427225136958
H            6.66983753393167       12.95775816869987       -0.20963171627761
H            8.39516144021163       13.05251563649208        0.13974793814603
H            7.26500655084197       14.11192119360720        0.98402069485460
H            9.29428725084384        7.62736007851311        3.26796080662383
H           10.36365307219040        6.79759656178962        2.14704735644133
H           11.45627912365040        8.81818118312462        3.02527815612713
H           10.16402415488511        9.83547287638434        2.39384501837275
H           11.21429601122725        8.95499575484919        1.28435309304068
C            9.41653532142901        1.94082949851271       -2.38328114602228
O            9.67896764477049        0.69357364895466       -1.96735993744156
C           10.13000066247955       -0.02856975205135       -3.01365259702238
C           10.17265105366459        0.76324446752888       -4.13563607830814
C            9.71915987507535        2.04637338587536       -3.73499516449112
H           10.47171597772707        0.46684609320938       -5.11822781285784
C            9.58792954751677        3.21368795892591       -4.62460881350128
O            8.93647042992582        4.19967967709693       -4.36748262764097
O           10.30576752763870        3.00682567279734       -5.72261236141505
C           10.21538959924941        3.88899332964922       -6.85725192857680
C            8.83652980470563        3.69197070274093       -7.49384034779152
C            8.70053782421620        4.14461203554397       -8.94621436480293
C            9.58013485430405        3.35567739138668       -9.91382041718483
C            9.19697954789110        3.60031450291647      -11.37166597883179
C           10.06108099016277        2.78452660680736      -12.32558159432533
C           10.55780486908715        5.33814947375778       -6.48797305750479
C           11.38400597240435        6.04269688103298       -7.55807628396728
H           10.99408302868658        3.48815121260619       -7.51523996960208
H            8.10067539085270        4.21047258514150       -6.87990349895279
H            8.60987493294699        2.62528974152327       -7.44095524693866
H            8.91510792705162        5.21091592037727       -9.04050618638426
H            7.65620273572478        3.99592352508470       -9.23342504281037
H            9.47691644504904        2.29128038265333       -9.69525374386157
H           10.62894238219292        3.62341971914034       -9.77240102397733
H            8.14759106735695        3.33321080922724      -11.51776691496222
H            9.30295069073310        4.66295622695031      -11.60344894807129
H            9.96081877345573        1.72202525478919      -12.11424955847852
H           11.10939826939882        3.05473676940357      -12.21801705175299
H            9.76590025243462        2.95906058428515      -13.35769080472519
H            9.64054748751213        5.89383408399249       -6.29299459788101
H           11.13343044840684        5.32430732135509       -5.55949916955099
H           11.60387879933701        7.06095243316877       -7.24543469826169
H           10.85433590929293        6.08484694892095       -8.50540334852178
H           12.32669680719919        5.52311743036122       -7.71688414615847
C           10.49056438216319       -1.37630001841611       -2.68294390461710
O           10.56172927853338       -1.63671542096965       -1.36836206823151
C           10.88868660637590       -2.94171972772060       -1.20884155638976
C           11.02940114352456       -3.53582350910220       -2.44020894634077
C           10.77875408918240       -2.53002424287902       -3.40352400172632
H           11.27525559710187       -4.55804108810197       -2.62978504984000
C           10.79194565229423       -2.72076098568227       -4.86094495780843
O           10.57905460720866       -1.84660294777923       -5.67099278607064
O           11.08622455930590       -3.98425189231239       -5.14549356643768
C           11.09096929408001       -4.44191230760944       -6.51037286898191
C            9.66194012360662       -4.38538892701498       -7.06083309953908
C            9.42701373464064       -5.20173954661862       -8.33018167952699
C            9.51357838123013       -6.70796327666078       -8.09621840456779
C            9.14193100692182       -7.51118717827430       -9.34015748831568
C            9.19616444383269       -9.01102704351301       -9.07533341342259
C           12.13288978087197       -3.68759760005961       -7.34959667969961
C           12.95255909140499       -4.61118875585646       -8.24380250858653
H           11.40747303401518       -5.48406247653042       -6.39599413288577
H            9.40635883103192       -3.34229676817972       -7.24497812594540
H            8.99390509187645       -4.75451892265612       -6.27904350906571
H           10.13282052086683       -4.90708148940448       -9.10940356549122
H            8.42314630607993       -4.96717260629933       -8.69344823382053
H           10.52422840623205       -6.98260061585178       -7.78874684118688
H            8.83425295738599       -6.97462959467892       -7.28438869886778
H            8.13442034594271       -7.23669863638179       -9.66111278242008
H            9.82720793306532       -7.26073900610695      -10.15378733863431
H            8.49870516935732       -9.28268288816952       -8.28563459681924
H           10.19594217217156       -9.30809923910389       -8.76523225116171
H            8.93439768722320       -9.57006646167888       -9.97065176999461
H           11.64002491376148       -2.92302463275825       -7.94895714228145
H           12.81318205114174       -3.17578456371026       -6.66491739260225
H           13.67545777755658       -4.03093300924876       -8.81272919502837
H           12.32026846515743       -5.14888582235271       -8.94477342480305
H           13.49511782672096       -5.33970930962647       -7.64506641572948
C           11.05496163855796       -3.40210102962946        0.13786189430989
O           11.05376786200419       -2.46597989732265        1.10157147970749
C           11.25155458662569       -3.08398869212585        2.29332982726859
C           11.37345861044577       -4.43678700046978        2.10180013509806
C           11.24614427368849       -4.65734448944186        0.70969185782197
H           11.55040976464667       -5.16840788411431        2.86122299583071
C           11.27895523771206       -5.97053355771288        0.05532713362336
O           11.20222096562877       -6.15136319379037       -1.13848867719375
O           11.41605126208914       -6.93451339505450        0.96325354398896
C           11.40353745826097       -8.31139522724152        0.54133859726406
C            9.98462955790452       -8.65799111127363        0.07718286966613
C            9.74046171264403      -10.13799993569920       -0.20681512506952
C            9.89891063201396      -11.03052504792326        1.02322141018148
C            9.43668214209591      -12.46080730574818        0.75103260732926
C            9.58563255942256      -13.34621537968813        1.98203101578647
C           12.50328443265147       -8.59364586199785       -0.49336882086655
C           13.24001420674559       -9.90560954721835       -0.24868192203861
H           11.63401423501793       -8.83857234609975        1.47309827190113
H            9.77654375403125       -8.07624088548339       -0.82160352974744
H            9.29242009392616       -8.31990933420822        0.85222933054673
H           10.40747207933132      -10.48279873874840       -0.99897562194586
H            8.71804214233883      -10.23943691307041       -0.58087167030028
H            9.31689286929377      -10.61502237215850        1.84885640132149
H           10.94326866380598      -11.05192481058256        1.33845794347251
H            8.39009484754054      -12.45219577920912        0.43715566888960
H           10.02218311803392      -12.87952204698454       -0.07093732144406
H            8.99290394667101      -12.95441332519294        2.80586083693565
H           10.62564244573039      -13.38831257628731        2.29878736703569
H            9.25099709543508      -14.35874166833649        1.76950142083337
H           12.07607544087850       -8.58323012893988       -1.49645589620853
H           13.22911540120907       -7.77895757832090       -0.44075663573086
H           14.04280618410851      -10.01628479364287       -0.97414019765890
H           12.57707755770784      -10.76030031649559       -0.34541907080634
H           13.67766969057782       -9.91868542906546        0.74734886089549
C           11.29696189174934       -2.25850889633641        3.46410734933730
O           11.16668958491122       -0.93130941759600        3.28064203333286
C           11.22631447145939       -0.33905179094594        4.48375616163316
C           11.38965196511010       -1.25932817680370        5.46539744645379
C           11.44051389337791       -2.52677125910169        4.81974928809950
H           11.47099288234935       -1.09343627024048        6.51807285436597
C           11.65541433860904       -3.79903641007340        5.51818301607691
O           11.92510119247627       -4.85379023990916        4.99370970014649
O           11.55326094297372       -3.61215336686148        6.83974501673686
C           11.81790489269464       -4.70017447287855        7.74178144620851
C           10.79788344493691       -5.82429621192409        7.53511407635979
C           10.78263159935638       -6.86612508244027        8.65285624101534
C           10.08630857732877       -6.37638114135589        9.92082941267238
C           10.19044533078297       -7.39033775186972       11.05806436616800
C            9.38409033577997       -6.95933765704900       12.27686904287892
C           13.27972412388995       -5.16712745014148        7.63796634704531
C           13.98386833295327       -5.19415779789236        8.98994340251941
H           11.65878844594434       -4.23119391893622        8.71926136139615
H           11.02886398115318       -6.30882133528690        6.58610960487607
H            9.80819198474606       -5.36800691604803        7.45048303994124
H           11.80314710328888       -7.17184186068768        8.88675915541066
H           10.25815640324738       -7.75377151224464        8.28976815382797
H           10.52551810713178       -5.43237222783523       10.24834805616772
H            9.03287521805690       -6.19168868130852        9.69840962316201
H            9.83126945771876       -8.36295697039611       10.71331234780965
H           11.23925023105643       -7.51106489299142       11.33932843742003
H            8.32705374182884       -6.89142096462529       12.02817535394278
H            9.71750013185548       -5.98612687566177       12.63098352236109
H            9.49804231619922       -7.67657445335924       13.08604417020388
H           13.31908120276870       -6.15334594075133        7.17417845764480
H           13.81424161939343       -4.47956877467434        6.97925316347558
H           15.00867324663263       -5.53738131739670        8.86954516480350
H           13.47909632478662       -5.86178991086050        9.68362734243340
H           14.00651201954512       -4.19890668715917        9.42868584175274
H            4.70637657676278       -3.37667551405930       -0.68933698742166
H           11.14541008607587        0.72989928066123        4.50227400280225
