# Supplementary material for: Examining the Impact of Side-Chain Chirality on Conformation of a Helical Poly(3‑(S‑1-ethylhexyl)esterfuran)
Source: Macromolecules. 2025 Nov 15;58(22):12336–45. doi: 10.1021/acs.macromol.5c01499 (PMC13011260; doi:10.1021/acs.macromol.5c01499)
Supplement: Supplementary file 2 [file ma5c01499_si_002.zip › ma5c01499_si_002 (2)/Optimized Geometry Coordinates/6_14 oligomers XTB/fur-Hex-Eth-R-M-6-opt.xtbopt.xyz]

206
 energy: -296.574722021687 gnorm: 0.000603894596 xtb: 6.6.0 (8843059)
C            1.51645438121939       -3.85892333566175       -0.39879014171259
O            1.70431637043565       -2.85331929656703        0.44418389352858
C            1.63671441376031       -3.35703382142340        1.70715148002271
C            1.39829946153954       -4.70906636197197        1.65867717786929
C            1.32299209842051       -5.03803959979096        0.28118326030303
H            1.29104897943453       -5.36803274950096        2.49342547818350
C            1.09965439534372       -6.34824534968345       -0.35190856645756
O            1.15986462269135       -6.51947641074353       -1.54726466365882
O            0.84097231219664       -7.28577592908300        0.55571325551723
C            0.58847479391589       -8.63863489686785        0.12981550694648
C           -0.72698016660346       -8.68172274988453       -0.65723047642294
C           -1.24144589214843      -10.08372248355664       -0.97687724881666
C           -1.65497355206621      -10.88423215481797        0.25628604461165
C           -2.24922356819258      -12.23891065253219       -0.12417565474220
C           -2.65088692295057      -13.04777786390341        1.10318328147703
C            1.79438697641269       -9.21670753589833       -0.62590097077832
C            2.14596653187980      -10.63509679248732       -0.19156117796293
H            0.46922646440834       -9.15975824084815        1.08537924451399
H           -0.57896594974923       -8.13716720029768       -1.59151155033669
H           -1.48066980634520       -8.14693741442378       -0.07239295557687
H           -0.48608243152144      -10.63516471102817       -1.53852758581143
H           -2.11248307517431       -9.97699790311937       -1.62848923307940
H           -2.39306305799906      -10.31409611509791        0.82532750353201
H           -0.79183132168665      -11.04724695614587        0.90422242738710
H           -3.12457798026877      -12.08430792741836       -0.75926944238642
H           -1.51627779905178      -12.80343421767621       -0.70587747492884
H           -3.39337780631870      -12.50942824575535        1.68816611688550
H           -1.78645654924378      -13.23415279105335        1.73694375677848
H           -3.07385273181000      -14.00564813479892        0.80962920400115
H            1.60387680560039       -9.18480803809333       -1.69921188267492
H            2.65530697827070       -8.57329669482133       -0.43000219286557
H            3.01966318857565      -10.98206371175873       -0.73839878201412
H            1.32886534047604      -11.32414758911503       -0.38375120087217
H            2.37599342504175      -10.66229472778734        0.87149496352245
C            1.82585001914947       -2.42046409376587        2.77719025507611
O            2.10926869731360       -1.16355172349834        2.41155668030121
C            2.24377617641885       -0.41211300618316        3.53308372853009
C            2.04689905577598       -1.19563993896915        4.64322034171942
C            1.77857647403322       -2.50244668017930        4.16718876428211
H            2.08494594751302       -0.87500115944412        5.66251615032151
C            1.52704946159210       -3.67768593289352        5.01330597680947
O            1.26900313720389       -4.78481054524700        4.60017359973197
O            1.63937058852675       -3.35156321146302        6.30024936184295
C            1.44794006219974       -4.35967136656051        7.31016583767557
C           -0.01844553297973       -4.80829913835473        7.30985586517289
C           -0.41707050368818       -5.69461389096742        8.48822102529574
C           -0.36789874391499       -4.98147830392049        9.83784261936552
C           -0.85148073595174       -5.88360271583774       10.97147751852941
C           -0.79652616179788       -5.17733568561206       12.32047145848184
C            2.45738569981100       -5.50702255950593        7.15087906397643
C            3.10291539543361       -5.91875407714097        8.46920828226848
H            1.66659877942956       -3.80403146005092        8.22793325588798
H           -0.20744449371609       -5.34722904733877        6.37977280491473
H           -0.64033387381509       -3.90880421454068        7.30938845389300
H            0.21944040771907       -6.58022923480441        8.51576334963028
H           -1.43994315606094       -6.03857846663358        8.31505502281055
H            0.65211138529788       -4.65988604585426       10.05480942716254
H           -0.99486638361777       -4.08793634706380        9.79612325751501
H           -1.87694461243024       -6.20065901698610       10.76932856530486
H           -0.23037181278639       -6.78180251763696       11.00742595088758
H           -1.42514615111490       -4.28981511176250       12.31169974481665
H            0.22196925046752       -4.87192924662741       12.55005856480462
H           -1.14382468850256       -5.83610798978345       13.11293353149596
H            1.96894621277715       -6.36335301218936        6.68456026989615
H            3.24475274540691       -5.17274472292149        6.47137007948004
H            3.82102962173489       -6.71674709757410        8.29494726103757
H            2.36311734271468       -6.27596349935368        9.17969371756775
H            3.62944893959928       -5.07740091892855        8.91473020063945
C            2.57616976336320        0.96454573594763        3.32181436936768
O            2.85301751713871        1.30413095282989        2.05573620927226
C            3.13246557153655        2.63029033993690        2.02057707583042
C            3.03212528082520        3.16031233807307        3.28399062988110
C            2.67606347456269        2.08887253264871        4.13874814605864
H            3.19049093690880        4.18133344318862        3.55932781461270
C            2.46746936537844        2.18372227668745        5.59000826163850
O            2.19928856604095        1.24905846088662        6.30962237342566
O            2.62714409819054        3.44179039339277        5.99870964388619
C            2.47442132140763        3.76371185601801        7.39348895720278
C            1.01120961197078        3.56119935928206        7.80518059859047
C            0.65416835275522        4.10399084824230        9.18755072371096
C            0.73806054800657        5.62540725344646        9.29034253191127
C            0.29129122215384        6.12487257408738       10.66286389227639
C            0.37624369924164        7.64251163041224       10.76885675695638
C            3.48358565709259        2.99272836104784        8.25806964354622
C            4.17719517649500        3.87484252723002        9.29003345551057
H            2.72010832575359        4.83056802763431        7.40691507643439
H            0.79614319266786        2.49156271131143        7.77627761768347
H            0.38471364555152        4.05016566400981        7.05397742593471
H            1.29755896442493        3.64745304493692        9.94099994578369
H           -0.37087183962639        3.79765178465678        9.41087375234156
H            0.10551755484914        6.07368748052437        8.52078641271617
H            1.76212263090557        5.95726844721038        9.11133272956965
H           -0.73687044550789        5.80529726826813       10.84714510146489
H            0.91979559472506        5.67206766731835       11.43357654780658
H           -0.25953447657926        8.11260679073624       10.02185441229205
H            1.39801145878384        7.97976882914445       10.60843239288810
H            0.05509753771597        7.97714192733456       11.75249205071725
H            2.98340473143281        2.15716764047925        8.74882058895002
H            4.24435482438509        2.57238448354042        7.59642787305505
H            4.89179451886054        3.28496767380918        9.85943903077672
H            3.46423549913731        4.30929689451518        9.98485439360747
H            4.71580514076187        4.68304149715407        8.79987995133348
C            3.48937572956785        3.15106936076453        0.73574833828330
O            3.63369321828702        2.24077402718815       -0.23791279087031
C            3.96384052973689        2.88887331681514       -1.38199675796645
C            4.03053848925942        4.24115044051827       -1.14726749747214
C            3.72823221930826        4.42433281839188        0.22356497481207
H            4.26382774503800        5.00012814771703       -1.86335124528409
C            3.68460335993911        5.71434533730065        0.92557715287523
O            3.47408038195907        5.84800434043745        2.10926890265347
O            3.91858689107588        6.71133790281586        0.07316998970869
C            3.92200825886940        8.07059288702828        0.54657770871607
C            2.50646737429653        8.45827850976248        0.99086649064678
C            2.30667986265656        9.94786629613230        1.26361170328468
C            2.43232724807147       10.82176467203488        0.01746834521299
C            2.12452631457696       12.28692839079474        0.31983807166086
C            2.24998758337727       13.15995683517333       -0.92266234656577
C            4.99905810584764        8.28597260315095        1.62070994224102
C            5.81855354656924        9.55134408724301        1.39391871538531
H            4.19171286280995        8.62382522035570       -0.35889969504890
H            2.26860772392176        7.89514121597550        1.89502255901894
H            1.81427474931888        8.14097933891987        0.20595588665320
H            3.01513265431834       10.28305920165210        2.02242611739770
H            1.30413439499545       10.07845538238764        1.67869508365625
H            3.44241551113083       10.75119554810447       -0.38955178127617
H            1.74122853479950       10.45964494188468       -0.74709934530358
H            1.11125956895186       12.36868603294827        0.71971423413896
H            2.81184156482887       12.64902709388805        1.08830214434206
H            1.55898587289397       12.82633432191865       -1.69370024538238
H            3.25974991656437       13.10949839914588       -1.32438496695068
H            2.02612967674302       14.19772349949904       -0.68693360795212
H            4.53444759622657        8.30749989788744        2.60704173297396
H            5.67510745787177        7.42829043728238        1.59886498123685
H            6.57546202248822        9.64508013982418        2.16921128136072
H            5.19344040654910       10.43927399319635        1.41944843849356
H            6.32090763180035        9.51216469749103        0.42975639867601
C            4.19577431982026        2.06282763209938       -2.52822443939115
O            4.16379075046458        0.73754605157508       -2.31847978731516
C            4.40960008156380        0.11458947141497       -3.49752708827167
C            4.59655030959903        1.04818799303789       -4.48668750257634
C            4.46281925263238        2.31641382747885       -3.87165425285208
H            4.80109155927228        0.85128357522098       -5.51748215353648
C            4.57426102334330        3.60881361094451       -4.56170036041407
O            4.50589805766997        4.68996543891031       -4.02343864174704
O            4.76365802209563        3.41745425628922       -5.86676887182059
C            4.87185775952464        4.55130176647426       -6.74650851908067
C            3.52740661594751        5.28744073645891       -6.79172165206037
C            3.40590562227345        6.33305138723563       -7.89846505440339
C            3.42257048939059        5.73949613169864       -9.30550293468771
C            3.16850254291451        6.80239688687669      -10.37247672382320
C            3.18519878350673        6.21018169641518      -11.77634575472834
C            6.06445427617003        5.44294204987469       -6.36887957127233
C            6.90254745179202        5.85399040534440       -7.57410295879666
H            5.06463616290150        4.07047195484355       -7.71098705244835
H            3.37176141624575        5.77030657258467       -5.82541002583511
H            2.74334458943736        4.53613353637712       -6.92130648016928
H            4.20254267655300        7.07174325292639       -7.79934551015724
H            2.45868488411771        6.85925304579491       -7.75556350911132
H            2.65402222135885        4.96663430353795       -9.37868159434748
H            4.38662525118090        5.26712269263578       -9.50161866057791
H            2.20029294593111        7.27409266728472      -10.18959300048807
H            3.93285609671191        7.57964325121703      -10.29738293036725
H            2.41813236704492        5.44523307290493      -11.87589295721098
H            4.15049644023963        5.75480238923215      -11.98723350421412
H            2.99958263718294        6.98109187840827      -12.52057404065668
H            5.70848367866465        6.32576501344594       -5.83682556487037
H            6.70095488072942        4.88319097609702       -5.67993789895362
H            7.74048800006758        6.46690062089526       -7.24979338579320
H            6.31746664362423        6.42742611406085       -8.28750986719588
H            7.29798946004107        4.97609274139505       -8.08065064221196
C            4.44281002429793       -1.31912262976800       -3.47875952854174
O            4.21313176429628       -1.91798621662693       -2.29528962698677
C            4.31013694033114       -3.24499816387276       -2.47522198031528
C            4.60352442160402       -3.53503113926644       -3.76721275606166
C            4.69608513406245       -2.28594609326700       -4.44493141460510
H            4.73700130780117       -4.49994318493649       -4.20781639851659
C            5.00401604262486       -2.12996447299649       -5.87056803542433
O            4.99183518638387       -1.08567576781265       -6.48004314046429
O            5.30699797822187       -3.31736848311351       -6.40363597273609
C            5.62549626356724       -3.40953508677256       -7.80409016240696
C            4.37551393475425       -3.08693636804462       -8.63134613030503
C            4.48549465488740       -3.42869212496736      -10.11592111158288
C            4.61156630487116       -4.92554844782541      -10.39194238154359
C            4.59050139226796       -5.23044330629501      -11.88838458696692
C            4.72897082184483       -6.72271551922086      -12.16357381919333
C            6.85269265465765       -2.55586631554310       -8.15796076216209
C            7.85627014858341       -3.29444283398392       -9.03618564481776
H            5.87570529841980       -4.47048092016966       -7.90906089438541
H            4.16238752885156       -2.02196967214010       -8.52397589785849
H            3.53884013704300       -3.64159073022837       -8.19723204406467
H            5.33192984206720       -2.89945229980457      -10.55582867233533
H            3.58270599687255       -3.06002750749915      -10.60924708602057
H            5.54238309540227       -5.30752224697242       -9.96900701305023
H            3.78637864232319       -5.45179426552097       -9.90665235411699
H            3.65412792421789       -4.86761183634710      -12.31833612326126
H            5.40723133824597       -4.69409462426697      -12.37759969847532
H            3.91416198693502       -7.27310512854426      -11.69819018912165
H            5.66778894595638       -7.09941988706210      -11.76291460365424
H            4.70911261097916       -6.91936598117375      -13.23290250279119
H            6.53039749881916       -1.63473603617630       -8.64443473786427
H            7.34963500330124       -2.27421125398716       -7.22678364615727
H            8.70984682783136       -2.65251469175721       -9.24122716105281
H            7.41438985591544       -3.58641753488566       -9.98447972199515
H            8.21637096879025       -4.19020052348892       -8.53443322395668
H            1.52404924867402       -3.65202247614355       -1.45095290242288
H            4.15067900006069       -3.86990627917604       -1.61899644310566
