# Supplementary material for: Examining the Impact of Side-Chain Chirality on Conformation of a Helical Poly(3‑(S‑1-ethylhexyl)esterfuran)
Source: Macromolecules. 2025 Nov 15;58(22):12336–45. doi: 10.1021/acs.macromol.5c01499 (PMC13011260; doi:10.1021/acs.macromol.5c01499)
Supplement: Supplementary file 2 [file ma5c01499_si_002.zip › ma5c01499_si_002 (2)/Optimized Geometry Coordinates/6_14 oligomers XTB/fur-Hex-Eth-R-M-7-opt.xtbopt.xyz]

240
 energy: -345.845584416807 gnorm: 0.000379769179 xtb: 6.6.0 (8843059)
C            1.91073432614123       -3.61379347570950       -0.68984761017167
O            2.13578360222326       -2.63112064819703        0.17134124746697
C            2.00700824830656       -3.14494408597685        1.42507261264309
C            1.69581653181827       -4.48086188068064        1.35136364494187
C            1.62946940053773       -4.78697427358445       -0.03096798671040
H            1.53681577680670       -5.14519866032474        2.17326980519482
C            1.25308309519283       -6.06021142665963       -0.66733905861737
O            1.13289159364298       -6.19918190073334       -1.86070566420304
O            1.04356257238366       -7.00401988996976        0.24934044557179
C            0.54007730120847       -8.29152430669427       -0.15265431935140
C           -0.89295862410849       -8.12728081883193       -0.67300480242303
C           -1.64625182625993       -9.43826918677530       -0.88903548687910
C           -1.93532575484903      -10.19798780596040        0.40393372769765
C           -2.76709028186490      -11.45332830093118        0.14935494240226
C           -3.04415181913137      -12.21944027852800        1.43706582463666
C            1.48287911181662       -8.99305499348002       -1.14059874859128
C            1.76417275897230      -10.44184583518408       -0.75856450162592
H            0.53029798951842       -8.83612562907139        0.79719223063508
H           -0.84823916047655       -7.58065586227213       -1.61683348744390
H           -1.44044556332850       -7.51177959001009        0.04620873655720
H           -1.08702882845854      -10.07699664591069       -1.57420158191669
H           -2.59730644794797       -9.20117720413873       -1.37222081463650
H           -2.47336606617380       -9.54365359453678        1.09355553764916
H           -0.99962580708919      -10.48756019252629        0.88518324920519
H           -3.71415524242355      -11.17160090683406       -0.31631056438400
H           -2.23596384790111      -12.10211222989170       -0.55135014747492
H           -3.58884739639838      -11.59508167178353        2.14192562179086
H           -2.11194719518519      -12.52892912079096        1.90498678047288
H           -3.63808824603567      -13.10773042572846        1.23524169169823
H            1.06551458624102       -8.94214656307977       -2.14656575944654
H            2.42560559156179       -8.44356390516016       -1.15901571775872
H            2.44568361443051      -10.88962983038843       -1.47755497506827
H            0.85088447933502      -11.03023677767838       -0.74298256011804
H            2.22238637316641      -10.49536822215702        0.22711105628586
C            2.18509818955482       -2.23884699678268        2.52280718056529
O            2.42820570082720       -0.96048363970314        2.20842305046261
C            2.53620867670880       -0.24940573660888        3.35964833475718
C            2.36686728064847       -1.08211538240608        4.43716782140928
C            2.14313627392159       -2.37779051503215        3.90968943977100
H            2.39342691595818       -0.80086704091484        5.46834349537568
C            1.94120162585463       -3.58757240377196        4.71882300305309
O            1.75472792119498       -4.69782028558024        4.27643682633364
O            2.01106856449607       -3.28802643409755        6.01568636938809
C            1.83972260263616       -4.32655121093757        6.99751998756002
C            0.39535526867031       -4.83879027909957        6.94716823894143
C            0.00117495736231       -5.75869410583657        8.10090970338982
C           -0.01635237652516       -5.06439698057920        9.46099017873349
C           -0.50806043322548       -5.99753162624456       10.56562988868021
C           -0.51543023478437       -5.31067453137652       11.92573030560924
C            2.90313528871849       -5.42440536172960        6.84186719884841
C            3.53197980021334       -5.83448032522112        8.16864620958447
H            2.00854994238005       -3.78278041054191        7.93261777612847
H            0.25725165266561       -5.37100855115618        6.00443442978811
H           -0.26485514553695       -3.96710402339517        6.94069711579420
H            0.67233190641230       -6.61808484838553        8.13405153702600
H           -1.00157816331782       -6.14082203191477        7.89386420634528
H            0.98527384301180       -4.71432061863265        9.71609130833417
H           -0.66971782940726       -4.19044803379044        9.41084345335054
H           -1.51729914414210       -6.34065946103494       10.32686333149457
H            0.13756157849845       -6.87814423264462       10.60793361958329
H           -1.16728197717409       -4.43995872186130       11.90917530753511
H            0.48669033868967       -4.98177048864802       12.19272474550050
H           -0.87016336363504       -5.99034300846864       12.69695879506030
H            2.46539901999912       -6.29142988938567        6.34624897679405
H            3.69167826223755       -5.04207099514812        6.18967176440679
H            4.28803410015537       -6.59759288448146        7.99866507404510
H            2.79008902427270       -6.23688815568470        8.85224150655267
H            4.01005869069377       -4.98057507671786        8.64391663406688
C            2.81510722700768        1.14722148946927        3.20748454721303
O            3.10555006511960        1.54122308351705        1.96247753713323
C            3.32041376706741        2.87952150190121        1.97530751681384
C            3.16186585020850        3.36411408443954        3.25009705796779
C            2.83923158607634        2.24809638519117        4.06168954566859
H            3.26142662423978        4.38274802869565        3.55977296376818
C            2.59368564771849        2.27936504326222        5.50935123516119
O            2.37525637282673        1.30334272730718        6.19014972763998
O            2.65864710393069        3.52973686568201        5.96494043096523
C            2.45628383519275        3.78717831982022        7.36682503859807
C            1.00158666878305        3.47230504468590        7.73583873973497
C            0.58120932636386        3.92861620431002        9.13144278457611
C            0.56640065819723        5.44594303094577        9.30312354367705
C            0.05645662831865        5.85348590770855       10.68391648298891
C            0.05219871703102        7.36662403180542       10.86268891050677
C            3.49687123323157        3.05096208953755        8.22443997556020
C            4.10821861945421        3.93443680413957        9.30588668371056
H            2.62979576489427        4.86654976711764        7.42600733198009
H            0.85823818706305        2.39331364046520        7.65625175018873
H            0.35971751931580        3.95219808533404        6.99186881788604
H            1.23580923462361        3.47933923437359        9.87958659597990
H           -0.42693529655613        3.54911438008765        9.31593170919792
H           -0.07450914094880        5.88889174450733        8.53747899370641
H            1.57148468115775        5.84830306834795        9.16631500693032
H           -0.95629834959995        5.46868385018029       10.82363874929538
H            0.68943590047878        5.39991703802684       11.45052398400341
H           -0.58817004555927        7.83616424839531       10.11922554161833
H            1.05737861757426        7.76703708548182       10.74908706603097
H           -0.31446777765216        7.63547934697694       11.85054473701058
H            3.04401273919707        2.16485752528946        8.67035765865059
H            4.29771990154503        2.70916117724661        7.56485132958403
H            4.85022886410044        3.37096235436956        9.86696219801160
H            3.35392671687265        4.29059879076860       10.00152994427059
H            4.60000713256990        4.79664676390531        8.86055671983815
C            3.69206490015220        3.43041271299928        0.70675429491628
O            3.92776958114411        2.51891458038156       -0.24440192950615
C            4.25081320904426        3.16662756221901       -1.38876456394576
C            4.22134330193540        4.52414261529138       -1.17888469460956
C            3.86455688543115        4.70772689958007        0.18046814957595
H            4.42573961949802        5.28441098220779       -1.90253317644764
C            3.71527499037060        5.99013030932142        0.88021955060032
O            3.45561950430181        6.09813277938648        2.05692367585520
O            3.91620168981651        7.00637513978424        0.04236824212089
C            3.81766078321863        8.35878077271915        0.52600207258546
C            2.36519435866068        8.65126209729362        0.92122210322374
C            2.06462482989849       10.11859286396987        1.22005333268200
C            2.18251836189922       11.03115132304520        0.00123401360717
C            1.78339667301653       12.46803375245907        0.33132532902395
C            1.89813775275100       13.38228845702190       -0.88216594683148
C            4.83972407861487        8.62842951856198        1.64082705850101
C            5.58265895048488        9.94718904469994        1.45945194471897
H            4.08485311796984        8.93758831746612       -0.36413637588772
H            2.12753828622610        8.05304133218276        1.80257884516575
H            1.72432218168631        8.31236696101870        0.10253365941593
H            2.72233962562189       10.47623260756972        2.01348021729572
H            1.04122484338481       10.17771928446583        1.59897800399908
H            3.20780920184509       11.02724851590205       -0.37240308094131
H            1.53834329254507       10.65276476076198       -0.79566698900674
H            0.75508098912823       12.48197472635688        0.69968346808659
H            2.42462284832096       12.84569512548440        1.13148433752608
H            1.24974302648309       13.03477076180211       -1.68349638848333
H            2.92078877416191       13.39783668129774       -1.25304662963898
H            1.61101029085686       14.39919240543229       -0.62498618718313
H            4.34012455983957        8.60524275726537        2.60982969093517
H            5.57062929402098        7.81667506976713        1.63300366982716
H            6.30575416098559       10.07695322014328        2.26143870232138
H            4.90113310471675       10.79279076670327        1.47572431527678
H            6.11843791175445        9.95555938646235        0.51262594633353
C            4.57182114086419        2.30237593970327       -2.48463424260720
O            4.66315299329232        1.00253911004386       -2.17036693568422
C            4.95315143370074        0.31007565865758       -3.29777333655780
C            5.04622377721694        1.17447969305918       -4.36280950554170
C            4.80477438498240        2.47065990076558       -3.84642209182603
H            5.25649476465127        0.91323059286482       -5.37812653620588
C            4.79432459852459        3.72464539812155       -4.61114247110941
O            4.65359760631455        4.82226884894414       -4.12234107565945
O            4.96619946022766        3.47908930845969       -5.90906759404935
C            4.97194535853836        4.57078412086351       -6.84712603177149
C            3.57651150543087        5.20478225574702       -6.89519209059647
C            3.36251345472034        6.19836861016702       -8.03525701484161
C            3.39820762412899        5.55808027065752       -9.42124346613731
C            3.08077882358689        6.56984603690814      -10.52046685547350
C            3.11515514612596        5.93234444924636      -11.90400370596180
C            6.10389099299581        5.56369929299484       -6.54265202113555
C            6.88451511200287        5.97300395450280       -7.78645058275785
H            5.17943729750165        4.05644703806156       -7.79107741070724
H            3.40114725156970        5.71047127247534       -5.94404075133671
H            2.84763888283163        4.39436944637173       -6.98376193305784
H            4.10647024411679        6.99408775087035       -7.97688079045835
H            2.38306042931031        6.66187580055770       -7.89283474219679
H            2.67036500719928        4.74448805951429       -9.46045450810134
H            4.38378386667719        5.12965735494675       -9.61096372151107
H            2.09169765457824        6.99835301884959      -10.34308766909041
H            3.80552305118234        7.38662506601582      -10.47948347056312
H            2.38551761593278        5.12828740285225      -11.97089550578947
H            4.09983259196846        5.51748655834929      -12.10883737880388
H            2.88641238093514        6.66803463380255      -12.67151068967875
H            5.69581019940986        6.44396697743372       -6.04492915448087
H            6.79388998789570        5.08600739145579       -5.84345146912219
H            7.68191751977631        6.66009830544820       -7.51273179271215
H            6.24452028053431        6.46614747121949       -8.51246731033180
H            7.33249712003111        5.10145902303517       -8.25899603097548
C            5.12463583388519       -1.10234189792742       -3.13295807471729
O            5.06083452235015       -1.56276556713622       -1.87330833888034
C            5.26003725133109       -2.90360052628046       -1.90049808687707
C            5.44782919637349       -3.31972510207056       -3.19564515648859
C            5.36717248388825       -2.16097645856754       -4.00478409631007
H            5.61604465182508       -4.32311178679406       -3.52427570306764
C            5.52151039301632       -2.13312048821033       -5.46601748406728
O            5.43435144886751       -1.14059276555332       -6.15208354285977
O            5.78183802120896       -3.35665219147674       -5.92310167967519
C            5.95661440888920       -3.56931825099111       -7.33554114553906
C            4.62776337077245       -3.31267169613258       -8.05599931611823
C            4.58825607265291       -3.77772524004971       -9.51027850521321
C            4.68572822799525       -5.29344640021641       -9.67010813994239
C            4.50273211178379       -5.72340132502693      -11.12415858614670
C            4.60281114337344       -7.23549964955203      -11.28359695214077
C            7.13697981498683       -2.75208222808579       -7.88266115738065
C            8.05296392481728       -3.56667833878873       -8.78894595512745
H            6.19981085603148       -4.63599765398942       -7.37426329398578
H            4.42115210500664       -2.24169166855076       -8.01743337212762
H            3.84289089873034       -3.82642377345516       -7.49415993578131
H            5.38589510171813       -3.29409442407447      -10.07609790864578
H            3.64025387489583       -3.44421231334093       -9.93977793796370
H            5.65694393095739       -5.64577951367772       -9.31846581423089
H            3.91836244789382       -5.76946898228898       -9.05565471918976
H            3.52725589540220       -5.38522241335485      -11.48112352491883
H            5.26456261020743       -5.24201996127974      -11.74221197537903
H            3.84099979763225       -7.73198164839686      -10.68655571983943
H            5.57779968158894       -7.59025565870867      -10.95608716908696
H            4.46493552655930       -7.52216564327013      -12.32354966425716
H            6.76229423368081       -1.87590786238609       -8.41283703462455
H            7.72221586979931       -2.39209141198457       -7.03345140389934
H            8.87865366283415       -2.94769055783257       -9.13249403957229
H            7.52085155814892       -3.93839488049843       -9.65993566850728
H            8.46528606922217       -4.41660765621589       -8.24929358594039
C            5.26785234569723       -3.58965297619965       -0.64072906731957
O            5.05391247417360       -2.84855208961355        0.46234751131202
C            5.13229829545696       -3.65928342119408        1.52929965985834
C            5.40107191398138       -4.93242702824004        1.14741438731228
C            5.49669203039262       -4.91020624892251       -0.27284438373646
H            5.51634074299730       -5.79326640051166        1.77067383135923
C            5.82326383292737       -6.07154812206586       -1.10757411457844
O            5.76202273534265       -6.10726317097382       -2.31380421806151
O            6.22354107462621       -7.08854641559314       -0.33708310777123
C            6.61859949931529       -8.33049621208995       -0.94969100712027
C            5.38898095478748       -8.99474997759298       -1.57805138556290
C            5.59824051103619      -10.43576898620367       -2.03709166658899
C            5.82878344828940      -11.41283142198845       -0.88627846010018
C            5.88975603893793      -12.85942746507915       -1.37193479327830
C            6.13682163166142      -13.83127692742286       -0.22465460914057
C            7.79335975388340       -8.12995738711029       -1.91863413520922
C            8.88891290867486       -9.17603970941532       -1.74668476284536
H            6.95414555885002       -8.91315788956013       -0.08500123411358
H            5.07281398511689       -8.38907180426313       -2.42909545912810
H            4.59081997425856       -8.97264639108811       -0.83161422957320
H            6.43167923330017      -10.48567172595090       -2.73878976963989
H            4.70228792966088      -10.74411854062824       -2.58161780222194
H            5.01755135607188      -11.31263168952098       -0.16162598152561
H            6.76219160013745      -11.17296366454072       -0.37398031503375
H            4.94969908827903      -13.11449356324960       -1.86664203034282
H            6.68845722135082      -12.95945293697636       -2.11071712957314
H            5.34343229907613      -13.75583792321433        0.51583118807875
H            7.08311927443275      -13.61119925694986        0.26500363316390
H            6.16966464057788      -14.85523685220247       -0.58918976664547
H            7.42554250113913       -8.13153966720106       -2.94507541631520
H            8.22429878837128       -7.14404126158719       -1.72996196263147
H            9.70058104659514       -8.97804517591105       -2.44292348461679
H            8.51492645188924      -10.17814340977418       -1.93603561541149
H            9.29139756752130       -9.14488149349807       -0.73625095754799
H            1.97017664462542       -3.39913932169836       -1.73878971249806
H            4.97896238498252       -3.21767800350834        2.49385238393588
