# Supplementary material for: Examining the Impact of Side-Chain Chirality on Conformation of a Helical Poly(3‑(S‑1-ethylhexyl)esterfuran)
Source: Macromolecules. 2025 Nov 15;58(22):12336–45. doi: 10.1021/acs.macromol.5c01499 (PMC13011260; doi:10.1021/acs.macromol.5c01499)
Supplement: Supplementary file 2 [file ma5c01499_si_002.zip › ma5c01499_si_002 (2)/Optimized Geometry Coordinates/6_14 oligomers XTB/fur-Hex-Eth-R-M-8-opt.xtbopt.xyz]

274
 energy: -395.119151881080 gnorm: 0.000646304848 xtb: 6.6.0 (8843059)
C            2.78464451807799       -3.89603767968069       -1.07329696573575
O            3.01287641521643       -2.90837093075008       -0.21468922934939
C            2.75324819152222       -3.38191598268114        1.03567356189200
C            2.36938181501066       -4.69862647582120        0.96273696963184
C            2.38066983810998       -5.03212490117942       -0.41487297007716
H            2.09377803167153       -5.32750415117222        1.78185058146963
C            1.88892566642245       -6.27008648611081       -1.04462785963755
O            1.65649528613125       -6.36935581017257       -2.22507920169676
O            1.69054530301354       -7.22171584671272       -0.13259276396448
C            0.95428588794234       -8.40927890562919       -0.48265604582162
C           -0.50428039992351       -8.00833266861455       -0.73798734246842
C           -1.48132516853801       -9.17417800304550       -0.87374307464445
C           -1.66250831777191       -9.97397483005280        0.41473566367237
C           -2.71172412948765      -11.07238565272544        0.25550736367080
C           -2.88927412467558      -11.87718560605043        1.53719180157288
C            1.59810127081928       -9.18339641694932       -1.64047791859997
C            1.65787998929187      -10.68517082722979       -1.38284034427098
H            1.02375304409161       -8.99822513354325        0.43780698075886
H           -0.53178082878586       -7.41182960546964       -1.65230402083042
H           -0.82170185867487       -7.36802316008250        0.08973936123080
H           -1.15746995854452       -9.83690669358100       -1.67743397038184
H           -2.45108656364755       -8.76369611222505       -1.16605983481936
H           -1.96676358121910       -9.29875928766103        1.21758608977920
H           -0.71591023177542      -10.43084472260928        0.70811848632237
H           -3.66659221220047      -10.62241798784624       -0.02547054416106
H           -2.41271080776282      -11.74224371697108       -0.55440293112077
H           -3.20559756020094      -11.23013470597893        2.35238284573365
H           -1.95304526912572      -12.35249290066656        1.82222861344845
H           -3.64033690187669      -12.65214223830357        1.40286578080709
H            1.05458078988871       -8.98028098057759       -2.56369112288043
H            2.61328504700016       -8.80882084541498       -1.77673344951558
H            2.13201835943144      -11.18690743576336       -2.22372699420582
H            0.66444348348571      -11.10589328771947       -1.25611138291204
H            2.23607756404189      -10.89678391172322       -0.48610542801245
C            2.83851466075442       -2.46139391616777        2.13248644104212
O            3.08307411481758       -1.17573601938588        1.84110874633349
C            3.08169071358199       -0.46869652720375        3.00032407956023
C            2.85572032912108       -1.31519837607452        4.05823738952219
C            2.68933822533680       -2.60805386020575        3.51012196676770
H            2.80280334296144       -1.04135920252535        5.09033175837854
C            2.31469303117092       -3.79461784186112        4.29461033668024
O            1.83247582563178       -4.80274365236664        3.83477539801814
O            2.52557265725637       -3.57548323717371        5.59129172068733
C            2.04269051308894       -4.53230415572096        6.55515863442545
C            0.50866069016002       -4.49760662919057        6.53537680677509
C           -0.18446830984149       -5.23912596908059        7.67630321314021
C            0.11220179476433       -4.65714987899676        9.05658804740751
C           -0.71478601158395       -5.33518977910568       10.14704858601361
C           -0.40913809221652       -4.76472159882092       11.52661660681782
C            2.65692785914237       -5.91976298908756        6.33104322706931
C            2.99645038876055       -6.64139978477236        7.63012623590961
H            2.41322445242737       -4.11435261729584        7.49704298820170
H            0.17446532992315       -4.91857007431670        5.58531650623754
H            0.20739521765351       -3.44634868996512        6.55995059652624
H            0.08761873931336       -6.29493522203566        7.65250299705779
H           -1.26166539985832       -5.18149611818210        7.49976688693051
H            1.17083086871625       -4.77639520439681        9.29229067951014
H           -0.10867586522990       -3.58738701972043        9.05068956921443
H           -1.77722829535910       -5.20580513357258        9.92861280422022
H           -0.50621366918829       -6.40775420982251       10.14392088635011
H           -0.62526264905938       -3.69893970012338       11.55423994122750
H            0.64069787376993       -4.90674499124307       11.77421816733968
H           -1.01056023770007       -5.25660624740572       12.28748467018093
H            1.98178099281916       -6.52756167316901        5.72837810698847
H            3.57450358027261       -5.78377299760171        5.75386862109942
H            3.51591989587344       -7.57066309483174        7.40744894614553
H            2.10384522851686       -6.88184206129136        8.20000276280910
H            3.64317295934433       -6.02607113186374        8.25111383595753
C            3.28171835622302        0.94567400184387        2.90023909559773
O            3.51610478507541        1.42590286524368        1.67455445467348
C            3.64634748715925        2.77411644190314        1.75784226021432
C            3.49195228880627        3.17627923127374        3.06051500000446
C            3.26124716812601        1.99951294062183        3.81597295156521
H            3.53493820111709        4.18105254941437        3.42409233983063
C            3.07151163264855        1.95890603292315        5.27103562996481
O            2.93315439730004        0.95174445855997        5.92719991884838
O            3.09303723724611        3.19469104576264        5.77148256695474
C            2.92111849007953        3.39402126085585        7.18635006479748
C            1.49494856294064        2.99641634474793        7.58521036265841
C            1.08581619818893        3.40977638122624        8.99755187678096
C            0.99912205380674        4.92192806038816        9.19253351958050
C            0.48795758699027        5.28514626236685       10.58520421677276
C            0.41144861834278        6.79384085421841       10.78430807161419
C            4.02094302527123        2.68296631387041        7.98951179321716
C            4.61785299027905        3.56079868731384        9.08369257834515
H            3.04346670952418        4.47811261510498        7.27777903981969
H            1.40593560138622        1.91280668321428        7.49039908167684
H            0.81062896083544        3.45360699546055        6.86518146061824
H            1.77955158270994        2.98311510027637        9.72335687207497
H            0.10246096064109        2.97750104692582        9.19888290681147
H            0.32719534425768        5.34364230916128        8.44163906140439
H            1.98143661211494        5.37514127805174        9.04931397333255
H           -0.50276840009924        4.84909519062490       10.73218935034497
H            1.15256307486625        4.85344065870849       11.33753876119717
H           -0.26089321905551        7.24058826866264       10.05514362650078
H            1.39405925938285        7.24508673853452       10.66376482782074
H            0.04470989880204        7.03158210582255       11.78007551793849
H            3.62492426337569        1.76145181529466        8.41728701089911
H            4.81821546291136        2.40259988996444        7.29723981862713
H            5.40199491827605        3.01789718639972        9.60642876138234
H            3.86614177366562        3.85599534072568        9.81000116343762
H            5.05355829677126        4.46081358711850        8.65512686851348
C            3.94851907982719        3.42679297310116        0.51890894052325
O            4.23113549575634        2.59128156449173       -0.48407641877212
C            4.48613901083806        3.32038480276171       -1.59668242481312
C            4.35965638212862        4.65758774130048       -1.31411929354357
C            4.01660602691196        4.74049483234855        0.06028519368414
H            4.49412906877180        5.46822240081562       -1.99853205650882
C            3.79552514911423        5.96903577412509        0.83268011371202
O            3.56130887610270        5.99523241157226        2.01953996526100
O            3.90313813697485        7.04065291166600        0.04780057736631
C            3.73104020786422        8.35532933417659        0.60828290379194
C            2.27478936206257        8.53023108276799        1.05531172707239
C            1.88879026083335        9.95771949916865        1.43754373861139
C            1.91702590266877       10.93622999196288        0.26540836180141
C            1.43636519135971       12.32610069839446        0.67778849287711
C            1.46707233519380       13.30579039647271       -0.48883212812813
C            4.76534985600180        8.63093593451029        1.71025301840411
C            5.41317589648393       10.00541240520011        1.58742245223197
H            3.93496496247271        8.99762525251412       -0.25462375580604
H            2.10185571458264        7.87359076370093        1.90974009761911
H            1.63392207058601        8.19158961148365        0.23651189629655
H            2.54274893050529       10.31658717556844        2.23352603598731
H            0.87389710762596        9.93086798707949        1.84210302460042
H            2.93058559991939       11.01762314513531       -0.13072428691534
H            1.27798655379874       10.55737498103148       -0.53539660310796
H            0.41768464350110       12.25612603337358        1.06600336007801
H            2.07066731220663       12.70264152173186        1.48399740310676
H            0.82493364626290       12.95813089561959       -1.29508964852586
H            2.47853103155508       13.40570953787730       -0.87692693871110
H            1.12183162271416       14.28792405085584       -0.17436490919392
H            4.29735557639496        8.51866419833470        2.68878628202026
H            5.54830862939199        7.87278874821041        1.63585585613653
H            6.15023202336112       10.13790303295232        2.37614204914793
H            4.67795405778696       10.80040919241441        1.67190948429699
H            5.91799479761631       10.10447999582752        0.62881790704230
C            4.86181708501264        2.50621920417852       -2.71459492007307
O            5.06065182511047        1.22586056994492       -2.38482919907211
C            5.37465815331418        0.53463517472617       -3.50349242345334
C            5.37960762340521        1.38168201636921       -4.58586312149927
C            5.05239347450047        2.66726398334963       -4.08296932806257
H            5.58570741181362        1.11640467896824       -5.60113519455318
C            4.92788982521772        3.91900528156740       -4.83977208576600
O            4.71692679441257        4.99611567822228       -4.33045666646853
O            5.08572636105436        3.70073102456878       -6.14434694458770
C            4.98334749717421        4.80029526957193       -7.06808618862431
C            3.54270486885938        5.32560687276723       -7.07081736078360
C            3.22223558802298        6.31576246484457       -8.18866063464858
C            3.27364499689779        5.70150016211759       -9.58590988440854
C            2.84149451102706        6.69926163379882      -10.65853163264145
C            2.89491464484188        6.08972664887363      -12.05401190576913
C            6.04387610797635        5.87326782111607       -6.77886514312822
C            6.75099267010566        6.36390119498473       -8.03713240339910
H            5.20428793313040        4.31444390842884       -8.02403659044628
H            3.35461677856084        5.80293419260135       -6.10749842607621
H            2.87590994235028        4.46280097844684       -7.15356547480369
H            3.90171671499248        7.16746007663925       -8.13443786293199
H            2.21293160012451        6.69734965513309       -8.01500529669893
H            2.61632719488052        4.82973318474366       -9.62010941037404
H            4.28631371979216        5.36131241433685       -9.80882366333386
H            1.82396085227377        7.03706917170958      -10.44913889609117
H            3.49356207981314        7.57526800154117      -10.62030189855155
H            2.23688201233631        5.22586059653377      -12.11760758478091
H            3.90633794784860        5.76650511423900      -12.29102778117080
H            2.58245728333286        6.81488889003460      -12.80178941357623
H            5.58455771383411        6.71013629223661       -6.25177364226519
H            6.79051198095818        5.43884463201993       -6.11022267252711
H            7.50330062336758        7.10368871876149       -7.77331077035234
H            6.05300782161818        6.82147940058598       -8.73229676378160
H            7.24727706045303        5.53787894854144       -8.54210390669387
C            5.62950788175428       -0.85266626587611       -3.25069600776144
O            5.66566613313089       -1.17555064900679       -1.95046043844374
C            5.86628846908632       -2.50931375637223       -1.84573239489856
C            5.96329645577853       -3.06398087135601       -3.10081574373378
C            5.81796530773084       -1.99604320785321       -4.02005845027081
H            6.11016824598290       -4.09764790883535       -3.33220474000183
C            5.85563768352035       -2.07991604841849       -5.48621588133889
O            5.75630226981608       -1.12456628681793       -6.22197876676656
O            6.02347621011873       -3.34049725343037       -5.87980772183002
C            6.06731848790572       -3.64906948460307       -7.28543345754837
C            4.68994773768153       -3.38028134495520       -7.90323599266477
C            4.51148094785674       -3.90418476149158       -9.32670297487821
C            4.55415313027283       -5.42733852730715       -9.42885724799218
C            4.25582824784197       -5.90771550334355      -10.84763103915583
C            4.31226782257080       -7.42664185942627      -10.95462112635673
C            7.22446895153329       -2.91778246044327       -7.98256542854236
C            8.01599076224547       -3.81845333926649       -8.92403074299908
H            6.26662191898392       -4.72547893158783       -7.27462432632018
H            4.52020751293781       -2.30207366490797       -7.89662012406323
H            3.94101804617511       -3.84257064143197       -7.25440696596573
H            5.26945220191895       -3.46856443045384       -9.97938957231537
H            3.53912466096047       -3.55977569095131       -9.68765181964110
H            5.53778336540764       -5.79537637766999       -9.13227893863962
H            3.81993974197999       -5.85454829106692       -8.74237575998265
H            3.26435460163449       -5.55972559359253      -11.14623436590183
H            4.98048255558359       -5.46843495890273      -11.53767344349834
H            3.58642498976669       -7.88230662951389      -10.28477751358298
H            5.30119420233326       -7.79173446437946      -10.68542328901114
H            4.09236815301320       -7.74860549547372      -11.96984718756945
H            6.83910196192003       -2.05206926920125       -8.52216333386633
H            7.90203528868043       -2.54440169160550       -7.21132290833010
H            8.83412475547605       -3.25777977646795       -9.37043060932991
H            7.39097814801196       -4.20337404015129       -9.72457557329302
H            8.43688213058152       -4.66182484921129       -8.38069475005163
C            5.94787124733484       -3.01473863858282       -0.50724890703526
O            5.93531677856905       -2.09820860149085        0.47275181150725
C            6.01175651105006       -2.74528923779482        1.66038037876596
C            6.06857834158059       -4.10114105294670        1.44958951391138
C            6.03713436235821       -4.28894558223448        0.04716183177929
H            6.11298453679066       -4.86344108501093        2.19788147899983
C            6.14357468295819       -5.58049670819801       -0.64328710353033
O            6.06706836843094       -5.73053364883725       -1.84080590090078
O            6.37729263572396       -6.55313471236168        0.23638918285078
C            6.61620324845217       -7.89253841189251       -0.23138740984615
C            5.34455292922198       -8.45769601676990       -0.87253164064520
C            5.41268945839847       -9.95220494093114       -1.18236579670360
C            5.44222708485560      -10.83254002650066        0.06497954459629
C            5.39119925193263      -12.31734366269215       -0.28907316439414
C            5.41939846604377      -13.19810155235208        0.95408032050642
C            7.85281368437178       -7.94518562581689       -1.14339765020523
C            8.81114584467664       -9.07433201335692       -0.78146674741970
H            6.82718480137040       -8.42348376867641        0.70269314055542
H            5.15624905565085       -7.90670829657194       -1.79603392968510
H            4.51350755429390       -8.26298771715063       -0.18854023494877
H            6.28528957766339      -10.16150739020487       -1.80259688910559
H            4.53218315868786      -10.21633678866134       -1.77094580094910
H            4.58969663869830      -10.58321371467538        0.70096579994859
H            6.34902294330394      -10.63797716864409        0.64031431677900
H            4.48192666338695      -12.52314967225126       -0.85839910818029
H            6.24228355074023      -12.56508539739035       -0.92796262079445
H            4.56821428311211      -12.97952863187700        1.59537722492936
H            6.32938661290954      -13.02434614056980        1.52457122364770
H            5.38170932973652      -14.24991727985451        0.68056210730552
H            7.53769117675965       -8.03473071585964       -2.18348707825816
H            8.38597201831025       -6.99657306865338       -1.04726124938933
H            9.67200083320723       -9.05584923159717       -1.44599922581217
H            8.33283281440800      -10.04549462899059       -0.87096717125429
H            9.16644733332248       -8.95946197204983        0.24042614311493
C            6.07164538034834       -1.94349160337139        2.84851049994321
O            6.01612355326018       -0.60635949722293        2.70083736102510
C            6.15442998890707       -0.04988382038023        3.91471004567664
C            6.31442290028115       -1.00360380193554        4.86602568286025
C            6.26155301391160       -2.25280678487065        4.18821756954361
H            6.44337006838443       -0.86482664005602        5.91809971305984
C            6.46969949918378       -3.56345288016228        4.81874461379688
O            6.08276961736966       -4.62142725234173        4.38206111125851
O            7.18329771912844       -3.41113496773488        5.93740992655204
C            7.62867198871105       -4.56702366093939        6.67020770282021
C            6.43090838954685       -5.29572606447759        7.28654856308571
C            6.80588629925749       -6.35793412596249        8.31856034326400
C            7.42091363353730       -5.78592440803040        9.59397201116469
C            7.67314776285662       -6.87429780969830       10.63538016575549
C            8.29282673437083       -6.30975995891488       11.90764927669646
C            8.52086582922117       -5.46472508588645        5.79778030788324
C            9.80815969200461       -5.88246037442255        6.49957129748143
H            8.23265298817494       -4.11133228742159        7.46200033021467
H            5.86749586397795       -5.76456076912621        6.47906167300217
H            5.78805040850402       -4.54458772348867        7.75354724132643
H            7.49052460108781       -7.07979498757522        7.87146084794513
H            5.89788434787289       -6.90206445102244        8.58779718341233
H            8.36655621287112       -5.29079688553327        9.36637982711050
H            6.74724403196809       -5.03555545897862       10.01439153096239
H            6.72905938627783       -7.36687371750255       10.87930433521439
H            8.33908008032768       -7.63018218513029       10.21230383609759
H            7.63538000074357       -5.56737379993598       12.35497073790769
H            9.24657170564651       -5.83391718030911       11.68952152470296
H            8.46257345750118       -7.10016658029405       12.63492914645660
H            7.95923829473177       -6.34513203870473        5.48345723763411
H            8.78404888274406       -4.90920945893424        4.89467403194876
H           10.40469888170247       -6.50579417094043        5.83749437324373
H            9.60192176109308       -6.44696382357986        7.40454900383237
H           10.39761362438922       -5.00812522286308        6.76740068353972
H            2.94117952815226       -3.71139941239534       -2.11763494286038
H            6.12604345940797        1.02010656405967        3.96878043381236
