# Supplementary material for: Examining the Impact of Side-Chain Chirality on Conformation of a Helical Poly(3‑(S‑1-ethylhexyl)esterfuran)
Source: Macromolecules. 2025 Nov 15;58(22):12336–45. doi: 10.1021/acs.macromol.5c01499 (PMC13011260; doi:10.1021/acs.macromol.5c01499)
Supplement: Supplementary file 2 [file ma5c01499_si_002.zip › ma5c01499_si_002 (2)/Optimized Geometry Coordinates/6_14 oligomers XTB/fur-Hex-Eth-R-M-9-opt.xtbopt.xyz]

308
 energy: -444.393715640773 gnorm: 0.000675643832 xtb: 6.6.0 (8843059)
C            3.56867171165580       -4.62282243828570       -0.69954198306828
O            3.77655985532529       -3.60253110211622        0.12677275232277
C            3.37078430390266       -3.98824615927219        1.36866799091771
C            2.89589456064897       -5.27570115414550        1.32139655728718
C            3.01766976588565       -5.68786553875918       -0.02912669614646
H            2.50110285928528       -5.84089893070182        2.13799505443033
C            2.54413855881363       -6.94787583614016       -0.62863332632704
O            2.69744836726423       -7.24329671515908       -1.78917148756861
O            1.90184564664402       -7.68063574142295        0.28105389898320
C            1.22677864331683       -8.89069581703996       -0.11027087199999
C            0.06421603251261       -8.53485687757530       -1.04422928156132
C           -0.90170327617370       -9.68267723987762       -1.33070072437468
C           -1.68593042544071      -10.14379240559980       -0.10402743766612
C           -2.71419171364898      -11.21571034726766       -0.45936009718902
C           -3.48864869740017      -11.68572176088404        0.76582665476659
C            2.20368765639757       -9.92221254787935       -0.69037339256156
C            1.99418484583086      -11.32379039252736       -0.12873054890656
H            0.83781646740472       -9.25090462980905        0.84777431908272
H            0.48477953521001       -8.17860316898548       -1.98643566350504
H           -0.48652259953605       -7.70726794933952       -0.58837243217213
H           -0.35766248305981      -10.52572137323124       -1.75896926072190
H           -1.61165199785896       -9.33929122716542       -2.08728807271111
H           -2.19828962933718       -9.28669547134034        0.33883969311474
H           -1.00384707350833      -10.54560363065829        0.64710109845180
H           -3.41220546861666      -10.81645089512441       -1.19872220602311
H           -2.20425362361901      -12.06807639590125       -0.91480555148091
H           -4.01762361385039      -10.85310723804239        1.22443807157254
H           -2.81229961961828      -12.10914099061248        1.50541307536204
H           -4.21666342296877      -12.44569892389939        0.49183143039466
H            2.12317504403763       -9.93298374757646       -1.77782251661541
H            3.21543637940162       -9.59889136360912       -0.44342357866504
H            2.72683516420464      -12.00572805997098       -0.55368127873597
H            1.00280886368827      -11.70195019289773       -0.36139242856913
H            2.11606329055105      -11.32331059926944        0.95252765568388
C            3.42048259478754       -3.02293378434291        2.42793592848540
O            3.72780346447467       -1.75850996524950        2.09935379288724
C            3.65990126818396       -0.99763346820766        3.22405530304411
C            3.33775396703969       -1.79101767681881        4.29769339532866
C            3.16388178658010       -3.10162902200095        3.79601511838115
H            3.21757484030786       -1.46768862394447        5.30951232780571
C            2.63359193471550       -4.21627039761255        4.59608102473410
O            2.19495482456226       -5.24886091109902        4.14635775731771
O            2.63759809339652       -3.90102273625237        5.89246538350386
C            1.89298906548743       -4.71327677673280        6.82225884422530
C            0.40092892664147       -4.54371151615871        6.50639695762260
C           -0.56302792603101       -5.11841447882659        7.54200096861844
C           -0.47483995899683       -4.43909259273004        8.90675766753034
C           -1.53508495007182       -4.96698693100900        9.87110118909424
C           -1.43848466654362       -4.30161080007506       11.23853667025077
C            2.37717907646895       -6.16871365717048        6.84091370280730
C            2.41177316696448       -6.76792078822766        8.24278871184642
H            2.12816718677336       -4.23617929385878        7.77937765135256
H            0.20616724467441       -5.01679487770815        5.54183340157274
H            0.21074227758737       -3.47207194130896        6.39811128056621
H           -0.39572920660695       -6.19075959633923        7.64995268469546
H           -1.57728786532145       -4.98973296194441        7.15534182723907
H            0.51124932304228       -4.60430663275829        9.34351209651489
H           -0.60625282876780       -3.36199579392911        8.78148684570825
H           -2.52754734203197       -4.78951546720346        9.45060592501534
H           -1.41411499160922       -6.04705116620994        9.98450947353191
H           -1.57240913693211       -3.22581836150865       11.14881118116191
H           -0.46436814935688       -4.48827416949055       11.68570527055706
H           -2.20296571122451       -4.68800550596558       11.90848783757408
H            1.74685011981666       -6.77353858494162        6.18862515460911
H            3.38678035970720       -6.18828563282573        6.42590910554829
H            2.84587502544344       -7.76489969335122        8.20618768892230
H            1.41574544316473       -6.85071084589950        8.66709779310086
H            3.01517130676044       -6.15427379695836        8.90741879878190
C            3.81202517205290        0.41977482678604        3.08308086102302
O            3.97923931007178        0.89435711123833        1.84074440885520
C            4.02115498154994        2.24970479311918        1.90297339675521
C            3.89041797623711        2.65796670371089        3.20800048516992
C            3.75339581747662        1.48405679344787        3.98474623221760
H            3.88596458018467        3.66744714262491        3.56020697131543
C            3.52498043955598        1.46727201378399        5.43688184335848
O            3.27908910641625        0.47890300609401        6.08826728809064
O            3.58039443833367        2.70313239013796        5.92913390243541
C            3.25498451429450        2.92057377665843        7.31646574679797
C            1.76166943542427        2.62605443869661        7.51382754856976
C            1.16940175330210        3.06102457301543        8.85256638306062
C            1.22710211011699        4.56789768851522        9.09192082784212
C            0.49525737249107        4.96557153551017       10.37219148413959
C            0.57114498937274        6.46620807727550       10.62548080623770
C            4.19752155338548        2.13732323971047        8.23894655097626
C            4.56404094599392        2.89890758269998        9.50819027198900
H            3.44104702011752        3.99394721897748        7.42852994548008
H            1.61115263152894        1.55169093286303        7.39487533072093
H            1.22294312854099        3.13088072264320        6.70659840622570
H            1.66998185313330        2.53721342037267        9.66758675381110
H            0.12215755720555        2.74758141001280        8.86567295700905
H            0.77399106206108        5.08486399031120        8.24299983126659
H            2.26553641344647        4.89440061380680        9.16423085381274
H           -0.55180013357842        4.66266608547957       10.29972922904414
H            0.93438533630506        4.43258618864008       11.21899499423115
H            0.12581212038618        7.01499917265723        9.79850841367463
H            1.60666640808432        6.78388362263876       10.72769408916279
H            0.04007360244903        6.72917870874371       11.53732150463381
H            3.74923885700530        1.17681774380858        8.49335059387107
H            5.10931182702387        1.93022093760869        7.67272680360680
H            5.33349916240520        2.35653962002089       10.05298404597071
H            3.70792055208485        3.01946218832531       10.16543372546413
H            4.94802274813867        3.88697865378472        9.26456614118510
C            4.19303190129793        2.93702324528326        0.65862882747055
O            4.36029067772121        2.15843260113746       -0.41381074432643
C            4.51095341327627        2.95052752505829       -1.50432535942872
C            4.43338666378558        4.26933987345617       -1.13485496221615
C            4.23511560487416        4.27673876666732        0.26958338494629
H            4.50760969337132        5.11619170420387       -1.78376961714420
C            4.16156512045817        5.47498367564862        1.11229831944930
O            4.00227079809069        5.47006784397598        2.31167027714683
O            4.32635306571281        6.57205691019658        0.37115532554173
C            4.31687987925803        7.86424105462823        1.00381978429287
C            2.91613624464823        8.15281736981644        1.55643180725507
C            2.69000755201523        9.59525380197881        2.00497361193463
C            2.72872287257000       10.60590993829121        0.86073886286724
C            2.38758663568074       12.01600933594651        1.33812349765931
C            2.43176611434284       13.02560468794980        0.19773304822779
C            5.44106083222676        7.98142229938126        2.04497262052472
C            6.22018399309396        9.28687742919259        1.93156274066303
H            4.52734369723044        8.53037296208004        0.16083174153948
H            2.73985704638324        7.48410552799099        2.40061497453617
H            2.19410581543604        7.90309911471934        0.77412490854785
H            3.42625936767655        9.86700340642141        2.76279442148826
H            1.70633230729670        9.64569133816668        2.47852444622749
H            3.72049271093920       10.61895556978664        0.40551414706596
H            2.01482843209704       10.30484532357866        0.09074303860491
H            1.39021726502039       12.01568822969130        1.78371857174058
H            3.09520739336600       12.31530019548402        2.11514042237693
H            1.71999527401069       12.75412431571119       -0.57880132949069
H            3.42476953452124       13.05751062426527       -0.24566682239954
H            2.18433006393886       14.02175390720685        0.55692939458408
H            5.02470505577883        7.87464578798265        3.04710735739664
H            6.13279336139038        7.14969088866984        1.89086429435119
H            7.01235856461622        9.31117969990944        2.67640569847235
H            5.57695581428735       10.14757174398989        2.09059100387163
H            6.67489218144102        9.37518940265792        0.94718769046398
C            4.79620856248139        2.22796210892569       -2.70908614607100
O            5.07746066905783        0.94049506053245       -2.49654879231439
C            5.33996673917762        0.34988082848837       -3.68528132996603
C            5.21442633836253        1.26942011600477       -4.69684071750666
C            4.86772628590606        2.49703881263100       -4.07300965021526
H            5.35321324037303        1.08933492779539       -5.74185606582938
C            4.64727615021713        3.79187047085460       -4.72733043484018
O            4.43209959267845        4.82332133459478       -4.13220617965509
O            4.73288781116159        3.67071410508038       -6.05187327772989
C            4.55848431614809        4.82976549085515       -6.88703234504232
C            3.10927521677070        5.31946559736189       -6.78136270763995
C            2.71641008103610        6.38291563153004       -7.80485410496582
C            2.71547961976058        5.87728358116037       -9.24591750008052
C            2.22590325791326        6.94666785825505      -10.22033210305656
C            2.23237789394511        6.44707056342221      -11.65981171766035
C            5.61047023913917        5.90491932601041       -6.57445670739237
C            6.24499088785635        6.49766973840059       -7.82741777262416
H            4.74007827635713        4.41876909526149       -7.88548067080089
H            2.95914341375798        5.71878668272699       -5.77678604916337
H            2.45643974441206        4.44995570393893       -6.89792609271502
H            3.38052667076557        7.24387086371053       -7.71648451160207
H            1.70886706177406        6.72656073080092       -7.55749081370047
H            2.06846990698655        5.00026025200034       -9.31935333964496
H            3.72186865801482        5.57117283834152       -9.53632922839081
H            1.21288238936453        7.24970474653688       -9.94597664202095
H            2.86635722011354        7.82840625059236      -10.13991640364999
H            1.58449370015359        5.57957549116033      -11.76480305413080
H            3.23806458765180        6.16016982224113      -11.95976076250307
H            1.88056564203719        7.22209247360732      -12.33671969140147
H            5.16117243281660        6.69237457433164       -5.96847939179826
H            6.39776761132671        5.44273565224934       -5.97457125192252
H            6.99614934533529        7.23312969643227       -7.54844914706919
H            5.50520023965050        6.98778085875501       -8.45372239903264
H            6.73040397525527        5.71992440508590       -8.41319772598293
C            5.73684746426886       -1.01879327136858       -3.52462844364394
O            5.94878070118982       -1.34386320431280       -2.24503843134029
C            6.28764461194587       -2.65028209080217       -2.17933769011595
C            6.29537696040592       -3.19004581929800       -3.44404964257095
C            5.94434773063494       -2.13541333269467       -4.32617850213541
H            6.52123669124542       -4.20271136802380       -3.70381981062510
C            5.81887004580169       -2.19081362329654       -5.78799712814981
O            5.58427985455892       -1.22551209900458       -6.47894330532500
O            6.00610065687360       -3.43218343217943       -6.23177344173888
C            5.91774895321491       -3.70730679309839       -7.64185652691882
C            4.47390834632196       -3.49125029074799       -8.11079744473427
C            4.17745915850035       -3.98917533350178       -9.52392681348542
C            4.27363710827095       -5.50607067791194       -9.67241550324297
C            3.87333354172869       -5.96389724708228      -11.07344531023803
C            3.97752129980435       -7.47638414842830      -11.22609378949681
C            6.96330647802007       -2.90588408888846       -8.43206227213874
C            7.70047787683118       -3.74879987443945       -9.46645006260597
H            6.16585186534870       -4.77292427958852       -7.68062682843632
H            4.25646734663682       -2.42303115403609       -8.05656556953226
H            3.81615273720080       -4.00444452202431       -7.40392551340834
H            4.84862408750899       -3.50526937881117      -10.23497617865876
H            3.16073232599488       -3.67974960498261       -9.77890534808567
H            5.29356437930071       -5.83826035646387       -9.47181578722569
H            3.62008819931665       -5.98171746629485       -8.93785440489628
H            2.84765487803212       -5.64842164612651      -11.27799462667173
H            4.51954061246193       -5.47985246093122      -11.80988607376799
H            3.32696287485303       -7.97659807636629      -10.51211972765737
H            4.99822467436360       -7.80842772261554      -11.04835332422827
H            3.68692811694048       -7.78219272687237      -12.22846906675056
H            6.48497550920820       -2.05102007688150       -8.91121654502242
H            7.69481278933038       -2.51290983625404       -7.72226926644041
H            8.44232175597116       -3.14003513594829       -9.97833568013410
H            7.01856001452853       -4.15100715495249      -10.21009231268634
H            8.21345740871211       -4.57906309481140       -8.98567485894117
C            6.54655610331091       -3.08971656963862       -0.83955405921193
O            6.53204928042470       -2.10915176894528        0.07109063939840
C            6.72342335397835       -2.65586622679830        1.29236822325840
C            6.86938975164809       -4.01892495848761        1.17454899312614
C            6.76651856337374       -4.30979196129142       -0.20731355989929
H            7.02375951347785       -4.71552957457384        1.97103739056189
C            6.89363582759236       -5.61907945290613       -0.85830506343218
O            6.85273380677282       -5.77767996838559       -2.05699737306032
O            7.08764574397501       -6.58299270965302        0.03910659514439
C            7.28692363295165       -7.93580850266374       -0.41466747493711
C            5.98814816043033       -8.45416957217907       -1.04124377490354
C            6.00049857237209       -9.93400233109073       -1.41749525912147
C            6.05516538531530      -10.87604925815135       -0.21662177275775
C            5.99277640810094      -12.34012434282895       -0.64695224759670
C            5.97145373805032      -13.28351304805199        0.54933343081694
C            8.51617341726350       -8.03466196487224       -1.33100520738919
C            9.41136942240816       -9.22421194342755       -1.00256837789361
H            7.48594014777299       -8.46449955219451        0.52360837464446
H            5.77849404022377       -7.86521965355517       -1.93526610470080
H            5.18189783522542       -8.26336183643676       -0.32721130024280
H            6.83958503681859      -10.13767207950719       -2.08398018759894
H            5.08706282468291      -10.13871087108782       -1.98058404586442
H            5.21666667150501      -10.66269655635157        0.44996227200350
H            6.97404682969807      -10.71182052173737        0.34885732641162
H            5.09715137189888      -12.50041780610268       -1.25179314494748
H            6.85644428112738      -12.56952618912788       -1.27562909732113
H            5.10359617614612      -13.08508617932719        1.17456293167599
H            6.86565555047684      -13.15193868652931        1.15478849086116
H            5.92873099971233      -14.31957668537242        0.22130505739526
H            8.19412082232288       -8.07717011224944       -2.37176820015512
H            9.10162125864187       -7.12029673568210       -1.20929929083961
H           10.27784234183575       -9.22615901488722       -1.65998329344536
H            8.88539920049145      -10.16567953654865       -1.13063286566823
H            9.76331688607758       -9.16398786022384        0.02521543460553
C            6.78690470054888       -1.71987367141034        2.37587908930553
O            6.82675180786913       -0.42424088643549        2.02706429329778
C            6.90951222473273        0.31802936001239        3.15761896504968
C            6.90843161379821       -0.50466178829515        4.25665597861756
C            6.83631613498429       -1.82992753285974        3.76270208852118
H            6.94335578461348       -0.20340148766595        5.28191782793992
C            6.88221829171291       -3.04971092049274        4.57880310717155
O            6.86158956481578       -4.17493939259382        4.13463761905095
O            6.99515801376950       -2.73504516860654        5.86734496403312
C            7.21636749901150       -3.76875746248599        6.84176182212024
C            6.01459362476930       -4.71583070098545        6.91406002645106
C            6.06137831704320       -5.67567149868325        8.10231790424926
C            5.85077469454482       -4.98791978173488        9.44939338561686
C            5.81805726291714       -5.99144135963015       10.60061408538920
C            5.58014725140512       -5.30810869599178       11.94176305809996
C            8.55303161476970       -4.48430318631965        6.58000795852839
C            9.42904571927230       -4.57774575008048        7.82432163352063
H            7.28633288387566       -3.19084003699990        7.76905273628162
H            5.97825063745134       -5.29130782395479        5.98747105141384
H            5.10775794751336       -4.10767234002337        6.96629202603525
H            7.01201500371038       -6.21086823717622        8.10809332671774
H            5.27666585912781       -6.42195287057806        7.96698516512196
H            6.65087531428402       -4.26867072317893        9.63245467815603
H            4.91020003898561       -4.43236225100386        9.42602382136789
H            5.02785998610204       -6.72465984559281       10.42251439715877
H            6.76615332644235       -6.53353355319425       10.63325557053093
H            4.62986021234363       -4.77836239261066       11.93658343558577
H            6.36970564117626       -4.58902931726240       12.14919204976512
H            5.56108409916159       -6.03858082376716       12.74715388070538
H            8.36379846187933       -5.47926980765841        6.17555158604897
H            9.09592123251413       -3.92276172824410        5.81633533945638
H           10.36261647936429       -5.08152849691439        7.58406000310386
H            8.93498667079053       -5.13468090747951        8.61568788664231
H            9.66393573916964       -3.58397852839227        8.19943618256199
C            7.02876827260664        1.73932820576865        3.00176310147754
O            6.95852489198776        2.23587807347996        1.75200179186157
C            7.15449256799919        3.56210891951822        1.82198157665543
C            7.37131335258768        3.94903082312134        3.10374000804091
C            7.29149323537879        2.76866285204810        3.89350228197326
H            7.55626029940530        4.93639487372816        3.46991667770914
C            7.54727559312897        2.70874285115835        5.33921407022820
O            7.12033252187614        1.86823367694775        6.09499092525190
O            8.35349944894722        3.71557885312589        5.68451873411030
C            8.83440453443553        3.82982854736220        7.03650358733428
C            7.67256669429145        4.19004601188781        7.96684951140990
C            8.09082875990916        4.60336570353747        9.37662326728508
C            8.87159700863393        5.91488126142137        9.42668657723618
C            9.18647112607063        6.33046379887080       10.86227384489221
C            9.97152940956281        7.63525226039163       10.91533073342893
C            9.60830983671602        2.57173756315623        7.46004104274425
C           10.92883042642054        2.89183198084802        8.15122922670586
H            9.52647621763201        4.67506335086774        6.95822101772220
H            7.01423719759859        3.32357348141082        8.02825207160238
H            7.11306751895194        5.00637325137562        7.50155400285436
H            8.67860066561594        3.80698789766435        9.83496196898777
H            7.18456630052246        4.71846406051741        9.97622634089923
H            8.28629327161712        6.70142639296257        8.94480966312089
H            9.80860330164618        5.81522433298566        8.87615099796903
H            8.25346628120898        6.44544886242387       11.41868324413674
H            9.76401093788720        5.54019457346159       11.34783276310306
H            9.40415988740650        8.44047321003435       10.45372031851033
H           10.91566583720703        7.53467310659954       10.38411801422599
H           10.18543201170962        7.91271132647260       11.94476960903077
H            8.98224741854082        1.95632114926913        8.10707874426191
H            9.82133755322129        1.98568363447734        6.56299538259492
H           11.44096133687312        1.96927716614934        8.41455537354047
H           10.77291723468335        3.46603620654962        9.06001138207039
H           11.57644194181664        3.46412276371283        7.49027264402967
H            3.83898826599929       -4.50663384550881       -1.73092365796325
H            7.12328576915933        4.10982495607939        0.90106438287854
