# Supplementary material for: Examining the Impact of Side-Chain Chirality on Conformation of a Helical Poly(3‑(S‑1-ethylhexyl)esterfuran)
Source: Macromolecules. 2025 Nov 15;58(22):12336–45. doi: 10.1021/acs.macromol.5c01499 (PMC13011260; doi:10.1021/acs.macromol.5c01499)
Supplement: Supplementary file 2 [file ma5c01499_si_002.zip › ma5c01499_si_002 (2)/Optimized Geometry Coordinates/6_14 oligomers XTB/fur-Hex-Eth-R-P-10-opt.xtbopt.xyz]

342
 energy: -493.708292968519 gnorm: 0.000443271841 xtb: 6.6.0 (8843059)
C           13.39959911347886       -3.44810948892944        0.14304803165233
O           13.31414820652651       -2.24329591517286        0.69532485682401
C           13.22760102483498       -2.41466042425742        2.04254960596591
C           13.27242105193255       -3.75309526363308        2.34497898086225
C           13.37519651158524       -4.42871055769533        1.10517119326148
H           13.22256458492073       -4.19317735071816        3.31651922382631
C           13.35185638947459       -5.88555779648283        0.89244813664993
O           13.21551267778938       -6.40037683572807       -0.19355828802852
O           13.49081212417556       -6.52119564009034        2.04773988984750
C           13.31696203976831       -7.94796309487764        2.11509401302338
C           11.84700052168940       -8.26492995684010        1.81881205891386
C           11.41522509052176       -9.69518776835710        2.13487451443248
C           11.40996241288506      -10.01331478224547        3.62846494321354
C           10.91056038979548      -11.42911690022679        3.90885659004940
C           10.88832688135964      -11.73902613287438        5.40078573761809
C           14.32600294634026       -8.68609907703498        1.22335917281514
C           14.95300341323168       -9.89338327115977        1.91195208337411
H           13.54267828017931       -8.15431382117614        3.16687229011047
H           11.66455316207923       -8.05658569111773        0.76446513144369
H           11.24168506496035       -7.56583174290974        2.40009634542068
H           12.05716054544336      -10.40632281406555        1.61110206234023
H           10.40047161942477       -9.83024592865078        1.75095508049292
H           10.76417446537906       -9.29774418928341        4.14046698071110
H           12.41685808234475       -9.90738282885734        4.03665508965929
H            9.90399393377325      -11.54534936031671        3.50045504971019
H           11.55743338456812      -12.14794369382853        3.39966134094731
H           10.21214658009879      -11.06376777564607        5.92040613892804
H           11.88240464097233      -11.62595595112409        5.82863500511421
H           10.55427980667072      -12.75909156205484        5.57593345520302
H           13.84379059983329       -8.98942286793498        0.29429126312793
H           15.12229177242124       -7.98585478784082        0.96121986319908
H           15.66308180210194      -10.37386876371696        1.24272355183010
H           14.20114014962895      -10.62541506792265        2.19305590901430
H           15.48480677275685       -9.58692151492580        2.81034649404297
C           13.07026922064486       -1.24671900025629        2.85725675407354
O           12.93476423277524       -0.07511997162701        2.22230121954891
C           12.79869881612792        0.90048250144251        3.15587968340732
C           12.85945506467592        0.35091178912235        4.41265690838078
C           13.02582572698386       -1.04109980607127        4.23517838902984
H           12.78170320746145        0.87198685772320        5.34159600463527
C           13.06101265436417       -2.01018901872994        5.34044235662279
O           13.01796346664118       -3.21321492735569        5.20981287583117
O           13.14270471037909       -1.37296602679131        6.50148544285349
C           13.04579706247820       -2.11256494498448        7.73226976414256
C           11.63597309670917       -2.70469110200413        7.83834450468196
C           11.27897186071396       -3.28380765694924        9.20574657662580
C           11.13418887199572       -2.22370034727449       10.29530906221759
C           10.73220938001476       -2.83289222026935       11.63686327357963
C           10.55522564644112       -1.76867150621250       12.71321854839687
C           14.18074955388947       -3.13933452577192        7.86636939345873
C           14.82713942698209       -3.12774418359486        9.24728515797224
H           13.18049959162705       -1.32420803357585        8.48037270513315
H           11.54097994449703       -3.48277486869886        7.08105382392754
H           10.93073451065409       -1.91094264314823        7.58378958368489
H           12.02432817252203       -4.02238736080276        9.50761176194809
H           10.32442695143349       -3.80797583599049        9.10817037787035
H           12.07542110137897       -1.68501682907244       10.42051252992897
H           10.37430497521737       -1.50293360592747        9.98789727369547
H            9.79736654137609       -3.38553870653117       11.51803255376125
H           11.49769371892820       -3.54527700034337       11.95461804748765
H            9.76201657890505       -1.07691296556617       12.43827004894985
H           11.47494131687742       -1.20208693199434       12.84439214472099
H           10.29560161255464       -2.22518034354446       13.66554142821542
H           13.80538372407783       -4.13574581275090        7.63294252816876
H           14.94549772351733       -2.89965244588999        7.12431926544806
H           15.62288810702970       -3.86793457257987        9.29077465364352
H           14.10482609715845       -3.35771955878925       10.02557339235372
H           15.25793436421879       -2.15125551962908        9.45830260558118
C           12.59500965282197        2.23025624965793        2.67121795925079
O           12.46679181702196        2.36338930253768        1.34529416489186
C           12.29999452044679        3.67873896416891        1.06399508477559
C           12.33301705204756        4.41122516663318        2.22560914664637
C           12.51018519074419        3.48296018788388        3.27803903372106
H           12.24752362219224        5.47264615531253        2.31152402219451
C           12.51096714143079        3.80996624770752        4.70967068438375
O           12.49428536367215        2.99056244323412        5.60098754845680
O           12.52264142935395        5.12578687815366        4.88969987550622
C           12.39256234974435        5.65507152448492        6.22329216961796
C           10.99044619304387        5.32284233238156        6.74715371109777
C           10.57645180341904        6.08650591714791        8.00308113622872
C           10.40633008593290        7.58525410992269        7.76711213778808
C            9.87697794062158        8.30952775878311        9.00242845185388
C            9.70118510602696        9.80138002692973        8.74565581555954
C           13.53925502835889        5.18957873018907        7.13317317982414
C           14.12307673941227        6.32059994790617        7.97258727649181
H           12.48564779840380        6.73215589029021        6.05090145919595
H           10.94769989676219        4.25142949602102        6.94222264357530
H           10.27770371604179        5.53582672430982        5.94654965853250
H           11.30103445046003        5.91921386360964        8.80249980300660
H            9.61959896910204        5.67950218191063        8.34061160293633
H            9.70817402350763        7.73420603416928        6.94076706176234
H           11.36083381325411        8.02992621848465        7.48028707947647
H            8.91734622652511        7.87616587008090        9.29354878386533
H           10.57063097252914        8.16365984765905        9.83407952199968
H            8.99754925029483        9.96728786987291        7.93239233479713
H           10.65132651105332       10.25629186164933        8.47318598628246
H            9.32331418316729       10.30282204780010        9.63349281892179
H           13.19378714160423        4.38098717584144        7.77731915899585
H           14.33180420733683        4.78404265095708        6.50047426264446
H           14.93236430195380        5.94166698030887        8.59254606653243
H           13.37270206949725        6.76027824270167        8.62364405096220
H           14.52269009441750        7.10425906249769        7.33239745498875
C           12.05583828945133        3.99588778855422       -0.30868760189668
O           11.88762289464801        2.94762370455511       -1.12676713944504
C           11.62604145374462        3.41649046086018       -2.37076006270519
C           11.62161216480204        4.79053978593296       -2.35790548374066
C           11.89654530837085        5.17961188326271       -1.02545899139825
H           11.45046389667925        5.43327100016847       -3.19489875975784
C           11.99339923289358        6.56890255078976       -0.55679382549905
O           12.39677435929618        6.90888369232043        0.53160259171424
O           11.58110654974928        7.39413587933360       -1.51896503757162
C           11.63234694960566        8.82008733548393       -1.33712560751368
C           10.73806710589649        9.23410827597535       -0.16500193693521
C           10.40879408405459       10.72457824358238       -0.10424922808480
C            9.47329746870420       11.18987085252915       -1.21764236449045
C            9.08429527978993       12.65778636517858       -1.05443178771683
C            8.13239727306021       13.11730152103461       -2.15180081130762
C           13.08401259895142        9.30872020627842       -1.20835753948904
C           13.38816112887395       10.49490084772301       -2.11622319214383
H           11.20727171833981        9.18147867347131       -2.27930105267036
H           11.24301225111420        8.94008451292695        0.75462777275415
H            9.80924158296857        8.66117008208911       -0.23364706863423
H           11.32965067339599       11.30906312156072       -0.12704498789911
H            9.92512249248835       10.92543336372361        0.85595457862752
H            9.95197398790821       11.05605397976911       -2.18927805055246
H            8.56962545115937       10.57531994032792       -1.20755904787387
H            8.60984552543287       12.80085162064253       -0.08082691727491
H            9.98616601572482       13.27422456085817       -1.07484346525241
H            7.21655082819988       12.53018365874548       -2.13382992482613
H            8.59291100960853       13.00061263846783       -3.13047847902228
H            7.87027039765597       14.16416385910458       -2.01845459612458
H           13.29502178643451        9.56582707726544       -0.16947544795104
H           13.74575784256720        8.48342590562747       -1.48004231751384
H           14.42184790270009       10.80686175133106       -1.98652861264695
H           12.74521805605402       11.34116941072573       -1.88923844250380
H           13.24165468280468       10.22302214627485       -3.15914809205006
C           11.39685702753496        2.43826681336856       -3.39054263959943
O           11.28212994300485        1.16334505999654       -2.98952600898332
C           11.10937575278468        0.38655609086760       -4.08753300437756
C           11.11795123544686        1.17022053060751       -5.21696823475674
C           11.29713653930500        2.50287326827484       -4.77924673451695
H           11.01216218076377        0.83331253816674       -6.22603308584574
C           11.36648178467195        3.67862390936558       -5.65814666900092
O           11.33909023010778        4.82829531725634       -5.28202687289604
O           11.46242615079671        3.29513146817932       -6.93005207970237
C           11.53343313154003        4.28591805674211       -7.97147216127054
C           10.19989063659126        5.03917767188360       -8.04778477549009
C           10.04386037729645        5.94278428955582       -9.26923722759636
C            9.98743628426623        5.18200694512408      -10.59213948932755
C            9.74165007650729        6.11880838904515      -11.77310768321872
C            9.69645501758444        5.36323281801200      -13.09550679211146
C           12.76013622661197        5.19403264522262       -7.79574799986927
C           13.52990328933082        5.41013034774954       -9.09369211661554
H           11.66173557960861        3.66569212759593       -8.86442384846068
H           10.09923111506022        5.64225698823683       -7.14374561913166
H            9.39855393056855        4.29509318235741       -8.04638769759029
H           10.85639167301051        6.67019843089848       -9.29660151553515
H            9.11315372644680        6.50362977752018       -9.15184752947956
H            9.18613795648118        4.44097707039672      -10.54763025861577
H           10.92404265288846        4.64682595634135      -10.75671995451820
H            8.79754948846532        6.64805376206339      -11.62498417142366
H           10.53639952880697        6.86783901266070      -11.81083283326754
H            8.89864106256434        4.62384778957272      -13.08465658026581
H           10.63768441532166        4.84705492481908      -13.27237817547876
H            9.51958641147746        6.04695684105718      -13.92244824192236
H           12.45093554519300        6.15132837249957       -7.37481587984467
H           13.42896309160549        4.72226152445478       -7.07238739049285
H           14.39731933535098        6.03946185367447       -8.90818698871504
H           12.91326564218395        5.89374628460052       -9.84582134418175
H           13.87740880492616        4.45973136320657       -9.49306203025572
C           10.93732709005548       -1.01978202821707       -3.87935840054144
O           10.81824208085493       -1.43996188677357       -2.61069509105835
C           10.67746164163409       -2.78973180497299       -2.62075985965175
C           10.71232185769874       -3.24976017134190       -3.91497590862413
C           10.87366620897156       -2.11416923399637       -4.74202880102862
H           10.64235187235337       -4.26944265738667       -4.22819385718027
C           10.94694417634426       -2.15790772032174       -6.20971983573380
O           11.02589943456903       -1.19245013705203       -6.93446410455976
O           10.91036808786001       -3.42144662284515       -6.63016663133834
C           10.95384633395309       -3.70748609043710       -8.03970202149324
C            9.67228894037166       -3.18888211242501       -8.70347377203025
C            9.46054384371815       -3.65816461926254      -10.14144966851893
C            9.22423006151946       -5.16164031868981      -10.26727056698142
C            8.91599662089458       -5.56754223818774      -11.70703884349021
C            8.68914047911831       -7.06877286989277      -11.83588300765681
C           12.24908851120217       -3.18307170597013       -8.67798063729066
C           12.91284486596177       -4.20326529514137       -9.59593290769161
H           10.95928327956175       -4.80221242909494       -8.04702229758136
H            9.69836516752018       -2.09797792602722       -8.68525486855829
H            8.82681760872782       -3.51483037138114       -8.09120032380566
H           10.31404884383932       -3.36623022783445      -10.75490973026696
H            8.58577444295838       -3.13552719053135      -10.53672185923070
H           10.10527177813451       -5.70890147992680       -9.92817760830699
H            8.38833922833289       -5.44959671118958       -9.62566958052558
H            8.02594068247519       -5.03529627647203      -12.05049625241520
H            9.74663205787470       -5.26987946865192      -12.35160236101240
H            7.85368858820809       -7.38243429319478      -11.21378359603004
H            9.57425723222861       -7.61687839061861      -11.52009320747971
H            8.46918924528750       -7.33681292673346      -12.86661441387505
H           12.04318122273455       -2.26093953492526       -9.22251116124389
H           12.94633245872726       -2.93695450293672       -7.87413372860116
H           13.83235289809549       -3.78993272686631      -10.00402850646913
H           12.26426493544157       -4.47373833103942      -10.42431261367202
H           13.16083648473247       -5.10717446417082       -9.04380615891519
C           10.49281148496269       -3.44417065576829       -1.36028155498077
O           10.37524779056110       -2.65456476835249       -0.28182114661675
C           10.20112376227592       -3.44497642975401        0.80616928913277
C           10.19464725786177       -4.76518065965485        0.42404033803542
C           10.38111023553736       -4.78033199985869       -0.97632156699134
H           10.08466991132377       -5.61278798795932        1.06487331233093
C           10.45942487772428       -5.99398530430107       -1.80550723470320
O           10.71869734969255       -6.00515985912153       -2.98583158426213
O           10.18324712065531       -7.07279554555639       -1.07777260159150
C           10.23522019482298       -8.37285378103726       -1.69924921589267
C            9.11033256386973       -8.48340396455873       -2.73598100527045
C            8.86608754927948       -9.89132935206454       -3.27539886056473
C            8.38941311960896      -10.88254386605864       -2.21591840484042
C            8.03431656527647      -12.23670088765372       -2.82652167641928
C            7.57203803465906      -13.23135012005124       -1.76872710698077
C           11.64089648616528       -8.66406215282289       -2.24308088626618
C           12.10854629044005      -10.08772338857007       -1.96096687789037
H           10.02243261821743       -9.03769059654373       -0.85531432859957
H            9.34900343856959       -7.82124541959244       -3.56957313131149
H            8.19282349161538       -8.11555778227102       -2.26734890941512
H            9.77322125894521      -10.26674885950255       -3.75042561046403
H            8.10124035029165       -9.82031571451858       -4.05312626958151
H            7.51105294695528      -10.47464795348890       -1.71022999252711
H            9.16697890293377      -11.02908541867907       -1.46458712081330
H            7.24411392070814      -12.10330638847455       -3.56894302638062
H            8.90826480467460      -12.63879429033760       -3.34458293712449
H            6.69101633718530      -12.85626835368101       -1.25234075043520
H            8.35533747775360      -13.39601985679059       -1.03184608264157
H            7.32214928652331      -14.18716466429112       -2.22329684686911
H           11.66875914633126       -8.46415781921903       -3.31449208176571
H           12.33120846776600       -7.96657275025539       -1.76307562411673
H           13.13470832686040      -10.21000920189597       -2.30033870106563
H           11.49309584364414      -10.82242346847246       -2.47288322625530
H           12.07324305279687      -10.29825715781956       -0.89419724488783
C           10.05817644763740       -2.78077363379196        2.06590636492461
O            9.92018693644072       -1.44746995257968        2.02371718623112
C            9.80886460175712       -0.99047647380004        3.29604060502208
C            9.87441889679371       -2.04531340242403        4.17432804567501
C           10.03488656197323       -3.21131865369433        3.39172713585914
H            9.82376340741766       -1.98987250391557        5.24000013240341
C           10.20134172957971       -4.57277380125175        3.91828934137355
O           10.42404739904033       -5.54774809426280        3.23661539602536
O           10.06819932428752       -4.58581588365457        5.24065712028143
C           10.27912092389124       -5.81662887891847        5.96252978097754
C            9.18720500668326       -6.82567238393482        5.58681213359194
C            9.13045663748262       -8.07223371799946        6.46747914924681
C            8.77094337627414       -7.78605899008742        7.92345482010886
C            8.61843989184594       -9.07429069151411        8.72984099463035
C            8.27944332722017       -8.79253157283788       10.18831714457631
C           11.71891761466038       -6.31280977520973        5.76823156997684
C           12.34418629722481       -6.86604796328196        7.04406402521805
H           10.13931849353675       -5.49858193267136        7.00114969187233
H            9.34269958256244       -7.13009181935340        4.55066411823357
H            8.22627159656591       -6.30576352141880        5.63987698583767
H           10.08564879659570       -8.59699850677846        6.42427556488711
H            8.37354987463401       -8.74053422334006        6.04777712738660
H            9.54572757874755       -7.17219804881216        8.38540018578604
H            7.83462216601681       -7.22454040162747        7.96093031085881
H            7.83116297254661       -9.68851293724743        8.28656029159942
H            9.54931141316480       -9.64450428647556        8.67843610690546
H            7.34597277869468       -8.23882421608613       10.26241995548862
H            9.06484319719707       -8.20177288319323       10.65500111354476
H            8.17242172192063       -9.72117379170093       10.74391290867251
H           11.74950953629037       -7.06157587650661        4.97667314124267
H           12.31460558953417       -5.45922809132607        5.43798287551765
H           13.38843150830712       -7.10988038529989        6.86194514634111
H           11.84124282086881       -7.76609873005924        7.38630214461105
H           12.30089721408293       -6.12718026381680        7.84162855407934
C            9.63670939484050        0.42152660935903        3.45571480731517
O            9.47267797826013        1.13258045499084        2.32964197033619
C            9.31880893613423        2.43616188140706        2.66927629382645
C            9.38090535006954        2.57145408568210        4.03409014254971
C            9.58699254024991        1.27395108776815        4.55723152347882
H            9.29122093035926        3.48022499410045        4.58887294339813
C            9.75048293927623        0.95006705211275        5.97984638334747
O           10.01468915544596       -0.15197379750406        6.40559454388133
O            9.56072568806733        2.02859826327307        6.73295123013667
C            9.74864812301222        1.93820554787577        8.15987523774414
C            8.68385951177685        1.01036288758209        8.75754441829588
C            8.58330377202292        1.03504126273583       10.28131135808161
C            8.16036328510508        2.38621303599380       10.85260788623660
C            7.94847785279528        2.31772768568618       12.36371392426470
C            7.54649815896758        3.66929721026525       12.94092716128223
C           11.20138643014185        1.56154886508133        8.48286478560981
C           11.76692766603449        2.30480126560119        9.68792143076288
H            9.55709754259984        2.96728218020499        8.48179325305183
H            8.89453833767745       -0.00962864930454        8.43244549735185
H            7.71954411451882        1.30224007386281        8.33140407557790
H            9.53655647004874        0.73594866505836       10.71884228440000
H            7.84216644359212        0.28660237223999       10.57525417500994
H            7.23272129196856        2.70725641625673       10.37314876112543
H            8.92288277990986        3.13675516995850       10.63871368467829
H            7.17216134621550        1.58239517812095       12.58776302939938
H            8.87077400975748        1.97932528787473       12.84240942992200
H            6.61994188968721        4.01627443789255       12.48862013031274
H            8.31900054837088        4.41083681430348       12.74853545810718
H            7.39817155557909        3.59914177045291       14.01592695986278
H           11.27880183820546        0.48493014638755        8.63272802662133
H           11.80383835459675        1.81704782347002        7.60807030742899
H           12.82435515150289        2.07346838934790        9.79548182145258
H           11.26445038308016        2.02557504991628       10.60963085476263
H           11.66541127807502        3.38006320512179        9.55614750345526
C            9.11333597648817        3.36594715084260        1.59760215181867
O            8.94725500918435        2.84895709502919        0.36672346843658
C            8.77758833374761        3.86577499623669       -0.49177300218221
C            8.83901108999610        5.05647636436793        0.15548412420333
C            9.05625863458720        4.75309868699467        1.52913853137849
H            8.74319304513311        6.03419905156975       -0.26603121937625
C            9.21473531560397        5.74756138226938        2.59451964187895
O            9.27908386102110        5.49912423145950        3.77734202374442
O            9.26411093770443        6.97472618427819        2.07630439740607
C            9.48666516035695        8.09731239183223        2.94857723593321
C            8.34709352187708        8.27035172788342        3.96300007791360
C            7.80945484211182        9.70267248225217        3.99823164787205
C            6.98252801874684       10.04740552040315        2.76015019285889
C            6.62277319812357       11.53012214908455        2.70176935168683
C            5.80284048710214       11.86393563830018        1.46148155974677
C           10.88260703722376        8.00435897359872        3.57150657199603
C           11.31737687892945        9.30264370703312        4.23735850563119
H            9.47122890092836        8.93899535420359        2.25059384501592
H            8.69400523848683        7.97462082219054        4.95351957712846
H            7.53145312670413        7.59615769916012        3.69313951543519
H            8.64228923797120       10.40311705491323        4.08415192537667
H            7.18454959545806        9.82471965916353        4.88579744160580
H            7.53851497349714        9.78492516465517        1.85775719046328
H            6.06645679427023        9.45226248695837        2.76210737919571
H            6.05817397370328       11.80250449606183        3.59630239165840
H            7.54094597853840       12.12332727533606        2.69959222436335
H            4.86600437259555       11.31105109977908        1.46359331637829
H            6.35189226138391       11.60077657363504        0.55996378067783
H            5.57387067449592       12.92658000939170        1.42617224127696
H           10.89894811290827        7.19022365137085        4.29432244178108
H           11.58476290321102        7.75355400669708        2.77226974319148
H           12.34089821273683        9.20665978890439        4.59164576177994
H           10.68362825912163        9.54134733246976        5.08774634187559
H           11.27982165270556       10.13036098389109        3.53151895874804
H           13.47746592096253       -3.51439895151752       -0.92465973915540
H            8.62835321428546        3.61692337081943       -1.52378195236910
