# Supplementary material for: Examining the Impact of Side-Chain Chirality on Conformation of a Helical Poly(3‑(S‑1-ethylhexyl)esterfuran)
Source: Macromolecules. 2025 Nov 15;58(22):12336–45. doi: 10.1021/acs.macromol.5c01499 (PMC13011260; doi:10.1021/acs.macromol.5c01499)
Supplement: Supplementary file 2 [file ma5c01499_si_002.zip › ma5c01499_si_002 (2)/Optimized Geometry Coordinates/6_14 oligomers XTB/fur-Hex-Eth-R-P-11-opt.xtbopt.xyz]

376
 energy: -542.994253689556 gnorm: 0.000497892809 xtb: 6.6.0 (8843059)
C           13.24919356195509       -3.64783104087980       -0.05286203842000
O           13.13631525122017       -2.42611407982724        0.45612190868698
C           13.07656308555719       -2.54971512544801        1.81014293297572
C           13.16644755549445       -3.87395825396267        2.16059847598740
C           13.26972336018399       -4.59197637508655        0.94506119217629
H           13.14503141845123       -4.27900935724713        3.14819955978957
C           13.28313994621516       -6.05571288604774        0.78810761737474
O           13.15213857557979       -6.61496028998480       -0.27639148700313
O           13.44477744031247       -6.64305359548528        1.96592873012596
C           13.29864998626565       -8.06896710477558        2.09089000937793
C           11.83237387020790       -8.42334644574206        1.81953134985436
C           11.43044923398904       -9.85033209035300        2.18569220529374
C           11.44730892884941      -10.12097313048062        3.68852270659668
C           10.97710363734386      -11.53599555736658        4.01889954432793
C           10.97627833139761      -11.79914778513271        5.51996198159678
C           14.31430054283065       -8.82308046897074        1.22038135184539
C           14.96594127648850       -9.99327157351563        1.94903125998376
H           13.53626783212325       -8.22962866222583        3.14800960616264
H           11.63739818384179       -8.25309998043038        0.76064210450311
H           11.21879067573157       -7.71651438624098        2.38269375465142
H           12.07958117746224      -10.56601076113094        1.67717604374156
H           10.41418031941206      -10.01602931933713        1.81801485340077
H           10.79394426437743       -9.40135583253902        4.18486333615557
H           12.45641451312709       -9.98387627503775        4.08165752755058
H            9.96859967728702      -11.68328408114867        3.62555922511713
H           11.63169790989611      -12.25875672801345        3.52536521184912
H           10.29424761043419      -11.11945002759312        6.02591304883492
H           11.97281169414344      -11.65605596732550        5.93284904959581
H           10.66169380240555      -12.81869857454035        5.73055631960806
H           13.83163377266982       -9.16855735325007        0.30633990980793
H           15.09697462121322       -8.11981912123984        0.92721626481939
H           15.68214453465211      -10.48448823414733        1.29425858236366
H           14.22886684312084      -10.72841278707421        2.25962237672884
H           15.49555817195731       -9.64510411326776        2.83342893508614
C           12.89329384381776       -1.35940508471245        2.58608079520207
O           12.70083282922157       -0.21583072160685        1.91544455072210
C           12.54418916695992        0.78428470796281        2.81892423897275
C           12.65094926348109        0.28049454172988        4.09183183666794
C           12.86758797937779       -1.10931431235847        3.95715049055473
H           12.57005724047481        0.82931768913462        5.00442754063808
C           12.96290692366620       -2.03779594046084        5.09322886263543
O           12.94960576353223       -3.24544214372280        5.00491476627262
O           13.06097580322161       -1.35933411810618        6.22921586619019
C           13.02531606399091       -2.06062476208250        7.48569051346312
C           11.63492700853310       -2.68226693817516        7.65894673554860
C           11.34177282990631       -3.23586789326944        9.05177663116807
C           11.22330128954032       -2.15459585603441       10.12354557173052
C           10.87866374994982       -2.74016426210006       11.49130588888585
C           10.73454328354496       -1.65638824168686       12.55296155258082
C           14.18970962578123       -3.05491334372111        7.61117058764885
C           14.87710998405307       -2.99248627586895        8.97071235602664
H           13.16593054474300       -1.24548217657500        8.20334622657019
H           11.53117303474859       -3.48119139772900        6.92475982325594
H           10.90209906702810       -1.91161947684521        7.41145550063085
H           12.11017272181106       -3.95628284053672        9.33947825563062
H           10.39265425162758       -3.77650948576556        9.00348420099974
H           12.16155465676052       -1.60220650338120       10.20274916412400
H           10.44350296405079       -1.44979334114253        9.82952802698334
H            9.94467897011445       -3.30230041206912       11.41956174640095
H           11.66188546891929       -3.44024141227799       11.79285490368980
H            9.92656363693307       -0.97525872453476       12.29516658337104
H           11.65436324834931       -1.08128856212357       12.63824824768175
H           10.51463377287206       -2.09611075035196       13.52302636516707
H           13.83343228150222       -4.06600825154228        7.41365109400854
H           14.92559958105478       -2.81475409047172        6.84057480367194
H           15.69536496229803       -3.70822803145191        9.00542862464464
H           14.18639350671064       -3.22538867726038        9.77624243454511
H           15.28525545572654       -1.99939839646102        9.14637428540115
C           12.27537321761445        2.09013564550518        2.30239523918500
O           12.11305129929820        2.18656158275088        0.97670553856539
C           11.88127985060263        3.48707415894598        0.66987641248811
C           11.90446242638888        4.24555088435994        1.81536982893568
C           12.14856782498669        3.35165086567043        2.88291377488148
H           11.75876953737354        5.30167313883838        1.88233034194826
C           12.18545553870220        3.72720901010076        4.30258233735767
O           12.22236805228158        2.94125577765514        5.22300255149996
O           12.17158576744984        5.04863888839110        4.43241402919042
C           12.08684987074161        5.63087897065163        5.74701772787286
C           10.71864060798931        5.28930262732877        6.34809808668049
C           10.34422662964529        6.09070253084429        7.59314157498949
C           10.14264981127352        7.57793141536638        7.31324618596442
C            9.64199496846066        8.33750623453529        8.53924355778286
C            9.42286047570834        9.81396283856441        8.23152774116958
C           13.28589781297273        5.23123460402484        6.61995104320496
C           13.87151282454855        6.40667601838337        7.39455256187733
H           12.14429736548363        6.70156123970977        5.52529931160447
H           10.70931007402428        4.22533123009486        6.58423789076382
H            9.96708256186720        5.45755930970464        5.57296923810273
H           11.10197678997801        5.96073685412201        8.36848907656760
H            9.40763260521783        5.68256168901305        7.98236266943536
H            9.41552619669942        7.68829450995101        6.50632899574448
H           11.07978326855272        8.02671872293020        6.97957519391419
H            8.70345627590496        7.89555260990550        8.88173875730780
H           10.36809317465019        8.23915314998081        9.34993070911687
H            8.68617748840025        9.93201986442256        7.43942393990036
H           10.35166316961824       10.27779473339981        7.90574782408825
H            9.06658141884758       10.34236059320512        9.11263454125290
H           12.99433217976581        4.43520286284665        7.30504003901224
H           14.06185449126901        4.82772367747516        5.96556741520551
H           14.72237291682809        6.07388924361315        7.98467596938076
H           13.13960915993918        6.84269704049295        8.06858591486154
H           14.21281478033176        7.18183129012656        6.71165671718072
C           11.63120090372908        3.77020855724653       -0.70970015184887
O           11.54151037716469        2.70435910477167       -1.51602769826499
C           11.31240373558377        3.14269769668480       -2.77726638786566
C           11.26225524110563        4.51580835895580       -2.79061464622998
C           11.45627452355611        4.93586617158448       -1.45421584283098
H           11.11503459266168        5.13939518917485       -3.64540433223963
C           11.39331764023307        6.32212937046109       -0.97472241934517
O           11.45897929486196        6.64626295615202        0.18992495847503
O           11.24622694075480        7.16588782698876       -1.99063725620232
C           10.98051493598332        8.55628183365168       -1.72074522474264
C            9.58780193404512        8.66058169003229       -1.08826910884489
C            9.02378607810514       10.07601787812032       -0.99241341467898
C            8.71023106981105       10.69069676948084       -2.35429148895549
C            8.02965922502920       12.05183798297433       -2.23121462036061
C            7.70955770403210       12.64556432564029       -3.59766754030261
C           12.10250187709986        9.21037553546630       -0.90097807778060
C           12.51248211963321       10.57344379181896       -1.44764591981214
H           10.97320871953020        8.98803808394154       -2.72670759261222
H            9.64149625847574        8.22018206425233       -0.09292987185074
H            8.90698711228945        8.04256598997261       -1.67882776823780
H            9.71246915059953       10.72106761706829       -0.44349419393782
H            8.09587882385039       10.02682270538270       -0.41639326836759
H            9.62797590040607       10.80540822058482       -2.93372278834349
H            8.05307936817380       10.01276996412501       -2.90331688240996
H            7.10580536690989       11.94504077752153       -1.65781390088790
H            8.68104928428904       12.73552482948704       -1.68150197668520
H            7.04441318824813       11.98690825674762       -4.15244828419117
H            8.61993029616097       12.77932766336356       -4.17838866782932
H            7.22457632743937       13.61318451823704       -3.49276539647999
H           11.79385512850934        9.30006680197680        0.14097772279447
H           12.97255530563650        8.55103229632188       -0.92656614326985
H           13.31619710754421       10.98820951697425       -0.84356087378052
H           11.68085483388473       11.27242104358983       -1.43458583659733
H           12.86834191164962       10.48283544284800       -2.47178124258917
C           11.10465316964132        2.13039870675425       -3.76601400411197
O           11.02621929244384        0.87072871699906       -3.31274986150748
C           10.78924869685536        0.05341133006021       -4.36744400268241
C           10.70975814781326        0.79607014282671       -5.52126806912897
C           10.90909280538940        2.14506219988068       -5.14532247809558
H           10.53822375629925        0.42155449144835       -6.50779065717512
C           10.90677365655288        3.28500376579152       -6.07262838446053
O           11.24206910737755        4.41240006172942       -5.79047700749079
O           10.49062869656353        2.88380930858730       -7.27379781767395
C           10.44702930941563        3.80278379483859       -8.37984334794318
C            9.46818156728009        4.94056628375407       -8.07537115684388
C            9.05601484641357        5.77926439438391       -9.28366664786126
C            8.17070895325843        5.03032432619777      -10.27696162537385
C            7.68016825527073        5.94439830209029      -11.39803816513706
C            6.77725640707569        5.20615066964279      -12.37842601496206
C           11.85768146947352        4.28392084080552       -8.75483918391650
C           12.13193788414228        4.19397427196009      -10.25161732973674
H           10.05087265168131        3.17092065912210       -9.18159934692638
H            9.93644529789085        5.58748170498632       -7.33409716201462
H            8.57684813976395        4.50030202764747       -7.61974821017581
H            9.94349217532888        6.15829252648752       -9.79244060246792
H            8.50090422052051        6.64771845464946       -8.91746962324463
H            7.30875966017946        4.61565816400116       -9.74826933678430
H            8.72158464092181        4.19599323131697      -10.71462504679068
H            7.13289108636360        6.78549322996905      -10.96602408838041
H            8.54093732167693        6.35183993843119      -11.93367280262759
H            5.90031627358885        4.81275325850593      -11.86847770729250
H            7.30848669750876        4.37361506735820      -12.83473095271967
H            6.44248150264162        5.87406699943591      -13.16852685291011
H           12.00237251001945        5.30725757722885       -8.40593847003260
H           12.58095959991480        3.65591841262754       -8.23012227205865
H           13.13889647557022        4.54403679897936      -10.46647305887234
H           11.43140830238784        4.80065938813735      -10.81921613970486
H           12.04839490691704        3.16437240319289      -10.59227023022518
C           10.64466417819411       -1.34540573140858       -4.09598475532952
O           10.55844263246350       -1.71715785272503       -2.80923798152725
C           10.45311552687187       -3.06937372403115       -2.76348809392340
C           10.48200208699167       -3.57978956907936       -4.03935839314987
C           10.59796953391263       -2.47442580801047       -4.91297053480251
H           10.43538264492046       -4.61262947225798       -4.31099317630015
C           10.65683602308829       -2.57180393836879       -6.37892169540581
O           10.57482752342072       -1.63741079931981       -7.14327253533306
O           10.80773175466361       -3.84312688555083       -6.74488946016801
C           10.87525171408447       -4.18351388128319       -8.14140564724694
C            9.51972415024296       -3.90077652725517       -8.80035837121493
C            9.36590938169325       -4.46001892642874      -10.21334627140966
C            9.36890179113738       -5.98602511157448      -10.27276464471237
C            9.10592098924547       -6.49753071364005      -11.68767134609934
C            9.11774546211772       -8.01991996681236      -11.75095548919487
C           12.06425641911227       -3.49423597297434       -8.82808337793234
C           12.86652139620551       -4.43956236160054       -9.71503083785141
H           11.05095026865803       -5.26331128839996       -8.10157978954691
H            9.37459674950805       -2.81940794496888       -8.82749885917121
H            8.74395654546566       -4.32788592099810       -8.15874853921778
H           10.15434430991756       -4.06441614395325      -10.85520920123811
H            8.41432611981222       -4.09947287546899      -10.61229921903195
H           10.33084093017412       -6.37232269981028       -9.93196591355444
H            8.59963588924204       -6.37404403270749       -9.60129535622068
H            8.13736788400128       -6.12765207993841      -12.03201853740483
H            9.86845045884865       -6.10086596915861      -12.36239282626279
H            8.35300441824143       -8.43418090401302      -11.09759250818642
H           10.08364902406856       -8.40753036413355      -11.43415442142401
H            8.92597350405953       -8.36351529048160      -12.76475776054095
H           11.70975301649013       -2.64084369446526       -9.40719095825475
H           12.72553390255655       -3.10659217130285       -8.04997960993031
H           13.70579941557336       -3.90792003913480      -10.15762068852488
H           12.25746908408972       -4.84331388248397      -10.51877623772941
H           13.25839678858210       -5.26904167863128       -9.13038455819772
C           10.30583199842954       -3.68446803574181       -1.47799140945184
O           10.18599940536508       -2.86594877291053       -0.42137274909766
C           10.05353038611623       -3.62726089316156        0.69320914423528
C           10.07703354181197       -4.95814923474936        0.35036188949135
C           10.23769677069607       -5.01141214706618       -1.05217700250914
H           10.00298918184983       -5.78907247684286        1.01766437016184
C           10.32791546087378       -6.25054494221791       -1.84238274114178
O           10.55947648293520       -6.29637506333745       -3.02777040018501
O           10.09611974124209       -7.31047401499589       -1.07309643091678
C           10.16054804880372       -8.62943400377704       -1.65296090441381
C            9.01159082909240       -8.79849727878568       -2.65484686360777
C            8.78895744427508      -10.22792611006676       -3.14497031322792
C            8.37147578638245      -11.19921249401449       -2.04295503623912
C            8.04752197426938      -12.58344885311742       -2.60118140864980
C            7.65166502236363      -13.55961499396516       -1.50011585795193
C           11.55740949445898       -8.91034057017445       -2.22408599953088
C           12.06076031157253      -10.31549717662598       -1.91179075213964
H            9.98379759298813       -9.26960202206710       -0.78213151256756
H            9.21167198772928       -8.15695810248381       -3.51433343518364
H            8.09789459298791       -8.43867688306197       -2.17273764368486
H            9.69142067652011      -10.59349842995393       -3.63627438443008
H            7.99974027861319      -10.20047977142643       -3.90080524276126
H            7.49274402794256      -10.80402738331782       -1.52794853881826
H            9.17172805878694      -11.29610211531089       -1.30765245183019
H            7.23241318081562      -12.50136085248865       -3.32384040955825
H            8.92033037775784      -12.97106849857326       -3.13206946206789
H            6.77277127120931      -13.19959790655586       -0.96959910522102
H            8.46114364524798      -13.67304853193446       -0.78208291555726
H            7.42369250769387      -14.53762603849025       -1.91745476032092
H           11.55425226410172       -8.74254318683191       -3.30135772063931
H           12.24592549259976       -8.18629518295233       -1.78264598565429
H           13.08152289352541      -10.42640552544897       -2.27074589935171
H           11.45011057172135      -11.07768495915387       -2.38798043827522
H           12.05382273620990      -10.49518611689413       -0.83885351273510
C            9.91271104426342       -2.93660862060955        1.93954198669042
O            9.72980290781226       -1.60979232475388        1.87374753907217
C            9.62639416969898       -1.13039395625828        3.13881268698407
C            9.74368442420018       -2.16428644482694        4.03642603853445
C            9.92799708654999       -3.34034444137502        3.27445348906447
H            9.71111779834107       -2.08831368971997        5.10162047236520
C           10.14305409808986       -4.68385227338588        3.82972977078784
O           10.37692956899366       -5.67024465686281        3.16859450827182
O           10.03717539265180       -4.66671025501240        5.15446975139344
C           10.28834392039398       -5.87458102497173        5.90177552541738
C            9.20802356913375       -6.91290679241473        5.57548120823881
C            9.19419199571369       -8.13723656783957        6.48847641357894
C            8.85415903605078       -7.82148798568735        7.94299459115395
C            8.75104743929339       -9.09126720998901        8.78568510149531
C            8.42699388353224       -8.77995966176748       10.24153657683345
C           11.73247010668452       -6.34942118982242        5.68766901043997
C           12.39726470785398       -6.85388094942438        6.96372804881790
H           10.16531712829061       -5.53298543859928        6.93501299234825
H            9.34751493524279       -7.24078355740331        4.54417758611899
H            8.23856762183133       -6.40995028473059        5.63613421935893
H           10.15994362524539       -8.64190622959743        6.44158866101163
H            8.44501326557635       -8.83251947584981        6.09985127222198
H            9.62076678289304       -7.17542612961186        8.37361185192692
H            7.90408537330614       -7.28381784731724        7.98365365988921
H            7.97475002569904       -9.73912493683180        8.37186236663587
H            9.69688775703551       -9.63629612212870        8.73414589953162
H            7.47849470568917       -8.25252599548998       10.31638445238736
H            9.20149852567332       -8.15351130060827       10.67895824044880
H            8.35699021819711       -9.69585449089549       10.82356359950746
H           11.75891030774859       -7.12023627646042        4.91745614488590
H           12.30411035221584       -5.49523653879347        5.31893295557810
H           13.44081858123564       -7.08627879352543        6.76355096152519
H           11.91773450092139       -7.75121421851814        7.34464251233836
H           12.36063523625574       -6.09217400718085        7.73980059210253
C            9.40848406195404        0.27772763053765        3.27532490300525
O            9.19073675810799        0.95759113970837        2.14015036382912
C            9.00193012882638        2.26342747726589        2.45513624013569
C            9.09570926322595        2.43050274341861        3.81564387214959
C            9.35907582079786        1.15292287197556        4.35984914399652
H            8.99141313401856        3.34901377937243        4.35154159469853
C            9.58062282237468        0.86900569268787        5.78368264026672
O            9.88711700009959       -0.21524215655914        6.22630100781175
O            9.39260622484069        1.96229321549571        6.51520002504953
C            9.64757242922300        1.92010166553071        7.93379637316091
C            8.63886054448587        0.98385327866547        8.61007158042175
C            8.62508148013725        1.04500423622284       10.13605583490970
C            8.18603566192689        2.39521788392081       10.69730847998352
C            8.08506162426844        2.36606079200101       12.22109318636550
C            7.65869805455839        3.71533071840142       12.78595421730484
C           11.12305738254246        1.59060317594986        8.20136924311000
C           11.72807082210330        2.40578059088548        9.33892362553445
H            9.44298216732291        2.95328830013566        8.23375573936086
H            8.85624823914124       -0.03864450380491        8.29766084000660
H            7.64551695111722        1.24267513182835        8.23232335988660
H            9.61289260977714        0.79266215292853       10.52349332458412
H            7.93104705343410        0.27879361478337       10.49237353621332
H            7.21387918099813        2.66247941725534       10.27680064632990
H            8.89806165746545        3.16940542226935       10.40720404058759
H            7.36387309352240        1.60263979829627       12.52218930309452
H            9.05448586078812        2.08740993869710       12.64169737533021
H            6.68505232406365        4.00173983771798       12.39427442817529
H            8.37636543503161        4.48646581262893       12.51403919257337
H            7.59346680083612        3.67422478936420       13.87064895842640
H           11.23309027205476        0.52473286224393        8.40019187257797
H           11.67671374117475        1.81471041230136        7.28685114593252
H           12.79180148903270        2.19158223342129        9.41554753606339
H           11.26654680065943        2.17428724860303       10.29469266908555
H           11.60782594962585        3.47074769229059        9.15145092489734
C            8.74241904780983        3.15136896608864        1.36306881551819
O            8.57981872598003        2.57812378017744        0.16131059199050
C            8.35615300004578        3.55624085975956       -0.74973255470807
C            8.37743851251145        4.78168561934310       -0.13053336386095
C            8.62522308796344        4.53488925712730        1.24045026747397
H            8.22904992939069        5.73208793187307       -0.59592433429070
C            8.76035962997712        5.56496733605955        2.27921279224846
O            8.91238309352411        5.33720367465233        3.45870527342323
O            8.67944751322064        6.78061051492720        1.74863843106903
C            8.88288630518596        7.92961458386826        2.59199055539139
C            7.82025271931884        8.02002467433146        3.69643495578336
C            7.21350537649795        9.41873689164360        3.82584402203600
C            6.25386751480751        9.74832262219906        2.68385496191173
C            5.76733707134735       11.19437521063625        2.74144544579761
C            4.83052562818865       11.52221403807416        1.58534705868112
C           10.32906793877274        7.94536178950313        3.09706398481365
C           10.72969327814560        9.28127470171890        3.70754370427040
H            8.74593390147134        8.76194360811905        1.89364046963574
H            8.25923194903244        7.71212396410063        4.64590627617695
H            7.02001801850349        7.31271238771983        3.46785862963146
H            8.00967441595947       10.16442172896681        3.85492574000806
H            6.66971876724741        9.48023844219995        4.77148616618155
H            6.74810567579583        9.57936397397256        1.72506448105947
H            5.39468015464637        9.07523088520586        2.72953847434634
H            5.25058083170166       11.36567670829380        3.68855318276777
H            6.62897872184643       11.86574803341458        2.70966479321515
H            3.95543151517155       10.87645414094642        1.60827984235905
H            5.33600103044498       11.37682701843787        0.63286724061676
H            4.49643214360802       12.55561333474892        1.64216360448684
H           10.46110468586720        7.14782157865163        3.82721472146093
H           10.97298847294048        7.72432528229959        2.24298650617762
H           11.78694232206105        9.26505952417552        3.96184067563743
H           10.16585270317989        9.48594864938782        4.61421697131431
H           10.56248425283079       10.09384147763305        3.00289290734269
C            8.13663356931185        3.13490040296334       -2.10266536162202
O            8.05709536804357        1.80917167596554       -2.31732403663876
C            7.86028634107942        1.61124582944941       -3.62909407488459
C            7.81733012343951        2.79399000019733       -4.29242173885198
C            7.99320075419611        3.80873518575142       -3.30978159648247
H            7.67775224468271        2.95003334676208       -5.34074390005642
C            8.02770074224309        5.24786558282128       -3.58532422209610
O            8.04379952695534        6.11862197735233       -2.74479526664180
O            8.01890364675296        5.46498717575585       -4.90059593228375
C            8.10004801471796        6.81420696789393       -5.39323527139481
C            6.88701044007076        7.65369127216567       -4.96672737166509
C            6.23116534460927        8.37272590908932       -6.14764454512979
C            5.47352789228774        7.41550795174452       -7.06689025094520
C            4.98764184451732        8.10182980221147       -8.34119874142339
C            4.25401156945504        7.13179751337049       -9.25916824909245
C            9.45504429343064        7.42525927085585       -5.02608706185973
C            9.73769597010314        8.71962435572475       -5.77621008587753
H            8.06660594640293        6.66716881823097       -6.47627122111915
H            7.19284366073111        8.37656210796469       -4.20979363176655
H            6.14930229708508        6.99507493505217       -4.50350852518957
H            6.99457265596447        8.89982524310276       -6.72309117468601
H            5.53383911917412        9.12085674888294       -5.76394875060837
H            4.61730788771614        7.00223802367809       -6.52898428045093
H            6.11812989900162        6.57868898388795       -7.34318870962213
H            4.32402451480547        8.92869138353900       -8.07865342217561
H            5.84478659040204        8.52434315441382       -8.87179942950917
H            3.37985074228901        6.72076983564384       -8.75895008108846
H            4.90555986232261        6.30717969083441       -9.53970238988686
H            3.92581043800636        7.63362845935817      -10.16635979850045
H            9.48922645597595        7.60004050085613       -3.95223059135662
H           10.22630781881675        6.68949616864638       -5.26764527133780
H           10.73813619718634        9.07097016897755       -5.53553202627897
H            9.02861094440560        9.49689707050160       -5.50250220289301
H            9.68399983296876        8.56231473733692       -6.85187168949415
H           13.31109132906655       -3.75160723197044       -1.11863457212728
H            7.77196307524047        0.59696625627614       -3.96476494077069
