# Supplementary material for: Examining the Impact of Side-Chain Chirality on Conformation of a Helical Poly(3‑(S‑1-ethylhexyl)esterfuran)
Source: Macromolecules. 2025 Nov 15;58(22):12336–45. doi: 10.1021/acs.macromol.5c01499 (PMC13011260; doi:10.1021/acs.macromol.5c01499)
Supplement: Supplementary file 2 [file ma5c01499_si_002.zip › ma5c01499_si_002 (2)/Optimized Geometry Coordinates/6_14 oligomers XTB/fur-Hex-Eth-R-P-12-opt.xtbopt.xyz]

410
 energy: -592.280156479316 gnorm: 0.000530372771 xtb: 6.6.0 (8843059)
C           13.06375117264425       -3.93101600356984        0.10865186863592
O           12.98211951169320       -2.69704685269816        0.59286713269754
C           12.98264749314455       -2.78754533782044        1.95056771824788
C           13.08035424456480       -4.10384870347138        2.32824458304233
C           13.12360653278356       -4.85161844460785        1.12687873223659
H           13.10124286335971       -4.48600742784576        3.32486493345450
C           13.12682624298077       -6.31928381185125        1.00760968370099
O           12.92661610149212       -6.90715618452655       -0.03041789599072
O           13.36954664755716       -6.87431440985683        2.18734545016950
C           13.24744738063340       -8.29751312790592        2.35908583777537
C           11.77131253385058       -8.67424022967606        2.19243280882136
C           11.41019646379259      -10.09427117424659        2.62257391195586
C           11.51571430499049      -10.31975195201061        4.12924489769369
C           11.08480758334898      -11.73009158351917        4.52654247401096
C           11.16623513945116      -11.94672616832950        6.03280959391825
C           14.21369960361794       -9.06451665314956        1.44452404451728
C           14.92736250492992      -10.20570979822332        2.16086794993639
H           13.55461544115912       -8.42740540605337        3.40246318397407
H           11.50706961613627       -8.53539482611759        1.14417715175704
H           11.18673810356978       -7.95848925953715        2.77453481642093
H           12.03864097420616      -10.81747530544718        2.09895383138123
H           10.37685724467252      -10.28257957876108        2.31890430238720
H           10.88093425733257       -9.59410507925143        4.64082128511248
H           12.54329449483843      -10.15810445118205        4.46039409867562
H           10.05936604374904      -11.90284274265376        4.19161487000854
H           11.72334658264908      -12.45899606581440        4.02114987067666
H           10.50001813905660      -11.26209213183526        6.55297193357265
H           12.18026392236916      -11.77584137396634        6.38852656481606
H           10.87998582489971      -12.96388498976787        6.29019509229258
H           13.67644899916198       -9.44153514823969        0.57445659512952
H           14.96594818644731       -8.36107527223400        1.08057798944898
H           15.60267127676554      -10.70982299484227        1.47327991928168
H           14.22181432767076      -10.93790498717977        2.54335104133867
H           15.51217608243725       -9.82565078939981        2.99595494980188
C           12.84537816619981       -1.57482183593389        2.70179896815783
O           12.63963581745251       -0.44903046280256        2.00677371766270
C           12.53947436519570        0.58059943573336        2.88472149795263
C           12.69477599052563        0.11412134563669        4.16686531581261
C           12.88378853081741       -1.28360810969575        4.06459992640004
H           12.66729351446817        0.69503160395505        5.06305114474833
C           13.02019644389738       -2.18806474268339        5.21488997922487
O           12.99517514908814       -3.39700951532966        5.15291896598362
O           13.17082008236036       -1.48950586950826        6.33380246023621
C           13.20444035815426       -2.17573076398747        7.59947409397707
C           11.82841460961781       -2.80016930752037        7.85726666303150
C           11.60112693840927       -3.28733169206452        9.28674778313035
C           11.55077606497860       -2.15190602728244       10.30595463535215
C           11.19933036152236       -2.64379038127448       11.70776851965913
C           11.12324749197664       -1.49179522549466       12.70265733263388
C           14.37777247862325       -3.16428463932170        7.67611328784787
C           15.13505236291068       -3.08057360674033        8.99680960303113
H           13.38179636993029       -1.35222029753666        8.29883206543736
H           11.69955124772684       -3.63185549003902        7.16495029301494
H           11.07378338851394       -2.04959015173703        7.61009555279893
H           12.37437254979842       -4.00436073803640        9.56982466080510
H           10.64387725005145       -3.81484692086608        9.31057220835497
H           12.51322901348809       -1.63881671059647       10.34364607779506
H           10.80006870686218       -1.42716948795629        9.98487749354900
H           10.23826735568453       -3.16253294788616       11.68001579538931
H           11.95242164909788       -3.36219862780935       12.04075274979539
H           10.35915587903637       -0.77828382064492       12.40075974288740
H           12.07635843778041       -0.96952962797003       12.75537612677545
H           10.87708220807884       -1.85710749085357       13.69688823380152
H           14.01614488162869       -4.17935839345343        7.51197124771088
H           15.07115020674832       -2.93201911670354        6.86474467649991
H           15.95767197422669       -3.79208104373660        8.99784884339755
H           14.48859659412152       -3.30623542292000        9.84025558876482
H           15.54675763716583       -2.08346540364825        9.13808623219478
C           12.25983256357394        1.86889358654463        2.32952947899361
O           12.01397143580733        1.90069951233914        1.01333000368378
C           11.76968295770723        3.18546432482788        0.65675854408945
C           11.86917250963337        4.00036443337911        1.75833990532845
C           12.17823176558398        3.15894864754686        2.85183165714040
H           11.73285197767236        5.05973874227076        1.78016011282373
C           12.30581301086334        3.60275476423227        4.24623602154649
O           12.45081927375086        2.86265871915042        5.19336285249638
O           12.23756248890058        4.92773953316494        4.31773893266834
C           12.17011895700581        5.56938189079646        5.60535578033511
C           10.82574799347109        5.20871990302321        6.24732440017767
C           10.47438585050074        5.99933135147908        7.50527864917706
C           10.20347223650330        7.47635761671424        7.23037001206354
C            9.74429748560843        8.22231151149107        8.48084193352886
C            9.44365027621395        9.68605564026003        8.18216015117885
C           13.39630810821532        5.24906609549027        6.47301792768233
C           13.96923154598556        6.48320780780446        7.16112923061802
H           12.18843328682162        6.63014245395184        5.33414800288298
H           10.84648190022927        4.14394983236948        6.47806307821494
H           10.04792248993987        5.36198049811896        5.49556204172632
H           11.26805358898755        5.89968138008428        8.24820974670125
H            9.57087802564919        5.55964184342764        7.93588042282153
H            9.42842361175507        7.55567270431660        6.46503105263530
H           11.10311012916918        7.95656756514005        6.84148959657760
H            8.84781625851246        7.74295074284116        8.88110243572517
H           10.52064316724341        8.15968813812447        9.24726457930696
H            8.65735289288785        9.76790177840840        7.43444606070157
H           10.33063540069433       10.18777433259534        7.80074881468580
H            9.11704048618535       10.20329852810690        9.08121377536993
H           13.13661361790867        4.49112253928161        7.21270660779087
H           14.16788365469512        4.82258467301940        5.82857865264892
H           14.83882129322767        6.20734236559303        7.75331592268312
H           13.23963048338822        6.94392250515873        7.82117553268277
H           14.27913335124813        7.22131329620851        6.42433492474622
C           11.43073989181869        3.39907690341528       -0.71593017534720
O           11.29253871728855        2.29353191530646       -1.46067493124486
C           10.97416058548577        2.66874993514511       -2.72291259543566
C           10.91395797541821        4.03982132004691       -2.79948679862700
C           11.19885749649398        4.52556247626729       -1.50311300369284
H           10.69056315353761        4.61920151718304       -3.66886306087946
C           11.16311830388463        5.93665368916512       -1.09847932284639
O           11.30227051264759        6.32687731421437        0.03923293085687
O           10.95228453082526        6.71842328234627       -2.15160056187858
C           10.69739499947399        8.12224428121152       -1.95487715885269
C            9.34417483885206        8.26496783932439       -1.24875626479348
C            8.79201757983636        9.68703367401304       -1.18615836106995
C            8.40783123027593       10.24347006653704       -2.55490294632882
C            7.75244058269985       11.61892086591244       -2.45776741453027
C            7.34873267271463       12.14557582499261       -3.82961463870918
C           11.86342374139651        8.82653170967515       -1.24547751348631
C           12.23141183617610       10.15594135261671       -1.89521792038538
H           10.62816795463890        8.48913855356494       -2.98418068271262
H            9.45589824011480        7.87232296268679       -0.23827744480852
H            8.63006822470443        7.62193061891139       -1.76888223282873
H            9.51285612778582       10.35069490463249       -0.70482625703325
H            7.89705194475806        9.67100989882169       -0.55832942371594
H            9.29157938575300       10.31690642758804       -3.19098744798462
H            7.71141147148399        9.55177251843148       -3.03355321369655
H            6.86785112672779       11.55541310059632       -1.81965307975207
H            8.44666658979963       12.32045592044932       -1.98886034490245
H            6.64010326315340       11.46916345617771       -4.30324880243665
H            8.21973409479786       12.23423264436079       -4.47568169292241
H            6.88379234746738       13.12490951847305       -3.74462162650762
H           11.61866476163988        8.97637492864665       -0.19346821786941
H           12.73410847734285        8.16869715596960       -1.28578106446137
H           13.06625875245383       10.60885584198897       -1.36529193579613
H           11.39732993132983       10.85167101174905       -1.87474890290740
H           12.52708979593720       10.00534970774258       -2.93135618811501
C           10.72572098877284        1.61401165043496       -3.65600368415790
O           10.70752859584416        0.36841788455019       -3.15843238462474
C           10.45157080811520       -0.49044326955456       -4.17543230278349
C           10.31392811279281        0.21041783665758       -5.34998251215985
C           10.47918225801663        1.57488450470874       -5.02706798508198
H           10.11164067282000       -0.19597078387645       -6.31642035259099
C           10.31938231501561        2.68247075315307       -5.97894951672044
O           10.34152327109079        3.85588681728921       -5.68101898144956
O           10.14139757610847        2.21090606656878       -7.20743819844516
C            9.76143340746985        3.10690205418720       -8.26771366232020
C            8.34881255244445        3.62187770907870       -7.96808776709203
C            7.68621154785971        4.40561853191560       -9.09855517191883
C            7.33338096210315        3.54284405912914      -10.30798465206830
C            6.62482845743016        4.34546462604035      -11.39704972993023
C            6.25652356800450        3.47604284410285      -12.59321083762531
C           10.80705206592106        4.20894978968173       -8.49462369825771
C           11.12303845318932        4.42616325181591       -9.97040386236058
H            9.74607406463754        2.43924021631510       -9.13555220799155
H            8.40966094133346        4.24972108804344       -7.07931737330022
H            7.73330077965894        2.75636310919538       -7.71342909507304
H            8.32751874690610        5.23300798186911       -9.40809277624602
H            6.76261194756264        4.84164470729738       -8.70818103477285
H            6.68257693254401        2.72862846415785       -9.98362364980186
H            8.23861458521018        3.10011759219898      -10.72781747045208
H            5.71877717159592        4.79548890130847      -10.98452672172463
H            7.27479936811918        5.15947699331536      -11.72749851983912
H            5.57501119909739        2.68306177900544      -12.29302280830127
H            7.14682749223519        3.01947882720390      -13.02100941559188
H            5.77204402687594        4.06976712087111      -13.36486218544964
H           10.46554740989653        5.13997547663124       -8.04102864075752
H           11.72641015917277        3.91689940236865       -7.98285543629340
H           11.87263753976582        5.20684524330441      -10.07815338911061
H           10.23813705291150        4.72424870629286      -10.52573279502075
H           11.51520765638762        3.51374133447366      -10.41467193921051
C           10.31708426446824       -1.87731920395941       -3.85171165237312
O           10.33031294499358       -2.21110099373627       -2.55309761159778
C           10.17271240461661       -3.55567940317338       -2.45762400061226
C           10.07240636203597       -4.10100473846466       -3.71480197803127
C           10.15306605556979       -3.02497356368140       -4.62797668323032
H            9.96071309264875       -5.13766085861069       -3.94987382311748
C           10.01205273869181       -3.16092355504888       -6.08235596235767
O            9.90526722614082       -2.24064225760945       -6.86196318354921
O            9.99793771203357       -4.44758423664149       -6.42452837597712
C            9.78562024008773       -4.81672272922138       -7.79992504151334
C            8.33888502175570       -4.47153662231540       -8.17418946191023
C            7.88620388785393       -4.95755502053221       -9.54907316601124
C            7.79983591979726       -6.47787466395323       -9.66240040366213
C            7.26668772701499       -6.91413694039935      -11.02562481280810
C            7.19915274852997       -8.43107533837209      -11.14863151644830
C           10.84946439579375       -4.20046159578790       -8.72028404519750
C           11.38753171358083       -5.18463933051500       -9.75273788187055
H            9.91596834709357       -5.90350435118238       -7.76805851301410
H            8.23140157919573       -3.38785344129744       -8.12100689258170
H            7.68905707419943       -4.90829059336992       -7.41070256432187
H            8.55487609708969       -4.57077409994452      -10.31994355183636
H            6.89352997402500       -4.54074716581462       -9.74154594016937
H            8.78542709270340       -6.92019815693226       -9.50959010539545
H            7.14087558356271       -6.86015341838992       -8.87972138364581
H            6.26995696952491       -6.49295545811461      -11.17617515992347
H            7.91405457616218       -6.51615050295596      -11.81082340195027
H            6.54971146200079       -8.84667212559900      -10.38149396243150
H            8.18856335730351       -8.86762296008124      -11.03123405062135
H            6.80980406897418       -8.72055078358856      -12.12181445613381
H           10.44421179387771       -3.31631611151295       -9.21314943183864
H           11.68204814504056       -3.86982038938542       -8.09543483886599
H           12.16111206895758       -4.70627112164444      -10.34898345858713
H           10.60545717874800       -5.52811672431078      -10.42363439715278
H           11.82396106482883       -6.05140652328004       -9.26121131210390
C           10.07901653642874       -4.12512242720887       -1.14659519544014
O           10.02318550322895       -3.27009330167049       -0.11411386754203
C            9.92180532003762       -3.99131481985593        1.02984611935228
C            9.90303867714351       -5.33274457746750        0.73201727910331
C           10.00038480909195       -5.43526739446808       -0.67383197201539
H            9.84014723653669       -6.13908007450092        1.42983444199972
C           10.03138931217559       -6.69957540684543       -1.42630625923163
O           10.16176116566263       -6.78510219431669       -2.62509496067754
O            9.86945620909889       -7.73361581702293       -0.60548749799877
C            9.90898712448571       -9.07119278173350       -1.14257678745530
C            8.69250540962354       -9.29022269491010       -2.05053448338210
C            8.44944830917197      -10.74071441379281       -2.46287342685395
C            8.11896463446322      -11.66604955860264       -1.29381777031257
C            7.76252500733098      -13.07324086474379       -1.76853499342228
C            7.44834523637962      -14.00178350247635       -0.60189831107973
C           11.26499334987288       -9.35368482697019       -1.80440279963711
C           11.81227051699467      -10.73947714525997       -1.48039018142519
H            9.80634644239994       -9.68252870012095       -0.23983844470174
H            8.82281544147793       -8.68369873258702       -2.94796704108817
H            7.81252880354988       -8.91746092172178       -1.51806418846966
H            9.31855056075015      -11.12155004346043       -3.00050480884594
H            7.60891597464396      -10.75064951381869       -3.16169013642356
H            7.27789529466310      -11.25175116756793       -0.73293096157260
H            8.97122614160372      -11.73007331002395       -0.61553247503120
H            6.89850310884704      -13.02296295160882       -2.43513289353897
H            8.59762886096837      -13.48223869475644       -2.34225708216604
H            6.60634892223941      -13.62091971618651       -0.02787204753911
H            8.30590547918049      -14.08263789863798        0.06271031011041
H            7.19689297496458      -14.99727727446911       -0.96019404981573
H           11.18087552193693       -9.22495418666189       -2.88378735478116
H           11.97156349056851       -8.60423036388793       -1.44014065293622
H           12.80380191036295      -10.85174429387327       -1.91316996909827
H           11.17794904785459      -11.52640420622511       -1.87906858022599
H           11.89081821646907      -10.87820978061022       -0.40426664025159
C            9.84100832338657       -3.25409158207470        2.25468073799358
O            9.66194112371225       -1.93033334221209        2.14441422339391
C            9.61542851766877       -1.40152793502306        3.39261454896506
C            9.76584667463386       -2.39958597042322        4.32518501927928
C            9.91259018131006       -3.60532877597753        3.60224659103887
H            9.77182929556571       -2.28055842127906        5.38712807858733
C           10.15307990937444       -4.92804932417543        4.19419643896303
O           10.35109759192800       -5.93756796265945        3.55638197327308
O           10.11805509979769       -4.86434602960116        5.52107696809222
C           10.41485191426832       -6.04481820731103        6.29445789164757
C            9.32634241667645       -7.09936713143238        6.06035738766475
C            9.36723743164821       -8.29092164063756        7.01488477587382
C            9.09803601929814       -7.92566161647615        8.47263162886379
C            9.04594631574460       -9.16506384777991        9.36380212519998
C            8.78699917334464       -8.80397537483927       10.82119066783029
C           11.84945301327609       -6.51841418565653        6.02024391278926
C           12.58406354169088       -6.97625603913320        7.27540230128946
H           10.34353963554820       -5.66944734540508        7.32078909972560
H            9.41470889542032       -7.46260477638852        5.03531614299680
H            8.35810300460324       -6.59908547188968        6.15347019940637
H           10.33289505467433       -8.79195373953046        6.93678972053676
H            8.60441576507637       -9.00339376050156        6.68900442589302
H            9.88034306385308       -7.26041587543606        8.84137791361288
H            8.14730766693803       -7.39208474213282        8.54166800763972
H            8.25714578673714       -9.83311497615055        9.01009840754276
H            9.99327097993193       -9.70456169567404        9.28737092937151
H            7.83791083467163       -8.28185395659357       10.92142113141707
H            9.57480388879079       -8.15584251792825       11.19921093696562
H            8.75304146234412       -9.69874968289273       11.43825077498168
H           11.84100803233037       -7.31467780218409        5.27592313151598
H           12.39442735202935       -5.67396992376228        5.59268813997566
H           13.61655717613270       -7.21257395269310        7.02792317855712
H           12.12962491033160       -7.86128977337688        7.71171709209654
H           12.58515368538217       -6.18856578479269        8.02600569932670
C            9.41299741428579        0.01266825247223        3.47727420310947
O            9.13900154158976        0.64047708366094        2.32468820204269
C            8.99117627739582        1.96303364150967        2.58435313727670
C            9.17768847452401        2.19510690271900        3.92639039206613
C            9.44943395403186        0.94010390512155        4.51777680299171
H            9.12196467856156        3.14118772588749        4.42004984835177
C            9.74467849369924        0.71879513843270        5.94044444821274
O            9.89613552991357       -0.36761150098468        6.45302984117727
O            9.80701935440235        1.87694903727077        6.58813645306647
C           10.17731246375790        1.89011949869094        7.97817814991506
C            9.14481732936249        1.16518099931810        8.85481443447632
C            8.62386342256885        2.04874110988482        9.98979945798464
C            7.67630613873319        3.13610720203396        9.48486535847043
C            7.35549535427466        4.17026061626567       10.56118043454509
C            6.41901709304591        5.25388028309602       10.04082162957354
C           11.61340647910497        1.38508437395171        8.14436140670669
C           12.18869052169207        1.71940250512074        9.51384418400749
H           10.15887077736673        2.95905012306673        8.21549970820074
H            9.58767592697166        0.25559448249308        9.26142219960880
H            8.30253808783363        0.86134708033197        8.23038410258673
H            9.46766250508455        2.51142467078768       10.50599074493020
H            8.09651650218079        1.42531232193463       10.71539029669687
H            6.74926760578529        2.67294712140790        9.13934015707598
H            8.12259921837516        3.64379862573391        8.62735691456189
H            6.89626201820095        3.67260562176310       11.41843251721867
H            8.28470071764520        4.63091568747160       10.90608456604380
H            5.47488966411100        4.82002329459226        9.71885588503468
H            6.86443367473450        5.76603771173248        9.19034396516004
H            6.21269221023991        5.98879658598432       10.81557054611601
H           11.63777128309396        0.30862689336181        7.98051361225164
H           12.21713359495870        1.85583028698045        7.36533992032647
H           13.22676595992420        1.39987396173553        9.56554718228219
H           11.63822797982438        1.21748675200933       10.30586908220874
H           12.15385201394532        2.79200613613052        9.69519832934214
C            8.66938252004178        2.80144432096250        1.46975028958056
O            8.43842902569283        2.17926256621593        0.30405980450826
C            8.15853586522792        3.11901335748936       -0.63254870475536
C            8.21290662287316        4.36952784111271       -0.06437665775462
C            8.53950587773554        4.17938676210179        1.29766332600707
H            8.03717928419830        5.29992004697295       -0.55970714344580
C            8.71510684478613        5.25600326376575        2.28202292677277
O            8.92989510499593        5.08416065780159        3.46124507644375
O            8.58439407040362        6.44436355761338        1.70268452455410
C            8.79872820284511        7.63498765546380        2.48238823926376
C            7.78701939510715        7.75499279822202        3.63126735809531
C            7.12690028068331        9.13372014783606        3.69672474666666
C            6.10093786051824        9.34364839958441        2.58445445043958
C            5.56381933603771       10.77261509882195        2.56043903356929
C            4.55250819318130       10.97849122802920        1.43945102589769
C           10.26509860384472        7.70870393108823        2.91881937622345
C           10.65245301354959        9.07940419512855        3.45632725984350
H            8.60960334529662        8.43052222500284        1.75393438311276
H            8.28469674911364        7.53198821527927        4.57553527080501
H            7.00881403663286        7.00166398737399        3.49174513987630
H            7.89135921091221        9.91015939326049        3.63487186374079
H            6.62668396324266        9.24024456145069        4.66213853312749
H            6.55346911597627        9.11867667889687        1.61658921134287
H            5.27095649290321        8.64728159447875        2.72426163241112
H            5.09416162840908       10.99950787688331        3.52032490802380
H            6.39646599692094       11.46790446300175        2.42817520430987
H            3.70218971644063       10.31187987669115        1.56548432749514
H            5.00731704818829       10.77055702210568        0.47315858858556
H            4.18778656419092       12.00304950773389        1.43401662828030
H           10.45223624154220        6.94585621398783        3.67351320972520
H           10.87620245343072        7.47016234868052        2.04577435476121
H           11.71821266797336        9.10072008771801        3.67147441811500
H           10.11602150540324        9.30967263046820        4.37358202085394
H           10.43826076047972        9.85587207396413        2.72425484656289
C            7.85490655230951        2.65154448201976       -1.95148349635262
O            7.75925191092468        1.32244169037773       -2.11226482252649
C            7.47091443806674        1.07056516402995       -3.41318350953343
C            7.38430869488470        2.25296700538633       -4.10564971615500
C            7.62627591569575        3.28693778267848       -3.17138510523655
H            7.17512585099202        2.36578104957162       -5.14721060432244
C            7.63255537656501        4.72121592004072       -3.49042623717440
O            7.76873702446348        5.61035531016863       -2.67989962025965
O            7.44193536652304        4.90867647335375       -4.79225237955536
C            7.47363985090258        6.24591854948480       -5.32335984657836
C            6.35847402256161        7.12016089228693       -4.73134652964789
C            5.56161637768626        7.87035357516516       -5.80048324748131
C            4.61922765095984        6.95273659060727       -6.57740411689026
C            3.94197747998616        7.67581270680487       -7.73911874645992
C            3.01494438326069        6.75084422664495       -8.51804427323145
C            8.88161923825963        6.83010552871146       -5.17397178824017
C            9.08498223356704        8.09413677439604       -5.99791335272910
H            7.27367266932994        6.08074457389123       -6.38739876349089
H            6.79206450781083        7.82626779368661       -4.02256958392402
H            5.67365801793309        6.48083468612168       -4.17013895371410
H            6.24757051944927        8.35728171143495       -6.49582095848270
H            4.97204686677464        8.65289579130287       -5.31703553061427
H            3.85619619960377        6.56342625451143       -5.89941223917161
H            5.17404651787257        6.09681486453431       -6.96712601206968
H            3.37064056519991        8.52383039761578       -7.35452027715370
H            4.70679474790147        8.07151346510833       -8.41195792713386
H            2.23142779269307        6.36261445118249       -7.87093041647305
H            3.57037377834058        5.90751421629321       -8.92328361211999
H            2.54663649761923        7.28205160120232       -9.34342460923358
H            9.07322326614071        7.03555360004032       -4.12158427567423
H            9.58893819667073        6.06338034537336       -5.49694585771539
H           10.12005098471159        8.41866642498242       -5.92151140823267
H            8.44855417771560        8.90204026598485       -5.64518039407698
H            8.86335728190858        7.91035821196037       -7.04758136276761
C            7.28802359628463       -0.30117430762245       -3.79116926796400
O            7.30633068842364       -1.21254590234120       -2.80136137608570
C            7.09535749975809       -2.42134869761885       -3.34450661700746
C            6.94096920426814       -2.32360213122527       -4.68866770106601
C            7.06285863600878       -0.94148728257830       -5.00502255413992
H            6.76345885662250       -3.11264244604805       -5.38775791209777
C            6.98761926448101       -0.38246783049808       -6.35794626921111
O            7.11209178364914        0.78997384687627       -6.63116432496121
O            6.74950980681881       -1.34552785423501       -7.24827983593088
C            6.69142098891512       -1.01475336533481       -8.65093264078096
C            5.47585580394651       -0.11760472282456       -8.91365173068856
C            5.12371324893079        0.08011134081765      -10.38664861298117
C            4.71251043957317       -1.20443257365809      -11.10210396347509
C            4.25144843338055       -0.93061031802492      -12.53230640200007
C            3.86089949316511       -2.21336988836461      -13.25575280420737
C            8.03601114862710       -0.44667638952810       -9.12491878005578
C            8.45164918020725       -0.93961781462117      -10.50618404995581
H            6.52544871202055       -1.99489837554784       -9.11047526720757
H            5.66294408030660        0.85620055439113       -8.45848820088408
H            4.62035582430620       -0.56522988173673       -8.39921231252177
H            5.96541806859021        0.53568200903175      -10.90956910101429
H            4.29025061319127        0.78635781991402      -10.43520488131010
H            5.55267431951652       -1.90016208511450      -11.13190697841265
H            3.90202495882076       -1.68356527863251      -10.54785446015124
H            3.39702424497881       -0.24996913195121      -12.51389133774295
H            5.05562459262164       -0.43513396860333      -13.08189492895409
H            3.04782523389210       -2.71317913455215      -12.73352494964762
H            4.70645916183417       -2.89640306783673      -13.30468547844650
H            3.53513915699126       -1.99770312539191      -14.27054788059998
H            8.00130563829948        0.64206957110862       -9.10710707379905
H            8.79519557041533       -0.76472148513773       -8.40707973344268
H            9.44547621941800       -0.56530072589155      -10.74125428738536
H            7.76975419368644       -0.60089325168418      -11.28098000892040
H            8.48382909040539       -2.02665793066717      -10.53028942481164
H           13.07819349754878       -4.05936953742466       -0.95612105972000
H            7.08350102672569       -3.26211433917204       -2.67942875700050
