# Supplementary material for: Examining the Impact of Side-Chain Chirality on Conformation of a Helical Poly(3‑(S‑1-ethylhexyl)esterfuran)
Source: Macromolecules. 2025 Nov 15;58(22):12336–45. doi: 10.1021/acs.macromol.5c01499 (PMC13011260; doi:10.1021/acs.macromol.5c01499)
Supplement: Supplementary file 2 [file ma5c01499_si_002.zip › ma5c01499_si_002 (2)/Optimized Geometry Coordinates/6_14 oligomers XTB/fur-Hex-Eth-R-P-13-opt.xtbopt.xyz]

444
 energy: -641.565601401137 gnorm: 0.000561134680 xtb: 6.6.0 (8843059)
C           12.59242407447960       -4.15491747561817        0.45639377261715
O           12.57848081001977       -2.89764915408228        0.88342166141379
C           12.64045926832443       -2.92486305350508        2.24239758193984
C           12.70898223079520       -4.22454703942252        2.67902861852030
C           12.66806346884653       -5.02853299381910        1.51414654841131
H           12.76338769121915       -4.55879749441254        3.69163610491511
C           12.60541962580741       -6.49830688969609        1.46230297478373
O           12.33641259272077       -7.12230250734432        0.46159909692809
O           12.87166700196101       -7.01095519382548        2.65672619109693
C           12.67584996446468       -8.41456989994668        2.90240010489409
C           11.17387390735125       -8.70511248816171        2.81039571228132
C           10.74184703599833      -10.07960616566913        3.31590528615592
C           10.90142111957856      -10.24966180084410        4.82502630128427
C           10.39252080805042      -11.60770635624771        5.30379157833490
C           10.52794036483614      -11.76526651664244        6.81346803617141
C           13.55555773447423       -9.27945750384340        1.98800852181818
C           14.21995026015717      -10.43690246370423        2.72527844417690
H           13.01868153395405       -8.51518662549671        3.93784601306607
H           10.87793496308896       -8.59208384718697        1.76758035713094
H           10.65845207294360       -7.92931335365488        3.38114358400841
H           11.29714371534550      -10.86360265836444        2.79706372111381
H            9.68544120118545      -10.21080955870422        3.06585349150152
H           10.34303252166430       -9.45976270709717        5.33056772846228
H           11.95191879897063      -10.14780381489373        5.10363334679567
H            9.34325147840325      -11.72097630465951        5.02128193056042
H           10.95513748595850      -12.40100425086133        4.80521803165977
H            9.93676289783470      -11.01216923574471        7.32979064816252
H           11.56687428917636      -11.65362565975310        7.11692775103365
H           10.18255080701417      -12.74690662619520        7.12948321672507
H           12.96309367835528       -9.65251643754423        1.15263998086159
H           14.33783288769237       -8.64187430964295        1.57005115573772
H           14.83621601191120      -11.00983726260107        2.03608797876685
H           13.48359250098851      -11.10647736959439        3.16078467731415
H           14.85798310811502      -10.06441397021160        3.52399330280247
C           12.57691541850200       -1.67411840247644        2.93866803657418
O           12.37052023557312       -0.57713365167835        2.19813266234728
C           12.33503107413027        0.49492672278294        3.02857675055308
C           12.53614407946576        0.08575054784682        4.32367057354734
C           12.68428791149550       -1.31926504323093        4.28215320683720
H           12.55924828892038        0.70607004183883        5.19276515130800
C           12.83535634673788       -2.16388047458755        5.47583715855276
O           12.76253085026867       -3.37275862177570        5.48283344272245
O           13.05580327782231       -1.40788757657310        6.54374709285569
C           13.08074089684997       -2.00637019125134        7.85247798850599
C           11.67845674614167       -2.53644834190372        8.17209735209239
C           11.46088194640227       -2.96302520558198        9.62225593947150
C           11.47451634979777       -1.79715201979557       10.60835324250673
C           11.19335975920831       -2.25481254051641       12.03805254919468
C           11.18063611286875       -1.08669685963268       13.01669213413354
C           14.20202549652007       -3.04902854014869        7.97670484963573
C           14.98807825691441       -2.92041411937985        9.27687983734721
H           13.31290587030440       -1.14652019244445        8.48971597668179
H           11.48245897371822       -3.38335077778511        7.51455446107315
H           10.96784026753561       -1.74877237655200        7.91351833052924
H           12.21146632775214       -3.70036628753166        9.91410123647211
H           10.48505247174375       -3.45246787625294        9.68339686198900
H           12.44419607802063       -1.29642392655377       10.58225699227772
H           10.71530951813243       -1.07243644500554       10.30903360654539
H           10.22769899060185       -2.76463353295923       12.07148375159581
H           11.95649525743960       -2.97488367704072       12.34398947363458
H           10.39435718044179       -0.38104143621837       12.75782412273268
H           12.13352305860209       -0.56168291249006       12.99653280643822
H           11.00458019780858       -1.43765262579545       14.03089358188323
H           13.78423377464195       -4.05166930644652        7.88508594712265
H           14.89080701418818       -2.90775057438473        7.14087147794434
H           15.77149612897260       -3.67408870153101        9.31247201105793
H           14.34704940701793       -3.05431187373093       10.14370881122465
H           15.45491379492747       -1.94006694336665        9.34487249084523
C           12.06732521308218        1.76570024550293        2.43026635592423
O           11.78713990774653        1.75883112129789        1.12076213030489
C           11.57023806008605        3.03732610719171        0.72548899059745
C           11.72356643884933        3.88655404236668        1.79453552866343
C           12.03524072003835        3.07449788334252        2.90930084695547
H           11.61899017153288        4.94958088656208        1.78295488935077
C           12.20590485289758        3.56248328047459        4.28394662241440
O           12.29791603757558        2.85274231268723        5.26091194699984
O           12.23930342272726        4.88979948251796        4.30262820718202
C           12.26615186091551        5.58188853005607        5.56517634822747
C           10.93517813855057        5.33623745518720        6.28499697030032
C           10.66954240809691        6.25045384808248        7.47904412855784
C           10.47657719567585        7.71237987877804        7.08383301519726
C           10.07674946888035        8.58703643515004        8.26947778130424
C            9.85854261949341       10.03542721656250        7.84855386068423
C           13.51279039754550        5.21749503461828        6.38507847193596
C           14.18366589612909        6.43455308471041        7.01229472046313
H           12.33670849415459        6.62785819019283        5.24939093269362
H           10.91464931355338        4.29652443438299        6.61101815759118
H           10.13541724054967        5.46395314394326        5.55140585922308
H           11.47929876202589        6.16805004985804        8.20683303958908
H            9.75593791252742        5.90196587284232        7.96806659491976
H            9.69671459873387        7.76883928547213        6.32183623980637
H           11.39588560549055        8.10762585066891        6.64832523824146
H            9.15843185971672        8.19696111328629        8.71452595708702
H           10.85737973360822        8.54418025841743        9.03294950910756
H            9.06735529189005       10.10008833611271        7.10432949094992
H           10.76785805042936       10.44859090479338        7.41685135256106
H            9.57628758384331       10.64638911619421        8.70271471255475
H           13.24888130810958        4.49288618276011        7.15536405008218
H           14.22882852260269        4.73406773888661        5.71678323483366
H           15.06381670054520        6.12524248142605        7.57139142535350
H           13.51270200323511        6.95159213013789        7.69247081153716
H           14.49817753717147        7.13607094173549        6.24247703926047
C           11.19531291301639        3.21568428716343       -0.64328576081264
O           10.97219621530914        2.09228504393356       -1.33901680803069
C           10.63310396995198        2.43648943242881       -2.60475235356564
C           10.64680704868384        3.80484939469942       -2.73402590099577
C           11.00017228182871        4.32284454319476       -1.46703305059041
H           10.42853667913875        4.36182525556792       -3.61915533358512
C           11.05962965819306        5.74763150297819       -1.11690181191967
O           11.24826920772897        6.17070564613156        0.00182941508486
O           10.87322052134793        6.50204269718726       -2.19467554116579
C           10.71334049940690        7.92580015799613       -2.04495962638837
C            9.38945127507732        8.17979426356055       -1.31489714592481
C            8.93472138869042        9.63683636602857       -1.28120278400581
C            8.54242396617737       10.17694543563194       -2.65411856243055
C            7.99142801939418       11.59887302862956       -2.57945728652824
C            7.57716600008203       12.11285150333861       -3.95290528196701
C           11.93891076105009        8.57703813549870       -1.38707759224122
C           12.37673708915959        9.85562156509629       -2.09307861116192
H           10.64337143955231        8.26041223714978       -3.08516124511348
H            9.49971540466517        7.80810113339585       -0.29647384740155
H            8.62176925072453        7.57180760438926       -1.79958242592170
H            9.71347404492009       10.26497985913809       -0.84447856944994
H            8.06220572928778        9.70061213258154       -0.62557799264805
H            9.40583563401317       10.16600454720092       -3.32161162852373
H            7.78115989500869        9.52370797851632       -3.08600187867829
H            7.12846339697889       11.61930212403542       -1.90969762228516
H            8.75095190122701       12.26140493000037       -2.15732507929821
H            6.80621032846764       11.47536371995329       -4.38094353259592
H            8.42859822787060       12.12012692898172       -4.63036757064569
H            7.18577671002054       13.12501623039372       -3.88329774752769
H           11.72954524496902        8.77921744158916       -0.33619462269330
H           12.76404531440773        7.86260342903879       -1.42185246037572
H           13.25100752296875       10.27172552650602       -1.59759268083954
H           11.58990614298164       10.60460173095718       -2.08152708899013
H           12.63831602448389        9.64912628648307       -3.12875841866799
C           10.29393721739606        1.36203053849868       -3.48602836776889
O           10.21847296767289        0.14128292798281       -2.93480436520765
C            9.87917334698902       -0.74193000001814       -3.90528527647158
C            9.74460830078823       -0.08392073240633       -5.10453293685621
C           10.00188606730384        1.28024840730026       -4.84618459918561
H            9.48466215996208       -0.51774024562688       -6.04507557071314
C            9.88643134711989        2.35392432915542       -5.84207695972866
O            9.99393372706132        3.53488259630366       -5.59638529377869
O            9.64348566482348        1.84342268367711       -7.04322733449306
C            9.29066385759938        2.71605190097443       -8.13183423348064
C            7.92626176147034        3.33919235902511       -7.81524611938954
C            7.28219628911516        4.11947267591053       -8.95866255386266
C            6.83203441625086        3.23397078922227      -10.11819830945351
C            6.13635918046085        4.03682422241053      -11.21536989619235
C            5.66632095027686        3.14594844337655      -12.35892756547275
C           10.40071743018068        3.73269507232512       -8.43778002864433
C           10.68180212976479        3.86727273238987       -9.93036430476338
H            9.20261847406366        2.01400815655617       -8.96762514057135
H            8.05767444312401        3.99747031679966       -6.95670801271514
H            7.26282142996725        2.52891143646049       -7.50562497516069
H            7.96728308111084        4.88746956550689       -9.32267769454792
H            6.40328530772527        4.63365393468108       -8.56018624306390
H            6.14323658046962        2.47751200098178       -9.73783490061681
H            7.69150238502123        2.71696400856342      -10.54914380399312
H            5.27781859839471        4.56262819274830      -10.79088333471805
H            6.82466641938722        4.79172390611272      -11.60345350147207
H            4.94500117668116        2.41465140292817      -12.00095326629993
H            6.50743712321441        2.61216487716970      -12.79667511579348
H            5.19414065669440        3.73906235723350      -13.13865564263884
H           10.13869141294298        4.70284886771090       -8.01427267776024
H           11.31443749198732        3.39836486263910       -7.94196638942866
H           11.47876080886391        4.58912926885532      -10.09411196206010
H            9.80134524035241        4.20309675722063      -10.47102655670257
H           10.99606719705848        2.91252716356899      -10.34671412066710
C            9.69288639126771       -2.10628998394396       -3.51754840836484
O            9.76818023624909       -2.38587054103051       -2.20818685623734
C            9.56930624666700       -3.71778263538395       -2.04652379761909
C            9.37792320240289       -4.30998768916635       -3.27185031783693
C            9.44161347716000       -3.27702322388950       -4.23295018629101
H            9.21206674729285       -5.34864937249072       -3.45675987561868
C            9.19691010568142       -3.46180932699481       -5.67020579638072
O            9.06445511824784       -2.56172621638245       -6.46978320211314
O            9.13290855154860       -4.75386642663773       -5.96554277952788
C            8.76344131055560       -5.15895124453492       -7.29617612916957
C            7.31048208670553       -4.74131373674251       -7.55115738610933
C            6.67988922974777       -5.33767151094603       -8.80788886934491
C            6.44467617256514       -6.84361101518247       -8.71499639268198
C            5.77692358790539       -7.39690074572681       -9.97213285018085
C            5.51927913732333       -8.89513614977763       -9.86540056699115
C            9.76408468389518       -4.64658075478246       -8.34369892446657
C           10.17280472228131       -5.72215762100345       -9.34415889891248
H            8.83736933012596       -6.24930580135108       -7.22965822716059
H            7.28137152241442       -3.65361736026122       -7.61450133157716
H            6.72691507969186       -5.03296722928687       -6.67533341223884
H            7.29897560573796       -5.11560833396917       -9.67946234349309
H            5.71424830231798       -4.84877433196332       -8.96306020225216
H            7.39339756766102       -7.36176120284816       -8.56283180575837
H            5.80839356192893       -7.04929305194862       -7.85229720991855
H            4.82982325912661       -6.87806694676650      -10.13740878157401
H            6.41533866882164       -7.20023801638266      -10.83708793684146
H            4.84499892362827       -9.10827634778996       -9.03882944161611
H            6.45091873840277       -9.43109286350930       -9.69542469436450
H            5.06900293287496       -9.27333054094377      -10.78024196229138
H            9.34405397914937       -3.78577418243165       -8.86445013874195
H           10.65881557262932       -4.30315909747357       -7.82017261094609
H           10.87950172107199       -5.31188690683668      -10.06199227706028
H            9.31431959061930       -6.10290555800780       -9.89050576623983
H           10.65068563459241       -6.55550868170474       -8.83361436212584
C            9.52607642313332       -4.21908543003697       -0.70683639885840
O            9.56665351831924       -3.31054539448814        0.27851381943064
C            9.49157168833294       -3.96489068667700        1.46337528834603
C            9.39932871281762       -5.31751446245188        1.24050137112155
C            9.41368361731020       -5.49754469167429       -0.16071906372729
H            9.33946511413988       -6.08300587884331        1.98292677650129
C            9.31626915510651       -6.79977449965380       -0.83534628415566
O            9.31481375309941       -6.96136108724174       -2.03407454041375
O            9.20347603719086       -7.77258956442788        0.06482321177809
C            9.14280727913958       -9.14519404529363       -0.37106968759062
C            7.81519988695374       -9.37528683315642       -1.10053690928926
C            7.49393088852047      -10.83268342617769       -1.42408644832828
C            7.30204296038804      -11.70718112740129       -0.18697024097130
C            6.87142936962854      -13.12524460490960       -0.55612805877134
C            6.70185541218880      -14.00352778535172        0.67732086133455
C           10.39911601788459       -9.51783100702079       -1.16999186893369
C           10.93070314766184      -10.90856491584880       -0.84112521568632
H            9.13922862529188       -9.68939959097049        0.57934125211532
H            7.83775007798708       -8.79516568176950       -2.02201062173284
H            7.01863311800926       -8.96791831157447       -0.47125369879445
H            8.27815795097229      -11.25516078362411       -2.05423058847765
H            6.56688216326334      -10.85105388068583       -2.00455388915270
H            6.54336039497197      -11.25713358523017        0.45753595390698
H            8.23213121527179      -11.75857526921607        0.38094039476021
H            5.92845375736307      -13.08668597480846       -1.10664361649172
H            7.62042685115847      -13.56933947729813       -1.21632261617586
H            5.94657981765001      -13.58734391461390        1.34049971916348
H            7.63801008278011      -14.07309112258246        1.22721714611446
H            6.39448394907292      -15.00759125328600        0.39468810768585
H           10.19616526954688       -9.43332009952134       -2.23798913399987
H           11.17100179973210       -8.78483771956617       -0.92304355325082
H           11.86465441498294      -11.07745914804909       -1.37219890428161
H           10.23160230468218      -11.68841950029422       -1.12992860611842
H           11.12306077037163      -11.00160785056324        0.22557576807853
C            9.49241715642226       -3.16383167546637        2.64977879834552
O            9.35883746401098       -1.84077067792340        2.48172576357698
C            9.37881456435507       -1.25179871818480        3.70335115629741
C            9.52793138601476       -2.21043478112347        4.67701447973554
C            9.60037708187065       -3.45421288683951        4.00967797117018
H            9.58708660709741       -2.04308828097636        5.73046618245553
C            9.80417768670913       -4.75690886296537        4.65764406838515
O            9.93725085048943       -5.80349019572635        4.06400964328967
O            9.81102893222210       -4.63081505348634        5.98062987074846
C           10.07317965528594       -5.78834071832430        6.80057648072299
C            8.92917405578049       -6.79776135496223        6.64384588939232
C            8.94048564273179       -7.94713796433824        7.64954223147038
C            8.73209918434525       -7.50637593062348        9.09631664830372
C            8.64485663111341       -8.70240041602843       10.04233816148725
C            8.44860066838303       -8.26715023916196       11.48919605375934
C           11.47495095797808       -6.34447778189490        6.51292855390891
C           12.21993088779219       -6.78231761834983        7.76907393969534
H           10.04865607812990       -5.36351912668524        7.80964938030553
H            8.97091523157082       -7.20976778270120        5.63441022991992
H            7.98874467562794       -6.24734317855027        6.73993856573898
H            9.87814339993521       -8.49824118988682        7.56786276345156
H            8.13512290539932       -8.63464680638321        7.37665406671508
H            9.55667863101492       -6.86635560670177        9.41400534726490
H            7.81121579592757       -6.92296179172732        9.16726665336540
H            7.81323552495849       -9.34345773909598        9.74052060010793
H            9.56121739592431       -9.29259473519460        9.96319607000551
H            7.53073782073268       -7.69252588151287       11.59307471123500
H            9.27941631915727       -7.64567516434960       11.81645448447535
H            8.38778576496678       -9.13218010139591       12.14534802769954
H           11.40815919500730       -7.17125975354888        5.80569175219111
H           12.04866963540571       -5.54764959900801        6.03507813250091
H           13.23355145515264       -7.07738685547614        7.50724658074830
H           11.73706555063201       -7.62530941308648        8.25535981344377
H           12.27707574602076       -5.96378808885642        8.48360017163682
C            9.22318853063105        0.17108081538372        3.73254390947962
O            8.92891567545878        0.76199384564432        2.56560805575467
C            8.81120685528907        2.09561844322196        2.78105152410846
C            9.03025190963521        2.37173073110434        4.10966850817489
C            9.29765116115512        1.13453847837694        4.73820806528860
H            9.00335442739103        3.33517127353942        4.57108734336107
C            9.62641175700428        0.95628727055883        6.15852771987103
O            9.94113786387396       -0.09938473290059        6.66068246109035
O            9.52220297214058        2.10661512422678        6.81530970019747
C            9.87844946019238        2.15968556106879        8.21173177595730
C            8.89388077637636        1.31039670615562        9.02495632500712
C            8.98713260482765        1.48630711463883       10.53923138334405
C            8.62188238620789        2.88732438213845       11.02363870784453
C            8.62342296543209        2.97419690856487       12.54862297866063
C            8.27165329565718        4.37408453493572       13.03646800795453
C           11.35904235734098        1.79988739857590        8.40059677841894
C           12.06657371592451        2.67307554580745        9.43091782344549
H            9.72616145290446        3.21836066391212        8.44677535699730
H            9.06105157895083        0.26068861643160        8.77875114109956
H            7.88415429288050        1.57219981980833        8.69580254181878
H            9.99269253010048        1.23404208991848       10.87794106177788
H            8.30044823847897        0.77019003060223       10.99904748406250
H            7.63063504052612        3.15228575808483       10.64872387209653
H            9.33230909448712        3.61560355414604       10.62941767584898
H            7.90445595821723        2.25798667729637       12.95330126421910
H            9.61141593987863        2.69737138925983       12.92488232283400
H            7.28221458148918        4.66166632274345       12.68757566363863
H            8.99011067441371        5.10015974795256       12.66198771141524
H            8.27732031350501        4.41464331533240       14.12314246605538
H           11.45225285660323        0.74777669951864        8.66931892191878
H           11.85268220221890        1.93872624582192        7.43615660148599
H           13.12693467846296        2.43106437127584        9.44752863710797
H           11.66982385240105        2.52361309095882       10.43110975909403
H           11.96137551891031        3.72564011702239        9.17639839868990
C            8.48328600661803        2.90385641968689        1.64611702049251
O            8.18142556947541        2.25002871319870        0.51478124230666
C            7.91472948046284        3.16616753577053       -0.44869901032986
C            8.05085428462315        4.43325604372177        0.06683520129815
C            8.41518590198859        4.27903041276456        1.42383059241979
H            7.90403127565785        5.35160059951417       -0.45950348054602
C            8.68344437049338        5.38329748268582        2.35604079966074
O            8.90777386514602        5.25076971811953        3.53853848027760
O            8.62594710744566        6.54966369446527        1.72297042382992
C            8.93374093370073        7.75809999806626        2.44058762892203
C            7.93222695709047        8.02114659240254        3.57513612414692
C            7.31367872045635        9.41798289239512        3.49317073872078
C            6.29887848058265        9.53413550843481        2.35649617338350
C            5.86764602846781       10.97806466462153        2.11159128049694
C            4.86558493495859       11.08193080190642        0.96830874871781
C           10.40053510039783        7.74760136507518        2.88029068891711
C           10.88341531149225        9.12062644576027        3.32727934252990
H            8.80979122607937        8.52650289467196        1.67031406148775
H            8.42852840903468        7.88603085900364        4.53652307525397
H            7.13315394483712        7.27936181710803        3.51865908737119
H            8.10414419353486       10.15788575790995        3.35218643648325
H            6.81614240871096        9.64454239599405        4.43889663583140
H            6.72846670302805        9.13188810158635        1.43677475062775
H            5.42118688211938        8.92897551190583        2.59465495151964
H            5.42368907243377       11.38455395557857        3.02321540114531
H            6.74802339728140       11.58137546812278        1.87608611402755
H            3.96706600754665       10.51238355497158        1.19527599175385
H            5.29416296694535       10.68750318659009        0.04921360307527
H            4.58164239141156       12.11801898903165        0.79856431719558
H           10.52942805130176        7.02524228362571        3.68513879703746
H           10.99342788376601        7.40867508334579        2.02797925043786
H           11.94384315710129        9.07817539539090        3.56424977448745
H           10.35004051921531        9.45759082638404        4.21281490644350
H           10.74107417481791        9.85544685640663        2.53710143836061
C            7.54225993767188        2.66323390887473       -1.73628123352964
O            7.36346120888881        1.33724720757555       -1.83469688485097
C            7.02592131555023        1.04657148414604       -3.11561179238760
C            6.99182305168595        2.20242259817648       -3.85862943320150
C            7.31858209383751        3.25849726064159       -2.97794577639632
H            6.76397934622600        2.28179713213785       -4.89946398398007
C            7.40654854188838        4.67488512000418       -3.36042675042967
O            7.60577300226521        5.58780800454863       -2.59036541568661
O            7.21353735406937        4.81696996176821       -4.66740625375118
C            7.33200805642004        6.12380399561592       -5.25973446344250
C            6.29081799308027        7.10077958096600       -4.69531151685757
C            5.56639964235013        7.89315103667153       -5.78561156044803
C            4.55732791537180        7.04262722725373       -6.55512356598642
C            3.95371177875179        7.79694000773205       -7.73736624782225
C            2.96251332627361        6.93609668924710       -8.51081458961756
C            8.78152552997237        6.60678652541404       -5.15230688954793
C            9.06830498897144        7.82522681524417       -6.01887717025348
H            7.10463667325778        5.92635531662960       -6.31258021374007
H            6.77763500197302        7.78201554481349       -3.99683387083241
H            5.55093677892833        6.53179115617822       -4.12800686625091
H            6.29468127809342        8.30888121655669       -6.48369539609946
H            5.03976838066160        8.73043156096617       -5.32156764315068
H            3.75837110575521        6.73089544118726       -5.87843618889516
H            5.04209393767298        6.13647534183607       -6.92402633328077
H            3.44973080332583        8.69585308296673       -7.37501503110572
H            4.75533077135612        8.11596621882295       -8.40800230884570
H            2.14493065934105        6.62234672692244       -7.86550837082921
H            3.45257602163929        6.04466213253273       -8.89688999975490
H            2.54544764732406        7.48893215836125       -9.34933301232904
H            9.00662612742619        6.82954317813402       -4.11020162644580
H            9.42272638944509        5.77884463718842       -5.46160815235545
H           10.12850014235192        8.06343828193309       -5.97428390975771
H            8.51021049432340        8.69358545670886       -5.67727800781486
H            8.80795897226077        7.63034602470877       -7.05761889242914
C            6.75540637369763       -0.32450108036059       -3.42786589788031
O            6.74978195831741       -1.18997181025668       -2.40155664173087
C            6.46162615341429       -2.42326455866429       -2.88711590612039
C            6.27725576653945       -2.35503071299140       -4.24554504306486
C            6.46184253897507       -1.00180082368878       -4.61078459034920
H            6.04515306215428       -3.16797534266439       -4.89848427716851
C            6.36882649471283       -0.48904939671927       -5.98420742763757
O            6.58772901266933        0.65587875240753       -6.31063977282147
O            5.99436980694410       -1.45596933491055       -6.81593573530224
C            5.89966460223337       -1.18409581746512       -8.22858914968945
C            4.76677156325910       -0.18174689361357       -8.48108723496459
C            4.37207777973138       -0.00774467038716       -9.94632501516589
C            3.79547279495203       -1.26807306479524      -10.58653340417341
C            3.31353069802111       -1.00564455106149      -12.01199665606527
C            2.75461333080197       -2.26544940642224      -12.66152421389792
C            7.26853035958285       -0.77510833038527       -8.78969952547973
C            7.56760776064066       -1.37907901747821      -10.15723463747259
H            5.61650958284191       -2.16264358824796       -8.63052677831959
H            5.06820808241250        0.78597187007631       -8.07687113323139
H            3.89522037220658       -0.52136086374262       -7.91387192194606
H            5.23364938459768        0.33184287547456      -10.52241051889242
H            3.61715300165108        0.78200411190287       -9.99425385262535
H            4.55221205897341       -2.05367892937883      -10.61068937419296
H            2.95896115282742       -1.62954819984247       -9.98412801524670
H            2.54209259025591       -0.23213190224898      -11.99755759578147
H            4.14645585881961       -0.62885413870972      -12.61067004422623
H            1.91084975514252       -2.64623918384696      -12.09016654898255
H            3.51562073152682       -3.04174030977753      -12.70520634581633
H            2.41733338540100       -2.05805132032079      -13.67429197401454
H            7.33949331212976        0.31144028548359       -8.83249392369460
H            8.02626172847881       -1.12840696111122       -8.08702882139310
H            8.58343710717318       -1.12576117204521      -10.45246958591544
H            6.89035067553748       -1.00909410683520      -10.92200830453971
H            7.48394444998384       -2.46332746809792      -10.12236127001215
C            6.37579993083855       -3.50097328974176       -1.94483750465171
O            6.43975327009285       -3.17911425176130       -0.63998312708763
C            6.32201206325576       -4.30983778583851        0.07323824604550
C            6.18642317943681       -5.38265279753786       -0.74569848835972
C            6.21834399208531       -4.87649564769962       -2.07519751737498
H            6.07774939305155       -6.40914500269753       -0.46815131612348
C            6.14102321217293       -5.69730915556335       -3.28759609861920
O            6.16707904335082       -5.26716655401568       -4.41867137886384
O            6.02993592419061       -6.98719327525131       -2.97233521763708
C            6.01283766419265       -7.97348583361169       -4.02472649863410
C            4.73753104403227       -7.80976572262699       -4.86021426394954
C            4.44298706099983       -8.96061152867504       -5.82037997328045
C            4.19348459013067      -10.29770639503990       -5.12667316037607
C            3.77618636581429      -11.37984720584405       -6.12055055686612
C            3.54847881499454      -12.72085297544635       -5.43396864890338
C            7.32488259483203       -7.92915320104147       -4.82027152274729
C            7.85043979864454       -9.30531740718739       -5.21253882785092
H            5.95697874946048       -8.90923501526032       -3.45962189628938
H            4.81401241831839       -6.88183163596624       -5.42902428847481
H            3.90078354441467       -7.70368168989618       -4.16338458321426
H            5.26296016795311       -9.06664401956284       -6.53139619546022
H            3.54974375157583       -8.69395738823820       -6.39197370052808
H            3.40873990916133      -10.17548149041880       -4.37641631995270
H            5.09849443723402      -10.62537618070976       -4.61262833184067
H            2.85921742715302      -11.07197792849896       -6.62834191700092
H            4.55314230022914      -11.48970011163423       -6.88104608231750
H            2.76498955191283      -12.63689931036250       -4.68386289441470
H            4.45866204994946      -13.05654857039678       -4.94141008818573
H            3.25114507255116      -13.47664556182479       -6.15701550434978
H            7.19432579025844       -7.30883754542120       -5.70606694566961
H            8.07498226841742       -7.44763271566399       -4.18835783020818
H            8.81599200559212       -9.19731887944832       -5.70134871702114
H            7.17948412484946       -9.81734251809669       -5.89629842504880
H            7.98572774426129       -9.92933845156635       -4.33221900323248
H           12.55039315015712       -4.33333316409155       -0.60039123372386
H            6.35589478912769       -4.22073093782765        1.14101445865422
