# Supplementary material for: Examining the Impact of Side-Chain Chirality on Conformation of a Helical Poly(3‑(S‑1-ethylhexyl)esterfuran)
Source: Macromolecules. 2025 Nov 15;58(22):12336–45. doi: 10.1021/acs.macromol.5c01499 (PMC13011260; doi:10.1021/acs.macromol.5c01499)
Supplement: Supplementary file 2 [file ma5c01499_si_002.zip › ma5c01499_si_002 (2)/Optimized Geometry Coordinates/6_14 oligomers XTB/fur-Hex-Eth-R-P-14-opt.xtbopt.xyz]

478
 energy: -690.852313692583 gnorm: 0.000364061576 xtb: 6.6.0 (8843059)
C           12.26093120441126       -4.02132764731131        0.73508004455247
O           12.27122554959026       -2.76494833862084        1.16300214486471
C           12.31772395425447       -2.79423854117889        2.52240013047005
C           12.35171624453564       -4.09505241128908        2.95942580800298
C           12.30554255528092       -4.89696552683733        1.79250902422737
H           12.38751511324575       -4.42952516037907        3.97307487428736
C           12.23993294233625       -6.36683413874160        1.73553675533999
O           11.94722959491779       -6.99226972074337        0.74409338836065
O           12.54845510232848       -6.87852171205498        2.92196735618990
C           12.41455176562348       -8.28917625823993        3.15720453935618
C           10.92938879857797       -8.66081206319706        3.09776279382608
C           10.60899795811862      -10.03291967744188        3.68696660863519
C           10.75679221022315      -10.07682165918135        5.20681749364268
C           10.43872881949745      -11.45493973648300        5.78302877908310
C           10.51823040511725      -11.45830267288236        7.30480106412215
C           13.30845764361288       -9.11565485033558        2.21947671051166
C           14.11487000900400      -10.17790927160810        2.95875178665266
H           12.78420897175213       -8.38190678222567        4.18403819956708
H           10.61220274730376       -8.61983168652787        2.05541553577859
H           10.37123717043842       -7.89204315139248        3.63833419877278
H           11.24650848979300      -10.79336586466363        3.23212825190080
H            9.57633582577028      -10.28093618672451        3.42809395596710
H           10.08673030133933       -9.33643361843000        5.64841393204782
H           11.77623365046996       -9.80917860714995        5.48936976489009
H            9.43627144601755      -11.76131554105612        5.47451870622661
H           11.14292522013178      -12.18722949612193        5.38094175998139
H            9.79755017131543      -10.75917440337226        7.72403190927762
H           11.51231223292860      -11.16488339547064        7.63543297195585
H           10.30381712694700      -12.44856268893424        7.69962494985120
H           12.69878628335797       -9.57707315134288        1.44186736458857
H           14.00403796665476       -8.43612150618165        1.72293333358471
H           14.72854478647338      -10.73536023252059        2.25483329145139
H           13.46609188932669      -10.87977832357980        3.47597671462107
H           14.77194354098127       -9.71567948505246        3.69242017427841
C           12.28144926521970       -1.53674518183336        3.20843451976714
O           12.11307276291123       -0.44833027734813        2.44768236998832
C           12.10140707595580        0.63863324847871        3.25786628925477
C           12.27825447141158        0.24940914854579        4.56192116001225
C           12.38743685949784       -1.16032451975592        4.54606829956661
H           12.31253299399371        0.88634750226390        5.41867720337538
C           12.50111520811337       -1.99077604333770        5.75176755670151
O           12.40853438233593       -3.19828027428288        5.76927750947026
O           12.71136229700347       -1.22682575476540        6.81632765036317
C           12.67240438975208       -1.80525379373254        8.13361982778778
C           11.23659252138977       -2.26105800232587        8.41686807795811
C           10.95587762527611       -2.65271312137123        9.86589521302772
C           10.99877157329540       -1.47076621660232       10.83201448025016
C           10.65751314805193       -1.88628306436104       12.26138691933640
C           10.67539424513687       -0.69919437628369       13.21685689130174
C           13.73523692661463       -2.89983021468076        8.31239145413700
C           14.49657439934343       -2.77323832427155        9.62736644463559
H           12.92663577338629       -0.94691849370982        8.76437028610921
H           11.01896577374429       -3.10750400402858        7.76538250113360
H           10.57319516681884       -1.44428011065155        8.12529553630584
H           11.66038447209846       -3.42097186350447       10.19051204037228
H            9.95587076854139       -3.09271106307117        9.90518380324603
H           11.99173584797995       -1.01735638787339       10.82438072327298
H           10.28409757943439       -0.71588390796381       10.49898256388298
H            9.66775555705862       -2.34843331545129       12.27756298297923
H           11.37640155066187       -2.63579082416908       12.60171855797039
H            9.93360683416325        0.03941971605819       12.92096675232350
H           11.65371742682107       -0.22285642892005       13.21509758422110
H           10.45270422312404       -1.01981695777452       14.23192484571937
H           13.26760018078259       -3.88214125283256        8.24093373076128
H           14.44908667725112       -2.81981821496657        7.48982405816205
H           15.23912961899152       -3.56432121796707        9.70365490696146
H           13.82873430027485       -2.84902748704320       10.48096662124209
H           15.01152999960833       -1.81631157054698        9.67944848667913
C           11.87635051156846        1.89798508845969        2.62169232129300
O           11.60681175166557        1.85053942192136        1.31092568966445
C           11.42905976475192        3.11873277230410        0.86856839343883
C           11.59902253067228        4.00151136328448        1.90751290228601
C           11.87884279058250        3.22238967929718        3.05282556649282
H           11.52411491781708        5.06558439162357        1.86033177068408
C           12.04172615429330        3.75394869173633        4.41193686332598
O           12.10911029357102        3.07371312303085        5.41194845595707
O           12.09627337689429        5.07957080705415        4.38348033901791
C           12.08245601561879        5.82085388717648        5.61642317471424
C           10.72676245669152        5.60156668792272        6.29745336071336
C           10.42782591724264        6.53759554272135        7.46629433862678
C           10.23070147010762        7.99161050367231        7.04350446273935
C            9.85365359058791        8.88512184047802        8.22322979907029
C            9.63277143148686       10.33006865917552        7.79223755096559
C           13.29985062577211        5.48696337627876        6.49162392396539
C           13.95362733048763        6.72582221529491        7.09364329328410
H           12.16409284867063        6.85363171602180        5.26150204962994
H           10.68877403684183        4.56833051858730        6.64241016272964
H            9.95721677261762        5.71866753893380        5.53139098763593
H           11.22326417673369        6.47512684289106        8.21170737363791
H            9.50750930018559        6.19133416025370        7.94458869361562
H            9.43915361411567        8.03690528161602        6.29342314620720
H           11.14541160334327        8.37596230180294        6.58829136164577
H            8.94226110553165        8.50365579228700        8.68946021194425
H           10.64750202633849        8.84831189036290        8.97348084373181
H            8.81600891246963       10.39372202542407        7.07662695658242
H           10.53032468944955       10.73016323748245        7.32496220488698
H            9.38629874014960       10.95290496504271        8.64900341408564
H           13.00767812364965        4.79270426778194        7.27956575474004
H           14.03601445614903        4.97624522578478        5.86692267816276
H           14.81311547473784        6.43664482852054        7.69421220233634
H           13.26173911415384        7.27100506945624        7.72954118629713
H           14.29670740340874        7.39580284299680        6.30810920841468
C           11.07591195399644        3.25421737946204       -0.50977198361620
O           10.85839055035707        2.11208970336493       -1.17599806284828
C           10.54791342692439        2.42134819224185       -2.45805925259763
C           10.57587125189930        3.78569885204811       -2.62669302861908
C           10.90492591192145        4.33814219388399       -1.36804464644008
H           10.38127136216858        4.31875108526664       -3.53160815373509
C           10.96143320993036        5.76953639015190       -1.04815692489908
O           11.08909418291981        6.21529396161168        0.07077987006251
O           10.84596278200253        6.50337134261255       -2.14836917721233
C           10.73069638287171        7.93397115744692       -2.02973828626731
C            9.40543710499257        8.26030351995654       -1.33102638313496
C            8.97376889205219        9.72225418495543       -1.42227134367621
C            8.60903159829734       10.15146527830250       -2.84114825985239
C            8.06741636517619       11.57778014219761       -2.89523481140973
C            7.68666963772294       11.97943066764608       -4.31520635468183
C           11.97036379355557        8.55134354892198       -1.36507806054197
C           12.47012884227826        9.79512719608877       -2.09169277867611
H           10.69248910557500        8.24769760208609       -3.07771465913705
H            9.49720885093756        7.97228767618226       -0.28394991054562
H            8.63236947350888        7.62880121116742       -1.77596344624895
H            9.75717311432590       10.37312266542553       -1.02880877931774
H            8.09382256563625        9.85120315316475       -0.78635912600615
H            9.48364565755267       10.08190711130585       -3.49016203433759
H            7.85119495982767        9.46767437630122       -3.22887029374065
H            7.19047740478821       11.65762509319538       -2.24861847178775
H            8.82313645371209       12.26831131057817       -2.51291669562475
H            6.91696318167698       11.31629534900753       -4.70484249758669
H            8.55158363267272       11.92220588350133       -4.97292855673659
H            7.30534668751582       12.99756091752424       -4.33822598951254
H           11.75293110538644        8.78472851074615       -0.32268653882279
H           12.76662549985159        7.80385887921925       -1.37049770172174
H           13.34948574045299       10.19033790561177       -1.58825811183423
H           11.71205700069870       10.57307802827888       -2.11421397367356
H           12.74388097009498        9.55409978818735       -3.11669586053293
C           10.20937184766796        1.32724994021231       -3.31598126194824
O           10.08123629166926        0.12434411928924       -2.73522862685901
C            9.74327358507149       -0.77552751016987       -3.69183099717911
C            9.66624793012314       -0.14559938849640       -4.91168767121734
C            9.95694954249156        1.21698023323646       -4.68216330483847
H            9.42113262338995       -0.59591488951950       -5.84839650243372
C            9.91293878549584        2.26592170440821       -5.71058562640215
O           10.04351504725986        3.45009109208619       -5.49283469085228
O            9.70740487749586        1.72922738877576       -6.90766399654834
C            9.44373417623651        2.58378495829862       -8.03549234440627
C            8.09810989864686        3.27907838028800       -7.79970005082855
C            7.55329928551699        4.07434979437442       -8.98373160344338
C            7.09926456896592        3.19676115757157      -10.14767343222623
C            6.49528679176596        4.02218003436364      -11.28190997657597
C            6.01145314076078        3.14349289030882      -12.42908886338505
C           10.61379989314934        3.53889841904912       -8.31563562656138
C           10.97059348998603        3.61599653114131       -9.79606210874634
H            9.36084976944189        1.86242160227090       -8.85522131665796
H            8.22191219018224        3.94289139872516       -6.94439714270979
H            7.37970087427612        2.50825711754155       -7.51317611748158
H            8.29962144874808        4.79182984029911       -9.33000872583168
H            6.69148558028559        4.64928097927850       -8.63462739428924
H            6.35246545118175        2.48780890990211       -9.78543444479937
H            7.94343261919791        2.62341627479265      -10.53573867281530
H            5.65685864967421        4.60719241863643      -10.89675033640173
H            7.24352781755140        4.72582744894733      -11.65533092807948
H            5.23444864341850        2.46340806655474      -12.08715152144068
H            6.83255683470305        2.55231033659735      -12.82956340870664
H            5.60412683306391        3.75204672082166      -13.23313786960921
H           10.37860745087042        4.53193067727667       -7.93112627721311
H           11.48641616212157        3.17760438849147       -7.76740167396067
H           11.80814546695210        4.29461032520532       -9.94111758859763
H           10.13360730411926        3.97617490996447      -10.38772222707703
H           11.25771792738985        2.63558984009878      -10.17026375452376
C            9.50039887644441       -2.12412728443639       -3.27596759308992
O            9.54446833348003       -2.37708444717128       -1.95950366102699
C            9.28941363738674       -3.69562683832918       -1.77070691182630
C            9.09150630053662       -4.30930785590644       -2.98447758359925
C            9.21221713311541       -3.30144227074921       -3.96862669427004
H            8.88171546048697       -5.34577942051853       -3.14025450641678
C            8.98244140342610       -3.50231175387707       -5.40640490190960
O            8.91536528440799       -2.61318463672773       -6.22628581693741
O            8.84769786724207       -4.79398827322330       -5.68110015283172
C            8.48788354741695       -5.19619157544671       -7.01664146565916
C            7.07056243485878       -4.69449661490137       -7.31726499273877
C            6.41953786757515       -5.30356662882205       -8.55728904471314
C            6.08056808700760       -6.78350315087620       -8.39550628806465
C            5.35959013543329       -7.34586579256159       -9.61833567606131
C            5.00775243812306       -8.81724137860763       -9.43560529783172
C            9.54530124439681       -4.76425781637951       -8.04414714175689
C            9.90801248672138       -5.88015883621307       -9.01787640059788
H            8.49311463170408       -6.28730192396096       -6.93361216491873
H            7.11256088065423       -3.61094619506218       -7.42525886185181
H            6.45099366227697       -4.91283642580624       -6.44445378876358
H            7.06337317418329       -5.16526354426413       -9.42825830837912
H            5.49174928922626       -4.75793647021433       -8.74899950499773
H            6.99240525912488       -7.35956877022020       -8.22934359441406
H            5.44305271101752       -6.90553790883106       -7.51759915271258
H            4.44557924144762       -6.77428259270437       -9.79546663166850
H            5.99560999766982       -7.23203870656427      -10.49972405682914
H            4.35011671940080       -8.94687433738786       -8.57857276728581
H            5.90705862544269       -9.40671625826886       -9.26911402357195
H            4.50197675184379       -9.20475159292206      -10.31691545673543
H            9.19468322824550       -3.88707462083270       -8.58829219190768
H           10.44707745412945       -4.47068589592665       -7.50259643617109
H           10.65543478270992       -5.52760521886819       -9.72500332252394
H            9.03957884947576       -6.21523653900165       -9.57830256726172
H           10.32022847753064       -6.73329108787383       -8.48328903870709
C            9.21014522807362       -4.16836929244406       -0.42185089861795
O            9.27512330770292       -3.24065804953558        0.54615399693492
C            9.16431229097182       -3.86888829326517        1.74222560559232
C            9.02589764334088       -5.22000336203738        1.54460805097744
C            9.04798018642108       -5.42906459406540        0.14967951961347
H            8.92370492843011       -5.96852068598327        2.29839353691285
C            8.86192013385200       -6.75405588119160       -0.46483857752789
O            8.77836257469166       -6.96827666814960       -1.65192168954132
O            8.76974662047547       -7.66479027772925        0.49670102183201
C            8.42238853266064       -9.02430041703369        0.18447862437832
C            6.97049956712143       -9.03341134957315       -0.30542061185245
C            6.33622430688779      -10.41306027814199       -0.46564246670898
C            6.05616738539532      -11.10089512600166        0.86864332160791
C            5.37820144493212      -12.45711514498489        0.68898466818327
C            5.06645216429475      -13.11460755018890        2.02809820726736
C            9.44194755585365       -9.66124759476647       -0.76966251699773
C            9.84202858848321      -11.07125557626444       -0.34879314594124
H            8.48808894811070       -9.51077874013557        1.16387896187718
H            6.94750376540540       -8.50400128004570       -1.25687561298816
H            6.38664637750874       -8.45089520932857        0.41128164479200
H            6.96971500483792      -11.04968505751097       -1.08598620654018
H            5.38630466498940      -10.28765346595022       -0.99188028292838
H            5.40737667173562      -10.45712101564793        1.46672218621309
H            6.98926199817249      -11.24146827766217        1.41798347849625
H            4.45085449282936      -12.32668241644593        0.12629881662702
H            6.02833245374392      -13.11325835316381        0.10517205804497
H            4.38338156938048      -12.49535948373393        2.60585815801163
H            5.97767614343373      -13.25253467441895        2.60668660763920
H            4.60359766708480      -14.08758114081455        1.88064083184520
H            9.04483594346837       -9.66602287520322       -1.78531923919562
H           10.33435930041844       -9.03121911034930       -0.77067622295848
H           10.57200419585216      -11.47365451151410       -1.04747741101956
H            8.98502519644329      -11.73952770634513       -0.32834936627958
H           10.28930546505110      -11.05993967145466        0.64287560160795
C            9.16372336741966       -3.04698857194959        2.91086778909283
O            9.07925696791746       -1.72771796158077        2.70442960030955
C            9.07625451528511       -1.10646142039466        3.90928826258394
C            9.16811178493336       -2.04380676864813        4.91219923736912
C            9.22137177129351       -3.30822730561786        4.28041742132748
H            9.20177276388610       -1.84784773977986        5.96197079837179
C            9.37983110185877       -4.60943234648806        4.94640632793865
O            9.43498680325746       -5.67054023554601        4.36436510580500
O            9.45198369536971       -4.47167383728634        6.26639308090378
C            9.80338142720292       -5.60541405495619        7.08396706783564
C            8.74890747752259       -6.71602593315342        7.06854707595213
C            7.50622055461758       -6.41062648284996        7.90437845137463
C            6.60674780151842       -5.34600292242064        7.28208388847386
C            5.32195888255768       -5.15233873593933        8.08523879093520
C            4.37178558403560       -4.16701511478122        7.41552415069819
C           11.19831840065424       -6.11835475790133        6.70099525062239
C           11.87879795359318       -6.86421261285079        7.84149085383862
H            9.84760656539499       -5.16713252506261        8.08877024328565
H            9.22263924205921       -7.61479374215944        7.46769811627883
H            8.46148916878523       -6.91606292628939        6.03690341171567
H            7.81019161262327       -6.09624454277171        8.90645335873571
H            6.92978691337041       -7.33398957215081        8.01557633023765
H            7.14661397435634       -4.39878808327068        7.22457441699338
H            6.35297916661409       -5.65149387852909        6.26490839984668
H            4.81739188317051       -6.11564072921624        8.19762056774902
H            5.57165670953551       -4.79398044949110        9.08688268530840
H            4.06880359509530       -4.53649625227119        6.43788612374048
H            4.85294656806641       -3.19962694083744        7.28557551032329
H            3.47788882415852       -4.02629522322346        8.01929647461009
H           11.12051336712809       -6.76306887945060        5.82532768615437
H           11.80346284831465       -5.25334938253499        6.42500102096132
H           12.88471261307730       -7.14984325573813        7.54432992702725
H           11.33629146485883       -7.76821614856088        8.10996824553398
H           11.94928196496421       -6.23392914577497        8.72590277913035
C            8.95269746481137        0.32046972617416        3.87449259143171
O            8.70043833739088        0.86663129367171        2.67442944301470
C            8.61519085448012        2.21183858590818        2.82627425181669
C            8.81360658166939        2.54017021426369        4.14711654026528
C            9.02982020892556        1.32620372241354        4.83706457351258
H            8.81404337848846        3.52310340759651        4.56565839164039
C            9.31854927003317        1.19691711832657        6.27102029782558
O            9.56926139061422        0.14866182859501        6.82308893460800
O            9.25450456205239        2.37767755060415        6.87618493954128
C            9.59046074565151        2.47836076045136        8.27567082185365
C            8.56219745440024        1.70335417344227        9.10875115491592
C            8.63788754302954        1.94271796393750       10.61540829885578
C            8.33892907639327        3.38140133173928       11.02981326144854
C            8.31962456527377        3.53835229755800       12.54901734607773
C            8.04353556412179        4.97773093955101       12.96549593005062
C           11.05403053899415        2.07462024153854        8.50202800864185
C           11.77426782646440        2.94987295780859        9.52162535235151
H            9.47455036350602        3.55121643921708        8.46166516060903
H            8.69241591690592        0.63810375751127        8.91219172718784
H            7.56840625124086        1.98832857503610        8.75120637668624
H            9.62239258918151        1.65364566652225       10.98518438121166
H            7.90634668591099        1.28463364992608       11.09245701847582
H            7.36963725018120        3.68039529953799       10.62422652914593
H            9.09367605888571        4.05279958879911       10.61759840995059
H            7.55293437605358        2.88487508665349       12.97179047940331
H            9.28311107261843        3.22228664987573       12.95653225882695
H            7.07839071506434        5.30593588712344       12.58573583980007
H            8.80944700992916        5.64219085546477       12.57115298728601
H            8.03478259764887        5.06900166632469       14.04904528476302
H           11.10752207892675        1.02710314706705        8.79826149039887
H           11.56822241040008        2.17471178015887        7.54364778458685
H           12.82680571640761        2.67764241831566        9.55543268762178
H           11.36296803309924        2.83499717068571       10.52043658929972
H           11.70303850057774        3.99890355034284        9.24193693165903
C            8.32907064955165        2.99201372728264        1.65853134663820
O            8.04021610889283        2.32312143432182        0.53164272507229
C            7.79452857231051        3.22692053759512       -0.45016004859501
C            7.92328483578702        4.50052908542542        0.05050320301141
C            8.26647518028119        4.36509324012286        1.41442244337571
H            7.78979357450457        5.41213995772999       -0.49123048922463
C            8.52265937973996        5.48855171725514        2.32678493094628
O            8.90755416086950        5.37511543483157        3.46901538848986
O            8.26153569764242        6.64485100204595        1.72684935427179
C            8.50749566327540        7.88207898057834        2.42605892244659
C            7.55776697337929        7.99021212944932        3.62531551284469
C            7.51392109998703        9.36241014411427        4.29466199882341
C            6.98280875631327       10.47458389582139        3.39362976380158
C            6.85466415767964       11.79707905621842        4.14704092504677
C            6.34402458035848       12.91459921489600        3.24602967939143
C            9.99927987271386        8.02094118843265        2.75976795715156
C           10.53319817594527        9.43733596271377        2.57701744057719
H            8.22972155305197        8.62774589830771        1.67373748191984
H            7.85162562449277        7.24394129464421        4.36505559452953
H            6.55470742993102        7.73213087743131        3.27344168108930
H            8.50833459240777        9.62877771723999        4.65482309252805
H            6.86234230235586        9.28337468919345        5.16935222960953
H            7.65231197032539       10.61811772620794        2.54417780164713
H            6.00456308286414       10.18647339542318        3.00203105766895
H            6.17118608703841       11.66980266460361        4.98982402043251
H            7.82991523542543       12.07680651951519        4.55319234705776
H            5.36477225930723       12.66294726135048        2.84459128166568
H            7.02452278155203       13.07288436957355        2.41206986469971
H            6.25833176226169       13.84605028628258        3.80062528348437
H           10.18441163652575        7.67465482779864        3.77643728721758
H           10.54498727167956        7.36187689476899        2.08117936101223
H           11.60919243551757        9.44340266782277        2.73633481413330
H           10.08360509745248       10.13583326840027        3.27697795759159
H           10.33681764194811        9.79198015447756        1.56737123379486
C            7.44410501696649        2.72454946563565       -1.74488439667632
O            7.23043216376453        1.40431410288559       -1.84662178975993
C            6.92172941867289        1.11991899057959       -3.13665925827468
C            6.94431123049569        2.27305941961264       -3.88264982757591
C            7.27509857984974        3.32209019310919       -2.99487228629082
H            6.74969616298057        2.35432159961705       -4.93006970540976
C            7.41127701123165        4.73051331250389       -3.39661477903841
O            7.57716727705161        5.65955272291688       -2.63826688292593
O            7.29878946751482        4.83811326154988       -4.71623881831068
C            7.45216237181593        6.12098169518530       -5.34676185336749
C            6.33509601639403        7.09597205937533       -4.94247114666262
C            5.50294462460797        7.54485321684290       -6.14468309955583
C            4.62423294510357        6.41934547240590       -6.69037619202205
C            4.03405658229371        6.75659917035706       -8.05762968356538
C            3.19310203461948        5.61095861628998       -8.60770999464080
C            8.86925704155889        6.65781510508406       -5.13286344763419
C            9.19236591938042        7.80787069763735       -6.07719035363393
H            7.34107106748651        5.87402995332250       -6.40789430080622
H            6.77099369825756        7.96421638250796       -4.44760397641713
H            5.68038203562488        6.60738523710133       -4.21889783866313
H            6.17306804768676        7.89941437756506       -6.93139946085089
H            4.86937925854316        8.38465641590432       -5.85064675966609
H            3.81478536374059        6.21983279559396       -5.98456393994608
H            5.21116363827010        5.50246305814456       -6.77444188629482
H            3.41873447466414        7.65568425332213       -7.97726281437437
H            4.84633516368645        6.97549886216474       -8.75579780156887
H            2.36069512591339        5.39475529148450       -7.94171034221903
H            3.79437357815497        4.70910620690747       -8.70352037766904
H            2.79239182318040        5.86375825575260       -9.58685404973578
H            8.98341994474478        6.97468886632251       -4.09774615422069
H            9.56162575891425        5.83223974764161       -5.31141521443548
H           10.22160243404768        8.12693148621821       -5.93202362421454
H            8.54203629433752        8.66104044256932       -5.89878799374690
H            9.07575313202827        7.49770100354990       -7.11382720960802
C            6.61419063135432       -0.24311370631966       -3.44681269099106
O            6.55057529457901       -1.08711454659571       -2.40780085085950
C            6.22980587292266       -2.31803518881172       -2.87761059257468
C            6.08165632865040       -2.27070011719894       -4.24166985122849
C            6.32681452646654       -0.93190769108516       -4.62510544652987
H            5.82533822673125       -3.08773528248683       -4.88069824881140
C            6.29663069423046       -0.43463544672985       -6.00647185282362
O            6.57082016493542        0.69716846220836       -6.33691780746517
O            5.91408247162820       -1.39756067461919       -6.83868138295445
C            5.89152531541795       -1.14696710721857       -8.25773125133509
C            4.82488948952910       -0.09318270910263       -8.57881779472552
C            4.51391269508902        0.07410181203851      -10.06477763187512
C            3.89027130139400       -1.16161743048510      -10.70893983094292
C            3.50180934661046       -0.90291290253016      -12.16327937350471
C            2.89366324530248       -2.13851912791732      -12.81501843614757
C            7.30216494656115       -0.81816759966912       -8.76691744659520
C            7.63695745701972       -1.49527707101415      -10.09125679898698
H            5.57554865494455       -2.11700660710366       -8.65560610731291
H            5.15593664998532        0.86454009582053       -8.17426008591301
H            3.91021343631822       -0.37808222931599       -8.05106756274162
H            5.42258779685351        0.34629494761573      -10.60319141999104
H            3.81350663282486        0.90793606840266      -10.16549912074326
H            4.59378550241038       -1.99497364140971      -10.67608647891602
H            3.00148319733823       -1.45373048356621      -10.14499475768591
H            2.78438972517379       -0.08004749101668      -12.20611786445423
H            4.38809839681401       -0.59650404131730      -12.72440349055550
H            1.99910727779831       -2.45003577239495      -12.28008772153347
H            3.60274498023105       -2.96355634060061      -12.80393616723050
H            2.62178625944922       -1.93343905703790      -13.84774861093441
H            7.41976789661435        0.26171468735404       -8.85430071321005
H            8.01180838252405       -1.16716864514155       -8.01343513189729
H            8.67336385800861       -1.29403556083992      -10.35305038280063
H            7.00686943862895       -1.13607294520017      -10.90022169846360
H            7.50912852947013       -2.57275967671036      -10.01175944639792
C            6.08658341324508       -3.34688521348506       -1.89384984446270
O            6.12196429098649       -2.93638156850786       -0.61815604485460
C            5.97489595969853       -4.01948536024097        0.18098174055840
C            5.85623759373896       -5.15111541289364       -0.58798114259907
C            5.92474516345946       -4.72952194409744       -1.93664923285602
H            5.73147933432883       -6.14946686548027       -0.22976475671919
C            5.84718767977688       -5.60695066622698       -3.11438366181301
O            5.70511435380804       -5.21119544271676       -4.25074387733946
O            5.92750353472607       -6.87934039711048       -2.75049203743430
C            5.85844550066907       -7.92585799788252       -3.73672595559986
C            4.46976640651823       -7.99149070264677       -4.38033473718382
C            3.44223639130065       -8.68816631274164       -3.48547897487249
C            3.20377799888318       -7.96334536909891       -2.16231332466212
C            2.24380872698197       -8.71972033625307       -1.24809554988003
C            2.06147562801343       -7.99451361215477        0.07970060596687
C            7.01416922922069       -7.79995967477898       -4.73214330787528
C            7.31092651179692       -9.11021306207744       -5.44906197816597
H            6.01252148591841       -8.83415268384553       -3.14246005263672
H            4.55110119663772       -8.54376406130240       -5.31762042131099
H            4.13812952291241       -6.97982445211963       -4.61626298004628
H            3.78542843128042       -9.70634244331537       -3.28083992877993
H            2.49717821113178       -8.76473381543140       -4.02937052850573
H            2.80440999959734       -6.96628058465232       -2.36382000327881
H            4.15107892855610       -7.83806425741911       -1.63790087581425
H            1.27514135622176       -8.83537106848557       -1.74048590206211
H            2.63991869489077       -9.72112714837564       -1.06122489083769
H            1.60179710783518       -7.02118785373894       -0.07726662305911
H            3.02493769118865       -7.83819281380414        0.55974690774059
H            1.42739085436669       -8.56957826008644        0.75092750337650
H            6.78580123919913       -7.01831879194183       -5.45358132700256
H            7.89504344126226       -7.49285241771188       -4.16379698348702
H            8.17807072920281       -8.99002811852011       -6.09386881730539
H            6.47215072356112       -9.42654674565941       -6.06507872474937
H            7.52771909754314       -9.89948680075975       -4.73243982224681
C            5.95934613232634       -3.76013734786927        1.59016793562725
O            6.06861112933020       -2.47138088139564        1.95893318476546
C            6.01790665599281       -2.41705550261401        3.29780126008535
C            5.87607033685500       -3.65848688637990        3.82509658307251
C            5.83173536744597       -4.55692684541908        2.72164237285531
H            5.81209307939904       -3.92188325520443        4.85825855956838
C            5.66186096105509       -6.00784252661338        2.81422471177593
O            5.67983894862096       -6.77155864700880        1.87547982676253
O            5.46225732651249       -6.37253800538684        4.08290113325108
C            5.26422352573414       -7.76348309484547        4.40527188968888
C            3.98012241451719       -8.26796441719439        3.73568076508962
C            3.50597648913620       -9.64629591061971        4.19042192447484
C            3.07727011930331       -9.70066827932611        5.65467245851491
C            2.52098205199209      -11.07305935765070        6.02882657064702
C            2.10244694354544      -11.13539068051741        7.49247725698373
C            6.51997447517518       -8.58412774080657        4.08001937297462
C            6.85199383855223       -9.60534937160439        5.16163848466264
H            5.12361171754295       -7.72751253663470        5.49101350229107
H            4.14616019711709       -8.29328922417115        2.65802688409462
H            3.19268012723904       -7.53481074247410        3.93317910713256
H            4.28851187127780      -10.38422477036721        4.00828630541869
H            2.65062434691866       -9.92252859025674        3.56817005984233
H            3.92669623333771       -9.47649677598958        6.30208563163909
H            2.31305121693823       -8.94110738901164        5.83484235869373
H            1.66005000866346      -11.29921503800211        5.39559275636064
H            3.28036847041087      -11.83504733196986        5.83644088637175
H            1.33231630210299      -10.39574703238256        7.70043714051191
H            2.95245134240469      -10.93508823832825        8.14137997962739
H            1.70837972428616      -12.11881878152960        7.73749216979916
H            6.39651100872529       -9.07960170768421        3.11711773740350
H            7.35979860268345       -7.89150391078325        3.98140150686402
H            7.75922985388170      -10.13969829731151        4.89569430353854
H            6.05449785929927      -10.33230639271896        5.28473506407766
H            7.01647960657295       -9.11159113368219        6.11672010863064
H           12.22901799433685       -4.19867959756315       -0.32218263097467
H            6.09282221325501       -1.44914239390851        3.75254456313175
