# Supplementary material for: Examining the Impact of Side-Chain Chirality on Conformation of a Helical Poly(3‑(S‑1-ethylhexyl)esterfuran)
Source: Macromolecules. 2025 Nov 15;58(22):12336–45. doi: 10.1021/acs.macromol.5c01499 (PMC13011260; doi:10.1021/acs.macromol.5c01499)
Supplement: Supplementary file 2 [file ma5c01499_si_002.zip › ma5c01499_si_002 (2)/Optimized Geometry Coordinates/6_14 oligomers XTB/fur-Hex-Eth-R-P-6-opt.xtbopt.xyz]

206
 energy: -296.574709196875 gnorm: 0.000276711582 xtb: 6.6.0 (8843059)
C           14.71763987234485       -3.77314993758939       -0.58914568635901
O           14.56727671688079       -2.73774706855442        0.22493862097264
C           14.70444003349808       -3.19402645729848        1.50053926416716
C           14.94737709602086       -4.54603670663435        1.48928025972675
C           14.95336706159602       -4.92531418892357        0.12268754663839
H           15.10029074838886       -5.17308498421738        2.34136896862764
C           15.16321994189741       -6.25556479746028       -0.47199437960967
O           15.06527968687753       -6.47022995775586       -1.65765294048628
O           15.47277774688237       -7.15517451966262        0.45790613541047
C           15.73160221022809       -8.51830919360556        0.07198724762300
C           14.44118143485996       -9.15060156298933       -0.46293412666707
C           14.50792547424189      -10.66282696232438       -0.66755514476436
C           14.65557453205860      -11.45119228200335        0.63201309170314
C           14.62847586718503      -12.95842129809456        0.38663515468221
C           14.77953292057631      -13.74537004481132        1.68266430200292
C           16.92073873576973       -8.60494740489371       -0.89693598115519
C           17.90918496470066       -9.70510488584297       -0.52746607883049
H           16.00290999258867       -8.97697298114202        1.02833581363370
H           14.19900200711265       -8.67275997661294       -1.41384211981011
H           13.63938183314700       -8.91874773040393        0.24373431231218
H           15.32844449122674      -10.90811481192370       -1.34321938454946
H           13.58238141168929      -10.97369263218474       -1.15860917779311
H           13.84237844506058      -11.18258828784368        1.31017295088383
H           15.59503537092390      -11.19173068075773        1.12292205281362
H           13.68636301888404      -13.22984815503783       -0.09508037761359
H           15.43723135462702      -13.22733939068305       -0.29717262833434
H           13.97175491581438      -13.50497746115749        2.37049121230572
H           15.72337927740476      -13.50479724616581        2.16736964474802
H           14.75711129808113      -14.81491592966851        1.48734876085030
H           16.55514863304850       -8.74991721072207       -1.91405923656255
H           17.44608843089564       -7.64745237469513       -0.87487002801974
H           18.73517656582044       -9.71183775907307       -1.23492800479104
H           17.43868674911658      -10.68401089836014       -0.54420199526435
H           18.31406230705085       -9.53500308378059        0.46792587175631
C           14.57359260178358       -2.21845998311840        2.54412854143068
O           14.26751440322174       -0.97604844526304        2.14873595877119
C           14.20336459906808       -0.18140239802269        3.24664403536243
C           14.47132741111972       -0.92144849206163        4.37150003183863
C           14.71033993269737       -2.24624542771183        3.93040544362695
H           14.49533264923365       -0.56148451060753        5.37807555379022
C           15.02498355343822       -3.38506903896457        4.80479200118172
O           15.20269020057362       -4.52012887295145        4.42657570703047
O           15.08514715165799       -2.98634086377611        6.07456887049696
C           15.35607146021031       -3.94621353510757        7.11270046759794
C           14.18492249411562       -4.93137564933140        7.20982403246282
C           14.20550995986612       -5.83436530647949        8.44145224773330
C           14.02515447534518       -5.08096201092592        9.75748481197983
C           13.94105688259108       -6.03371041051123       10.94823519742100
C           13.76531713011130       -5.28314624967157       12.26256921876163
C           16.72567961540192       -4.61278686564062        6.91428743066827
C           17.53821405455982       -4.69498567516018        8.20156658927118
H           15.38327385649178       -3.31171725366047        8.00450101573721
H           14.18898272860727       -5.55304396390199        6.31283607712714
H           13.26044192307273       -4.34710394990303        7.20903326994708
H           15.13508902924571       -6.40463558484643        8.46650957285564
H           13.38904324390994       -6.55370592681495        8.33926727960573
H           14.85922776622330       -4.39490093272943        9.91392469111296
H           13.11085855341904       -4.48518072175086        9.70855972659825
H           13.10105996086299       -6.71743014230650       10.80586393286251
H           14.85166624577522       -6.63596487302000       10.99358101171330
H           12.85338275850080       -4.69037322668518       12.24350473561347
H           14.60463421014454       -4.61259823047679       12.43442498810392
H           13.70532042192746       -5.97838101956069       13.09661604847916
H           16.59161746064066       -5.60704786338109        6.48696827839344
H           17.28748987695204       -4.02012315652717        6.18874205465515
H           18.50412777351981       -5.15230229557970        7.99985360400220
H           17.03059451823675       -5.29062677558984        8.95475715171791
H           17.70992679559773       -3.70054212641337        8.60797700512569
C           13.87340637032863        1.18972488265470        2.99976242619616
O           13.56543151529086        1.48780625923925        1.73048306526317
C           13.30600540553919        2.81609973883085        1.65452630098459
C           13.44819595154422        3.38968037868560        2.89435164592204
C           13.81235974010649        2.34407208226687        3.77761505574346
H           13.30996433154169        4.42198370033511        3.13658600205616
C           14.05583579350356        2.48881655739155        5.21926495601044
O           14.30718549076550        1.57521058068947        5.97116933732687
O           13.95777985146425        3.76873227707213        5.57620371461096
C           14.12868930603683        4.14151978715271        6.95588647617321
C           12.97448635756748        3.56235724473227        7.78281327257165
C           12.87541739859194        4.09838460118271        9.20955895635729
C           12.52939027178048        5.58397788624335        9.28371490493350
C           12.33793690374255        6.04921511381454       10.72579636856316
C           12.00102595852905        7.53327366870311       10.80195201906437
C           15.52512993972174        3.76097770300135        7.47039302747232
C           16.19056727121913        4.88039174350540        8.26294961513476
H           14.04073932964497        5.23173059340599        6.90723363627752
H           13.09254546404079        2.47788777762650        7.81692181319649
H           12.04415412337910        3.78214932105564        7.25162523969367
H           13.80920742058488        3.90980707015283        9.74107933386426
H           12.09273310448220        3.53417939394583        9.72293119348360
H           11.61107020914629        5.76816869486551        8.72155146506046
H           13.32255750613405        6.17679029383249        8.82512402155559
H           11.53538314641177        5.47075319407751       11.18906010041730
H           13.25232209830488        5.85557067762298       11.29185193497550
H           11.08260867098866        7.74369120581026       10.25827430349383
H           12.80000127369047        8.12895591976059       10.36555265492094
H           11.86687029429218        7.84390440497436       11.83544214665460
H           15.45946429687926        2.85600186041632        8.07522293664560
H           16.15219214247026        3.52939154903503        6.60649735707400
H           17.18087360456986        4.56674027172200        8.58503750255584
H           15.61240943420083        5.14058225534757        9.14493088348250
H           16.29829136854211        5.77097072674918        7.64743327676280
C           12.93476331040460        3.29557000783643        0.35776036089270
O           12.73575528657144        2.35026249069769       -0.57148631886832
C           12.42483916298245        2.96093764689600       -1.74073998558202
C           12.42756943906915        4.32432410975162       -1.56861739492915
C           12.75383100214549        4.55410648624955       -0.21023754923346
H           12.22087559304151        5.06001898817595       -2.31656239140705
C           12.88235393289508        5.86920803784719        0.43272464531427
O           13.01605913779945        6.04351192017675        1.62217932178013
O           12.83654359162699        6.83595580337692       -0.48275154165345
C           12.94100632427162        8.21249722758433       -0.07528913973529
C           11.69871798414907        8.59827193533319        0.73640637337670
C           11.55107634734489       10.09425114027163        1.00740561284227
C           11.31504602242514       10.92547359395645       -0.25185985679673
C           11.07660585860037       12.39761923418136        0.07786833230430
C           10.85958495938673       13.23129120011073       -1.17900204092014
C           14.27152328107972        8.48321474758240        0.64357570890722
C           14.96263941983750        9.75162750711672        0.15619965062606
H           12.93214330450430        8.73350471939415       -1.03815744380258
H           11.73641567240285        8.06548626612410        1.68819973991746
H           10.82150213424624        8.24424715444396        0.18781374273591
H           12.43308629808882       10.46323915794506        1.53279149043144
H           10.69760133586447       10.22862499476284        1.67669922212224
H           12.17638052602534       10.84966372403110       -0.91756006395084
H           10.44777571352350       10.53134312051136       -0.78635648078421
H           10.20295377435879       12.48625251174003        0.72759898882935
H           11.93654773663401       12.78808379147149        0.62750993817628
H            9.99679330596906       12.86785924020293       -1.73293076673458
H           11.73040477664415       13.17570006903013       -1.82883123793131
H           10.68871252166159       14.27433255455993       -0.92311275807057
H           14.10367391115959        8.53325319390814        1.71988647915744
H           14.93496593837881        7.63556201973853        0.45777782873813
H           15.90734722191906        9.88154958236243        0.67917943253183
H           14.35100774073841       10.63124017686738        0.33504792178294
H           15.16921288452921        9.68733667383785       -0.91001557649236
C           12.15843053598558        2.09129929963318       -2.84645247682949
O           12.14230322010270        0.77783570553123       -2.57146039233844
C           11.89789865394153        0.10559642523709       -3.72299154954602
C           11.75891679581682        0.99462749928886       -4.76015097056313
C           11.92335257574014        2.28662328492515       -4.20500987332145
H           11.56272747128924        0.75372353412959       -5.78315028202311
C           11.86093398034814        3.54858709304837       -4.95513295562743
O           11.87716608220004        4.65100121134851       -4.45751748125470
O           11.79010900094768        3.30150408871947       -6.26251602752100
C           11.71452429895927        4.39541023280186       -7.19441448650424
C           10.37757829851454        5.12482304403840       -7.01667540960738
C           10.04974486371134        6.13314623383012       -8.11622759083701
C            9.81374678821125        5.49395358915262       -9.48299806106338
C            9.40326112167385        6.52833965340283      -10.52904253493936
C            9.17499177585673        5.89238549519184      -11.89479660809849
C           12.94644038464674        5.30743670400776       -7.08890851447311
C           13.54170974968772        5.65885355498481       -8.44768011545356
H           11.72721662706259        3.87255099816848       -8.15623148492222
H           10.39714448579116        5.63956414464170       -6.05449413036187
H            9.58945024790722        4.36782993605540       -6.97660975873684
H           10.84767694592070        6.87355917644293       -8.18823953038993
H            9.14196584920487        6.66518912204713       -7.82080104011494
H            9.02922700511124        4.73878251427903       -9.39657359382131
H           10.72065420264913        4.99123448195340       -9.82305385685260
H            8.48806174908249        7.02843496885971      -10.20407079453041
H           10.18337558231732        7.28925388762000      -10.60945777855469
H            8.38663529754027        5.14483945689748      -11.83985851146309
H           10.08266244718812        5.40585303287660      -12.24564508647073
H            8.88473614367578        6.64429126860658      -12.62486770849297
H           12.68556742008949        6.21511200814937       -6.54371981373399
H           13.70615697274956        4.78463724539150       -6.50362496931573
H           14.41759565995882        6.28986241377711       -8.31537581748177
H           12.82761477323134        6.19324505116305       -9.06773470586708
H           13.84729755689512        4.75728836129707       -8.97436043489220
C           11.82767321032697       -1.32409991437810       -3.63299632059527
O           11.96637178055019       -1.86261917684829       -2.40724561532988
C           11.87675306255766       -3.19686998306243       -2.52689107362285
C           11.68409802054860       -3.55199326826040       -3.82164668815994
C           11.64589256035561       -2.33839763525989       -4.56599264723439
H           11.58124543075530       -4.53782389049235       -4.22233420565434
C           11.44877002766157       -2.25274778122586       -6.01678365059404
O           11.35814504118407       -1.22743984701369       -6.65160022520156
O           11.38467144543996       -3.47982573915237       -6.54180419138117
C           11.18788823785837       -3.63919278221362       -7.95854459519364
C            9.78610504947167       -3.14491463778167       -8.33531195040191
C            9.34282676362395       -3.49721848832861       -9.75378450331747
C            9.15740385028379       -4.99545100722985       -9.98458325817257
C            8.62538069692011       -5.29036848807209      -11.38554817724670
C            8.44561304754061       -6.78508194815368      -11.62053956280221
C           12.32359554721693       -2.98341471114007       -8.75833619410073
C           12.85431217540075       -3.87476604661217       -9.87531966965895
H           11.24125062152459       -4.72701071712820       -8.07286012219522
H            9.76541612326821       -2.06050812257905       -8.21416897182465
H            9.07892068934186       -3.57573066280419       -7.62074541922150
H           10.05882705893555       -3.09889334761518      -10.47391531135961
H            8.38846067684579       -2.99751817247997       -9.93786733211123
H           10.10774202134511       -5.51550642839852       -9.85273688598809
H            8.45808038068576       -5.39023060629710       -9.24390587001142
H            7.66738181385646       -4.78370855382843      -11.52273346922054
H            9.31983024477626       -4.88792016686240      -12.12698895394083
H            7.74107318896342       -7.20152512584434      -10.90387082686214
H            9.39424005657523       -7.30592882301323      -11.50876525763682
H            8.06718876790262       -6.97317390378350      -12.62254242164338
H           11.98375714463379       -2.02973557516316       -9.16333039893559
H           13.14326394012590       -2.76954845325853       -8.06866461040829
H           13.66563796911095       -3.37075924929563      -10.39539447527476
H           12.07919102992380       -4.10877944917264      -10.59938802316145
H           13.23807482106312       -4.80805512353958       -9.46861183217744
H           14.65170702885888       -3.60663299955754       -1.64644660205089
H           11.96486318566990       -3.77733433165919       -1.63008008761863
