# Supplementary material for: Examining the Impact of Side-Chain Chirality on Conformation of a Helical Poly(3‑(S‑1-ethylhexyl)esterfuran)
Source: Macromolecules. 2025 Nov 15;58(22):12336–45. doi: 10.1021/acs.macromol.5c01499 (PMC13011260; doi:10.1021/acs.macromol.5c01499)
Supplement: Supplementary file 2 [file ma5c01499_si_002.zip › ma5c01499_si_002 (2)/Optimized Geometry Coordinates/6_14 oligomers XTB/fur-Hex-Eth-R-P-7-opt.xtbopt.xyz]

240
 energy: -345.846791701588 gnorm: 0.000864650591 xtb: 6.6.0 (8843059)
C           14.40498996609769       -3.62443640960172       -0.48887415322669
O           14.28935825875150       -2.59322123460335        0.33518571740687
C           14.41565797710852       -3.06534699469044        1.60548919726586
C           14.62378177906837       -4.42279157076037        1.58011189440110
C           14.61430872717574       -4.78907690483727        0.21066592223580
H           14.75644335965102       -5.06425292372136        2.42466686409849
C           14.84021732240468       -6.11606055486227       -0.38473003286599
O           14.74748555834697       -6.33979127768865       -1.56825272500496
O           15.18966814798673       -6.99806208387745        0.54922583263449
C           15.60250449366944       -8.32240770991920        0.16647220678402
C           14.43475034414059       -9.08751317993191       -0.46463761907250
C           14.69963256796177      -10.58085901924711       -0.64916295716311
C           14.79673062854955      -11.35429677141769        0.66413282363432
C           14.96938134726620      -12.85312562644187        0.42597155038314
C           15.08040253912337      -13.62636519105616        1.73435563494896
C           16.85724225510868       -8.26685481384165       -0.72079342093089
C           17.94952235226043       -9.22867475854369       -0.26704477431983
H           15.85749883166554       -8.76655758711664        1.13423114098838
H           14.22166397789856       -8.63915187008542       -1.43628307556775
H           13.55546989766389       -8.94726943629325        0.17014434907238
H           15.61302535693490      -10.72358510734477       -1.22802940581730
H           13.88076553742468      -10.99886066242697       -1.23805628120483
H           13.89074680004622      -11.18492105822084        1.25078444221716
H           15.64232321086550      -10.99200273461858        1.25118380327666
H           14.11877225968303      -13.22944532622413       -0.14710333826072
H           15.86853598946275      -13.02169124398397       -0.17140620729576
H           14.18553375853761      -13.48677774523289        2.33695297415725
H           15.93657731462621      -13.28117167948157        2.30994329264928
H           15.20256878062134      -14.68976942498265        1.54245141930796
H           16.58305004977750       -8.46739651803150       -1.75716472897420
H           17.25529315243805       -7.25029287669822       -0.68247913647455
H           18.81487103916332       -9.13992560715947       -0.91983676183249
H           17.60730739080358      -10.25938036054370       -0.29341064659970
H           18.26297842970708       -8.99666732939969        0.74852503746720
C           14.29861632632346       -2.10477396727886        2.66424608249970
O           14.03461224063428       -0.84710715627881        2.29097574011849
C           13.97796743664725       -0.07280568047427        3.40358860080518
C           14.21208604338211       -0.84073969350599        4.51674073369173
C           14.41628252248592       -2.16367944711114        4.05196238064824
H           14.23381257411621       -0.50062298600216        5.53025339154945
C           14.67637985320446       -3.32913870822484        4.90805710638918
O           14.72183715860406       -4.47492663838503        4.52254782021982
O           14.84796921830022       -2.94306334841468        6.17176268417531
C           15.09435510326803       -3.92891093605788        7.19156896810406
C           13.84362798950370       -4.79837435205669        7.36811762841260
C           13.86566932723526       -5.71396858038208        8.59044070084206
C           13.84799032100798       -4.96300421515240        9.92007418433499
C           13.76683257426007       -5.91902323732488       11.10838852621478
C           13.75979619207586       -5.17219281453065       12.43651657273842
C           16.37779710936028       -4.72224226584722        6.90346664378595
C           17.26723557233171       -4.87920394113802        8.13149611938661
H           15.24118139163270       -3.30417319126501        8.07849447114996
H           13.72436107909992       -5.40693544447979        6.47006216927496
H           12.98194323310039       -4.12858183095851        7.43717576140035
H           14.73805281580905       -6.36734761317077        8.54713334765406
H           12.98105871894417       -6.35390338563634        8.54211105907395
H           14.74835469407147       -4.35444652804696       10.01873264451437
H           12.98864347186528       -4.28902997203710        9.94151214459361
H           12.85960797404700       -6.52183109352069       11.02639016997625
H           14.61936969070763       -6.60184545356955       11.08113654103607
H           12.90687498432288       -4.49928327642328       12.49048187671743
H           14.66729330206522       -4.58261599259993       12.54761599003475
H           13.69988411180337       -5.86961625982663       13.26873290623364
H           16.12104035159246       -5.69980492866811        6.49423595394413
H           16.94083956899114       -4.18655811689151        6.13581397870162
H           18.16907441810818       -5.42624497628681        7.86658275993610
H           16.75968156862002       -5.42294156958513        8.92304508451108
H           17.56020380986420       -3.90492766687202        8.51677640218700
C           13.67937004449881        1.30829283380712        3.17196088955828
O           13.37289225422317        1.61459758615210        1.90582074133682
C           13.14688176315387        2.94818427989312        1.83023129860269
C           13.31095590435971        3.51904700960154        3.06842938115688
C           13.65166180024784        2.46327745215090        3.95028420516817
H           13.20241565990766        4.55502375294294        3.31010554832579
C           13.90319615767271        2.58957390584289        5.39174451824525
O           14.12078040424684        1.65963150354169        6.13438635061935
O           13.85453543383971        3.86898206115607        5.76085502321261
C           14.04740108313643        4.22075542541768        7.14312176074683
C           12.87439180251728        3.68163837922969        7.97084822527671
C           12.80782780296024        4.20354057370164        9.40473183544423
C           12.52635736293121        5.70152393551194        9.50008485105323
C           12.36544587455276        6.15577337988289       10.94941186635794
C           12.09879732078617        7.65277309497055       11.04756107483380
C           15.42933204743631        3.77710938827013        7.64638589987568
C           16.14546446084323        4.85961022504652        8.44587063711929
H           14.00460916049343        5.31412403726394        7.10610158760359
H           12.94609610855928        2.59276970190139        7.99111698920969
H           11.95095000713963        3.94758229832598        7.44884832674058
H           13.73630968958457        3.96858454745442        9.92699594966308
H           12.00528006912957        3.66685694763618        9.91697732758564
H           11.61285330915094        5.93223701785772        8.94734032376960
H           13.34103139987627        6.26563439373904        9.04299920025398
H           11.53957627291464        5.60916431396155       11.41035909800903
H           13.27318618759418        5.91209814730110       11.50676545982011
H           11.18804779551667        7.91336739366426       10.51279143926347
H           12.92222717346812        8.21634605461443       10.61397865950299
H           11.98547591530537        7.95519373184463       12.08598020538927
H           15.32879651674982        2.86973968771075        8.24278737698938
H           16.04166638927485        3.52778243060331        6.77688481848916
H           17.12354942132442        4.50142520994016        8.75872954731269
H           15.58383486272247        5.13481571942110        9.33394439846512
H           16.28698665264137        5.75107638840910        7.83855890685803
C           12.77637518027504        3.41394683320825        0.52786606253613
O           12.53306251924749        2.44683031365734       -0.36636986002943
C           12.23655766492845        3.02724133184731       -1.55331498102660
C           12.29212615136379        4.39503514436793       -1.42908720461982
C           12.63719043808881        4.65794092751151       -0.08076273140610
H           12.10977518511726        5.11180211677525       -2.20133479231173
C           12.81879436182176        5.98058011449583        0.53167584812924
O           12.98884194978021        6.16819367386629        1.71458780141152
O           12.77643504711885        6.93374876508621       -0.39815564148347
C           12.93032152720552        8.31244564668346       -0.01403683569817
C           11.71962055984382        8.74328902630320        0.82249171740485
C           11.62215232349541       10.24506162854507        1.08325797420126
C           11.38000343141247       11.07255522594268       -0.17726450721140
C           11.19231730744037       12.55349446918233        0.14574943316272
C           10.96735935402417       13.38355865684323       -1.11208281120289
C           14.28546295338844        8.55414088619297        0.66809453398187
C           14.99696522391272        9.79988975230300        0.15256037393548
H           12.91232284850883        8.82049461039310       -0.98370854775667
H           11.76411143391278        8.21807451019950        1.77819572926296
H           10.81958276884343        8.41058955308872        0.29801886051764
H           12.52673610022426       10.59242568834418        1.58437619397948
H           10.78920417698336       10.40974739640434        1.77138870212074
H           12.22238491095961       10.96615669623738       -0.86273364347799
H           10.48892698540561       10.69970895547284       -0.68732500751836
H           10.33833424803059       12.67222161835745        0.81649993299786
H           12.07673826519094       12.92318799241895        0.67033833674725
H           10.08027503243464       13.04148058481258       -1.64065952076783
H           11.81908761001132       13.29746170621075       -1.78351092878182
H           10.83366700612933       14.43307467936710       -0.86057347607749
H           14.14682436899652        8.61666228061989        1.74790684413675
H           14.92140674671609        7.68783573821459        0.47228527611617
H           15.95782785979785        9.90860197630590        0.65035839749336
H           14.41373028904524       10.69691476826815        0.33934755945465
H           15.17451036756174        9.72176259651615       -0.91796066129919
C           11.92567484271145        2.11771524494307       -2.61480010231082
O           11.82149639750637        0.82721623244014       -2.26308560139127
C           11.55505619087745        0.10271320733010       -3.37705842156149
C           11.49161739481771        0.93604059672265       -4.46891115288155
C           11.72729033405901        2.24544022128267       -3.98706195742228
H           11.29706346855996        0.64609952564330       -5.47957623290354
C           11.75579787872240        3.46919583860005       -4.79971534701915
O           11.82476650818572        4.59087040737923       -4.35205392832307
O           11.69857480738881        3.16496607497099       -6.09545886018535
C           11.70001677515366        4.21819154576661       -7.07645823158777
C           10.39854726702321        5.02055907445554       -6.96000856631708
C           10.14355246702763        5.99875014433067       -8.10498474533851
C            9.91497672336603        5.31868780196221       -9.45316344503101
C            9.55409854488112        6.32720186299424      -10.54193305791691
C            9.34005689902112        5.65169951789914      -11.89087631080600
C           12.97533371646952        5.06946002540064       -6.98090472645354
C           13.60829954564158        5.34657066362657       -8.33975755704602
H           11.70579937461785        3.65326319871896       -8.01425202717688
H           10.42357434051621        5.57250733402779       -6.01877984148623
H            9.57280470658502        4.30553792635602       -6.90812759839204
H           10.97396597674259        6.70193095978287       -8.18240848020513
H            9.25215318175990        6.57911106470523       -7.85392503374137
H            9.10733057178103        4.58967279577996       -9.35631214715559
H           10.81319444313896        4.77888611832402       -9.75746275257714
H            8.64475556147025        6.85999992061401      -10.25461487122803
H           10.35460251423864        7.06582992030357      -10.62943147121098
H            8.53519776861179        4.92259606232302      -11.82817028263461
H           10.24412954879190        5.13554221695134      -12.20694623982352
H            9.08040733095538        6.38510387209976      -12.65068612307995
H           12.75382065670646        6.00614090056306       -6.46839554414496
H           13.69844535554550        4.52713596783911       -6.36757426384638
H           14.51668831689429        5.93082719083366       -8.21152717946412
H           12.93495233300065        5.90216877753084       -8.98607241458549
H           13.86979117927727        4.41418024504061       -8.83564355676382
C           11.37766868115775       -1.30768846333592       -3.20134653687409
O           11.40098036987583       -1.76886713634735       -1.93971207904647
C           11.21075670267174       -3.11164293749012       -1.97523363918240
C           11.07585338073828       -3.52791817049619       -3.27644602328697
C           11.17972227434596       -2.36924678810019       -4.08196002689843
H           10.90978082606575       -4.52959058909280       -3.61062958143954
C           11.08761176103897       -2.35920746803956       -5.54926395859340
O           11.02315530276887       -1.36577645749701       -6.23643751827116
O           11.08731570057539       -3.60771173880012       -6.01315362991041
C           10.98046926191533       -3.84565565120963       -7.42827537539844
C            9.59037551974269       -3.41275038295781       -7.90938361555127
C            9.23807706067940       -3.85071165745017       -9.32954884363535
C            9.11202254111152       -5.36418613955380       -9.49033207171209
C            8.66236637223826       -5.74874870621825      -10.89835078799698
C            8.54681474144327       -7.25920421483576      -11.06288733603313
C           12.14336460679607       -3.19800897491235       -8.19516222190241
C           12.75952741444948       -4.12736656332405       -9.23471206003599
H           11.06939967632269       -4.93555457616002       -7.48049262639306
H            9.53370944614824       -2.32454399199075       -7.84744432844518
H            8.85612113609560       -3.82745895060008       -7.21321307942401
H            9.98045249684201       -3.46570369430207      -10.03004989888620
H            8.28054006529902       -3.39326774538655       -9.59098228834249
H           10.07024118302020       -5.84361582019038       -9.28393785992068
H            8.38876235242500       -5.74405421731046       -8.76528454770516
H            7.69556270662754       -5.28580725922696      -11.10882247571943
H            9.37914073665952       -5.35891083586754      -11.62516888677099
H            7.82332138817442       -7.66461630116354      -10.35896123563952
H            9.50656766202022       -7.73745335766221      -10.87910163986963
H            8.22470752539138       -7.51231198030993      -12.07027293213803
H           11.80399587139710       -2.27479372908466       -8.66596852623890
H           12.91651958983189       -2.92890683712713       -7.47204753145262
H           13.58844678962339       -3.62806076576191       -9.73123872760808
H           12.03412853724994       -4.41546642349012       -9.99012831912081
H           13.13965651786667       -5.02972959649227       -8.76068298157342
C           11.18722305869209       -3.81349602052833       -0.72476798166206
O           11.42136412442931       -3.09549073797256        0.38997328890709
C           11.36932814591464       -3.93003653117543        1.44042128400295
C           11.10577402773044       -5.19683315147839        1.03476464859478
C           10.97587112742775       -5.14386681145898       -0.38187912387416
H           11.00613718511763       -6.07024051006752        1.64310140682455
C           10.59046941910892       -6.28079214995245       -1.22507792108020
O           10.30745497396070       -6.21710745357085       -2.39802943153252
O           10.55369982915396       -7.40111654487759       -0.49595722939105
C           10.05249370189656       -8.61470449725090       -1.08830255294235
C            8.55479872664866       -8.43967309202175       -1.37154344401926
C            7.80055264573819       -9.72213662354448       -1.71693574942924
C            7.76417635247470      -10.73820987068321       -0.57736043850326
C            6.90332370186463      -11.95127877903005       -0.92397169986369
C            6.86424260526192      -12.96102812894798        0.21669579347308
C           10.88627506795487       -9.03840164189170       -2.30450507315630
C           11.13456001678051      -10.54128799951305       -2.36021144790438
H           10.19537821214143       -9.33761903159538       -0.27791771931335
H            8.44684780354746       -7.73088369003044       -2.19447358955037
H            8.10317194485007       -7.99036607173896       -0.48212792661453
H            8.23424495227290      -10.17912556372317       -2.60704023953965
H            6.77345675837838       -9.44402805132571       -1.96655851525617
H            7.36411112433118      -10.25864423495082        0.31900068498551
H            8.77497540115962      -11.07955357965765       -0.34857067465567
H            5.88715234054878      -11.62141543396978       -1.15111496179331
H            7.30189508069346      -12.43219497518452       -1.82034355037442
H            6.44857884807560      -12.50665638610586        1.11342450199177
H            7.86662006940150      -13.31580197975901        0.44687896082759
H            6.25002057523459      -13.81793759442625       -0.04970922317725
H           10.39869579604678       -8.70202639036798       -3.21970977798881
H           11.84949962200450       -8.52740801344078       -2.24233414627558
H           11.80647849564511      -10.77256954556772       -3.18356937462695
H           10.21200341334873      -11.09424788630302       -2.51054302426470
H           11.59155475574313      -10.88641662064531       -1.43524334275838
H           14.33389459640027       -3.44683075180619       -1.54412628132262
H           11.53761630884324       -3.50807463009884        2.41131329699873
