# Supplementary material for: Examining the Impact of Side-Chain Chirality on Conformation of a Helical Poly(3‑(S‑1-ethylhexyl)esterfuran)
Source: Macromolecules. 2025 Nov 15;58(22):12336–45. doi: 10.1021/acs.macromol.5c01499 (PMC13011260; doi:10.1021/acs.macromol.5c01499)
Supplement: Supplementary file 2 [file ma5c01499_si_002.zip › ma5c01499_si_002 (2)/Optimized Geometry Coordinates/6_14 oligomers XTB/fur-Hex-Eth-R-P-8-opt.xtbopt.xyz]

274
 energy: -395.138812877225 gnorm: 0.000661981154 xtb: 6.6.0 (8843059)
C           13.85929271409028       -4.00335292920114        0.36601311703706
O           13.96554764290338       -2.82323415700370        0.96419057565218
C           14.04903703330173       -3.04793130575687        2.30225306321347
C           14.00177472449751       -4.39754749750439        2.55251171170418
C           13.86609054425241       -5.02219687184675        1.28863702802636
H           14.07097824131757       -4.87383578056834        3.50602510821332
C           13.67463641532603       -6.45401443520809        1.00141141824899
O           13.44114151896464       -6.88178117843127       -0.10545964113546
O           13.78418708763749       -7.17630008306292        2.10883109960006
C           13.50886497030542       -8.58999204268555        2.07372122676454
C           12.01670064651750       -8.78911373686250        1.78479846265317
C           11.49588212236439      -10.20663722394169        2.01633867578191
C           11.43787830219944      -10.60068267641750        3.49061853578087
C           10.87989325225570      -12.00815954841743        3.69001444543238
C           10.78277397552861      -12.37052296638205        5.16721127416388
C           14.44910313659291       -9.32640115585628        1.10797869471158
C           15.02549128363134      -10.60455949937182        1.70732612601543
H           13.73930888931058       -8.89134683175850        3.10066933003400
H           11.83517784373073       -8.50139195102175        0.74974237728979
H           11.46234369640474       -8.09317630319833        2.41853442998673
H           12.10723969848660      -10.92610987412447        1.46831329245517
H           10.48358846408315      -10.26195686757583        1.60732770274277
H           10.80111696287551       -9.88998240298531        4.02177323389227
H           12.43620134066492      -10.55261824704601        3.92989877051770
H            9.88841491425372      -12.07261498293161        3.23583803265205
H           11.52356047980301      -12.72965043724922        3.18074047433108
H           10.11205768911420      -11.68663189671472        5.68330028330043
H           11.76164373171338      -12.31275866245182        5.63918193683505
H           10.40208010400872      -13.38161113798119        5.29108945746856
H           13.92433424586347       -9.54776916789688        0.17867626564329
H           15.27618460536609       -8.65716076938127        0.86120524781819
H           15.68267884502405      -11.08766646918166        0.98796250621423
H           14.24062450906514      -11.30600067583828        1.97668365548072
H           15.60448497175786      -10.37975891539377        2.60067963827386
C           14.08741268827151       -1.91138730293172        3.17453542764814
O           13.89846882146597       -0.70356740336804        2.62667491931706
C           13.90369616273514        0.21821394562444        3.62270313141941
C           14.09259684689296       -0.40478445744720        4.83233472544024
C           14.21187747606326       -1.78576347336939        4.55549364548614
H           14.14493708531861        0.06987072566196        5.78894103269679
C           14.45291103424103       -2.82180782470974        5.57212230122269
O           14.88548219224926       -3.92708870270602        5.34532703249305
O           14.13763257975757       -2.34825209839933        6.77594212464699
C           14.39567314305425       -3.13069731163761        7.95308513766594
C           13.74873373968236       -4.51709956677610        7.87743489052512
C           13.32592247437000       -5.05557331297731        9.24562976827349
C           11.99287043977633       -4.48412366723659        9.72499134555023
C           11.55210910181978       -5.10510617491230       11.04872026271790
C           10.20497823008266       -4.56338735369922       11.51012017403549
C           15.90123325680593       -3.20457567676388        8.21998959386085
C           16.50281452403578       -1.82826758092986        8.47718426062541
H           13.91431133707397       -2.53683963087531        8.73817766093372
H           14.45259836030124       -5.20435745079138        7.40651354233170
H           12.87370725947858       -4.44952206301625        7.22859830684301
H           14.10159693473864       -4.84281356863306        9.98448189156873
H           13.23237790150462       -6.14275252480667        9.18259188192366
H           12.07339363368536       -3.40190078039889        9.84411706103432
H           11.22752373069835       -4.67539868763084        8.96865289628793
H           11.48281343704159       -6.18904435511793       10.93206844664553
H           12.30632429124149       -4.90235100559816       11.81265131888986
H            9.43640897281086       -4.77243350897916       10.76888590066405
H           10.25463439578421       -3.48640549053068       11.65495226399149
H            9.90908108088135       -5.02265453247261       12.45052238759584
H           16.06547457310286       -3.85011215359960        9.08440842478212
H           16.38290362968219       -3.66652136128287        7.35666618989853
H           17.57763651012647       -1.90661284883158        8.62169229193174
H           16.06584497684583       -1.38064387016341        9.36761809299457
H           16.31426131950058       -1.16675125107329        7.63476463229336
C           13.69290974524260        1.58349259875643        3.24960650201315
O           13.35751246675066        1.80983187033036        1.97238260161851
C           13.21568613175383        3.14756639073452        1.80036857441938
C           13.46904389060470        3.79875457032991        2.98280368409538
C           13.77493906331651        2.79607850095127        3.93361237734703
H           13.43867159026899        4.85506165284640        3.14543507652434
C           14.10324847988830        3.04784655914948        5.34377817562095
O           14.23994928183645        2.19299300120045        6.18917473689572
O           14.22594971672547        4.35669090188662        5.55765734322146
C           14.51785750783489        4.84104034827248        6.88119173978014
C           13.32495578137284        4.55234170075897        7.80049774107932
C           13.37551802196052        5.25519446804762        9.15559059842698
C           13.27046131321462        6.77579776655632        9.06095617287093
C           13.21771661082087        7.42725928170689       10.44133313545004
C           13.11871789298861        8.94487538579932       10.34734335750393
C           15.85719088976730        4.29260262651609        7.39614178075710
C           16.72901383114986        5.36471876027288        8.03987268220130
H           14.60434316969276        5.91918417382556        6.71218568049262
H           13.27202945293874        3.47389505590404        7.95966811123757
H           12.41809127364024        4.85863351672819        7.27155009748403
H           14.29115901606806        4.98017859291800        9.68094986840735
H           12.53792205365317        4.88636780246014        9.75302087073340
H           12.36870494640928        7.04015503485087        8.50398861127894
H           14.12601921931256        7.17717087500213        8.51528144335021
H           12.35648320690101        7.04093563782051       10.99127735629227
H           14.11524095173980        7.15657997351051       11.00271576665384
H           12.22018917992031        9.23518674774316        9.80727237205278
H           13.97957962270847        9.35163199979935        9.82093823239024
H           13.08171006207469        9.38931639742230       11.33912734232386
H           15.67515401377593        3.47972817165252        8.09993641435777
H           16.39912506239174        3.87123469652399        6.54646223953394
H           17.67020123517610        4.92834637668269        8.36628067083956
H           16.24147253541746        5.80755920644421        8.90362513993676
H           16.94915717136932        6.15586874006384        7.32630220566288
C           12.82724400564590        3.57987045755564        0.49286848706121
O           12.52820946030580        2.60943244747664       -0.38172630967712
C           12.20652930993286        3.18747033077939       -1.56478112140016
C           12.30009520566017        4.55393985599462       -1.45598757363451
C           12.69751692384963        4.82259097872772       -0.12460071765900
H           12.10991310526080        5.26787653296955       -2.22879068918662
C           12.90973864528455        6.16144704676534        0.44283381858117
O           13.16436632771386        6.38950683843045        1.60323408814767
O           12.77977251458337        7.08760780110683       -0.50599808547295
C           12.92200631988013        8.47995151687492       -0.17042471898620
C           11.76792330053830        8.90102655118604        0.74731484168253
C           11.63528131448308       10.40780433361609        0.95949404911292
C           11.25436000387814       11.17367528523907       -0.30563342589244
C           11.02871512242427       12.65758387217269       -0.02311475549342
C           10.65438845894619       13.42370382198196       -1.28594252220547
C           14.31798543141096        8.78010699419543        0.39616217237845
C           14.94948548346626       10.02717389847964       -0.21217844538002
H           12.81282122744176        8.95949544758059       -1.14852907173300
H           11.90913472078631        8.41587556498072        1.71469756783270
H           10.84132860920620        8.51722102283213        0.31138481230135
H           12.56508808307636       10.80709949944925        1.36699464883483
H           10.85811883488700       10.57071304496700        1.71047156905596
H           12.04120167185527       11.07405060679995       -1.05515464325255
H           10.34141434912073       10.74465677809295       -0.72481835902589
H           10.23323399634960       12.76812538846533        0.71739503790661
H           11.93842608773134       13.08598561987429        0.40455749329855
H            9.73944916578353       13.02331220204331       -1.71712161693499
H           11.44501654361895       13.34425871566375       -2.02906498009162
H           10.49697516536860       14.47654332172874       -1.06379222055879
H           14.26118881394545        8.87531175301705        1.48101020878381
H           14.96228090219517        7.92536031422562        0.17847342376782
H           15.94119883371700       10.18097729106881        0.20697643773985
H           14.35377518274107       10.91283762548851       -0.01061005196077
H           15.04806924490311        9.91719946981936       -1.29001058896730
C           11.83723726109148        2.29950889933483       -2.62454904993785
O           11.70141194639100        1.00595661729176       -2.29695284190586
C           11.38477771191535        0.31491200035842       -3.41956212525711
C           11.31660280581206        1.17367623078182       -4.49057238537592
C           11.60315154097060        2.46441259598751       -3.98834705663659
H           11.09196136743696        0.91219164599972       -5.50257681343906
C           11.63529564865182        3.69642598461587       -4.78889676801113
O           11.77254947829858        4.81125221652883       -4.33987117809774
O           11.49205585703958        3.40773858124969       -6.08154994082670
C           11.47721205140107        4.46996116337434       -7.05263272488667
C           10.22015772051055        5.32460864291968       -6.85057077900485
C            9.93643291722621        6.32236802428257       -7.97164822898596
C            9.59145325160577        5.66418119122461       -9.30580395395098
C            9.20811640399556        6.69685859105818      -10.36381826386250
C            8.87548346242572        6.04279802046029      -11.69922808985311
C           12.79041367935887        5.26695174567400       -7.02973698988638
C           13.35170994043475        5.52664569850680       -8.42309541118814
H           11.40189074428796        3.91463270519078       -7.99312408568755
H           10.32645429498014        5.86710194823357       -5.90955443768524
H            9.36968436108119        4.64431228250685       -6.75171093243342
H           10.79095068871503        6.98845987696553       -8.09877100121079
H            9.08995884328632        6.93985312203735       -7.66070650057926
H            8.75911223326793        4.97171897565829       -9.16107033326692
H           10.44277310998912        5.08664162525974       -9.66983964871334
H            8.34521642254589        7.26885917457065      -10.01512987374301
H           10.03485781084459        7.39833153032837      -10.49972739222796
H            8.04233154888466        5.35225224347823      -11.58799788383018
H            9.73155297851534        5.48683478018342      -12.07563278076393
H            8.60273638509853        6.79367244233777      -12.43709697494613
H           12.63917114562418        6.20854854575552       -6.50089418696420
H           13.52555674925221        4.69092147358162       -6.46324850992631
H           14.28878740479082        6.07350947000185       -8.34764543235934
H           12.66356502027895        6.11229235979652       -9.02588686054090
H           13.54536598010331        4.58747565500052       -8.93688913651424
C           11.17068747128768       -1.09367354350332       -3.28149271501194
O           11.14149245651117       -1.58855543969581       -2.03410479086540
C           10.94602688089159       -2.92938695404229       -2.11392825370675
C           10.85815505155816       -3.30721898409083       -3.43229653107811
C           10.99613067310255       -2.12815870957426       -4.19970497896132
H           10.72213306891133       -4.30142479200031       -3.80061003204159
C           10.95830238171439       -2.07947893275510       -5.66871389402259
O           10.94198273999762       -1.06841184653459       -6.33262697163132
O           10.94217192436439       -3.31522480365507       -6.16534121005477
C           10.88994750717356       -3.51196574761038       -7.59005099530243
C            9.53813130828325       -3.01922161148355       -8.12055732376082
C            9.24079048528787       -3.39890280619171       -9.56973253846965
C            9.07173072800983       -4.90079439273683       -9.78829530909197
C            8.68062152433685       -5.22178866917752      -11.22938826059185
C            8.52239401047560       -6.72065633341093      -11.45303459661016
C           12.10673240864581       -2.88345082284159       -8.28610906724274
C           12.74094094126310       -3.80584807464010       -9.32100798697665
H           10.94557262003699       -4.60247611640433       -7.66901455557326
H            9.51256363741446       -1.93229977407078       -8.02530651425031
H            8.75857718829868       -3.43151172863892       -7.47386810470212
H           10.02898273267768       -3.01784968957941      -10.22055748016387
H            8.31314297124584       -2.89959794225401       -9.86083195442659
H           10.00144410783384       -5.42073089730560       -9.55162977597579
H            8.30022883203703       -5.27839430872662       -9.11342107503909
H            7.74184735557286       -4.71777236107356      -11.47040451927563
H            9.44575655105381       -4.83325959774583      -11.90589378193072
H            7.75129831226644       -7.12383202535484      -10.80019740545642
H            9.45501390825780       -7.23873368025733      -11.23993079051124
H            8.24262671986977       -6.92764912417151      -12.48333244239174
H           11.81848134586040       -1.93814855501690       -8.74708148610823
H           12.85361597378441       -2.65767791141827       -7.52174657930703
H           13.60825158458810       -3.32207596549915       -9.76448530635845
H           12.04325387172466       -4.04961733681277      -10.11706643542319
H           13.06858343886443       -4.73258173254190       -8.85486433325113
C           10.84271409183396       -3.66107516570388       -0.88710269865457
O           10.89647338555073       -2.95285907090230        0.25275751356905
C           10.76770290448261       -3.81431948430479        1.29284894657136
C           10.61325769800832       -5.09401950612679        0.81908094090460
C           10.66328635283113       -5.01176309791968       -0.59105776176001
H           10.48573168498796       -5.97890977273924        1.40376631066633
C           10.58005153230306       -6.16099908609108       -1.50689688976451
O           10.75504082515944       -6.10266168531708       -2.70143472602837
O           10.27359006890513       -7.27054564324575       -0.84014331532472
C           10.19192688037437       -8.51867166854266       -1.55844301013482
C            8.99486347926907       -8.47614416421540       -2.51631530779852
C            8.62629080853614       -9.81752437136799       -3.14715193858398
C            8.15582853537106      -10.86433828520300       -2.13968732675598
C            7.68987269419120      -12.14454174686439       -2.83018412508329
C            7.23902941253067      -13.19828260208665       -1.82604809425877
C           11.53421755206521       -8.85585205396749       -2.22338067573840
C           11.92395394945989      -10.32263657690293       -2.07679184532763
H            9.99056294058303       -9.23277653994909       -0.75303720388081
H            9.21885112362182       -7.76202612331966       -3.31008068810817
H            8.13641274695624       -8.09595489212394       -1.95495245606278
H            9.47537017069356      -10.20461776205490       -3.71172233463073
H            7.81954197471964       -9.63726527269102       -3.86231686386116
H            7.33285614263984      -10.45326468366990       -1.55036334804463
H            8.96592721889012      -11.11148689175776       -1.45173024700570
H            6.86456583897328      -11.91146340398734       -3.50684477940792
H            8.50722568944463      -12.54606536333732       -3.43401337042346
H            6.41282678740307      -12.82361524362522       -1.22561399211859
H            8.05558940159977      -13.46143082042613       -1.15695315470149
H            6.91020715515905      -14.10009375956557       -2.33720076284288
H           11.50122491519666       -8.57898502834386       -3.27725871473000
H           12.30270642977598       -8.24108763337147       -1.74907003521877
H           12.91098623177973      -10.48303362204033       -2.50454163254885
H           11.22347090812301      -10.97803921818226       -2.58676911574831
H           11.95518410473829      -10.60799192771858       -1.02762705472100
C           10.83142607140956       -3.25845243496478        2.61304251888274
O           10.83502440357739       -1.91642825675131        2.70976468711841
C           10.92826185692424       -1.59307930783572        4.00895214439331
C           10.99831190037443       -2.70794795318533        4.77814207013944
C           10.93447337283453       -3.81422872326087        3.88388962334550
H           11.08137263861357       -2.75977533730559        5.84293268640546
C           10.98872175958779       -5.22313504376619        4.28185819011968
O           10.79925675235130       -6.16265162078248        3.54367662630127
O           11.26708633124778       -5.33032149300005        5.58344648845003
C           11.37790593264874       -6.64204618128677        6.17547000971749
C           10.00687505266623       -7.32733564865434        6.15276359407706
C            9.88755004895467       -8.55424337639062        7.05529684237727
C           10.10339863781564       -8.24877760855083        8.53614405469323
C            9.79261980732076       -9.45631784820095        9.41791064074613
C           10.05134611106069       -9.16047543982586       10.89026922828843
C           12.51251439273439       -7.43799500832298        5.51902263259781
C           13.32763518294123       -8.26703412354683        6.50410379747150
H           11.64802873142937       -6.40729487442289        7.20835640073634
H            9.77581165984473       -7.61276253775506        5.12523324604496
H            9.26556415585212       -6.58534976438885        6.46470436454781
H           10.59092135741255       -9.32262660729706        6.73174678772886
H            8.88131101868695       -8.96197657283446        6.92668403870681
H           11.13845370945029       -7.94899440107299        8.70735817541607
H            9.46171062151467       -7.41502552390603        8.83068699226825
H            8.74719024915884       -9.74370239019908        9.28386310079147
H           10.40965219308288      -10.30151942506498        9.10352845761132
H            9.44380771449637       -8.32149434997259       11.22320485142806
H           11.09824370757135       -8.91062477044447       11.05131301875220
H            9.80878435129973      -10.02466523441647       11.50413602475598
H           12.10134967551936       -8.07923580795505        4.74182568290814
H           13.18347203837491       -6.72458869891738        5.03516450964546
H           14.14221169971171       -8.75972465794409        5.97790089658184
H           12.72388174573536       -9.03114063852798        6.98508935984415
H           13.76059543434300       -7.63261575112867        7.27390963892020
H           13.78682261738284       -4.02913513426415       -0.70380017124431
H           10.93963368063936       -0.54978039117061        4.25520861587667
