# Supplementary material for: Examining the Impact of Side-Chain Chirality on Conformation of a Helical Poly(3‑(S‑1-ethylhexyl)esterfuran)
Source: Macromolecules. 2025 Nov 15;58(22):12336–45. doi: 10.1021/acs.macromol.5c01499 (PMC13011260; doi:10.1021/acs.macromol.5c01499)
Supplement: Supplementary file 2 [file ma5c01499_si_002.zip › ma5c01499_si_002 (2)/Optimized Geometry Coordinates/6_14 oligomers XTB/fur-Hex-Eth-R-P-9-opt.xtbopt.xyz]

308
 energy: -444.424290259088 gnorm: 0.000928556305 xtb: 6.6.0 (8843059)
C           13.50319028053687       -3.54983846827944        0.34563822510906
O           13.49770735933765       -2.36259575219167        0.94045115288681
C           13.44752159796375       -2.57658220647946        2.28392370323116
C           13.43332442443569       -3.92535833587006        2.53915210080475
C           13.46073512782653       -4.56106246120374        1.27466392394139
H           13.39585932545658       -4.39721167120071        3.49602461814522
C           13.36317738874761       -6.00694704385075        1.01343807901745
O           13.18219355189592       -6.47633008292925       -0.08643261203381
O           13.49379607885011       -6.68801289211016        2.14345171323117
C           13.26156697851712       -8.10757815685404        2.16448239223597
C           11.77665048403561       -8.35541382762753        1.87740138373288
C           11.29288263138536       -9.77826895923179        2.14848754187293
C           11.29222434006064      -10.14897008316611        3.62990543868000
C           10.73688520828659      -11.55169904075353        3.86746310654165
C           10.71725707300203      -11.91210679811951        5.34810869911626
C           14.22859062782967       -8.85457836092620        1.23407763335254
C           14.82018959357182      -10.10472454191962        1.87583394456087
H           13.49175356263656       -8.35969842338842        3.20527897527399
H           11.59037454225079       -8.10213071226407        0.83376075088244
H           11.20633755829447       -7.65384199986413        2.49034489249837
H           11.90068701670124      -10.49451393095271        1.59197447186971
H           10.26923268654117       -9.86052464270697        1.77327296084854
H           10.68311000865206       -9.42582191593471        4.17495351788347
H           12.30747514421780      -10.09952911472910        4.02810337742439
H            9.72206424506305      -11.61169860623137        3.46741780520654
H           11.34756877258441      -12.27874742253315        3.32624834269420
H           10.07673596717609      -11.22686498567699        5.89892797594863
H           11.71985723253751      -11.85708522347197        5.76736341335102
H           10.34095102082804      -12.92226761719492        5.49210715982291
H           13.72128124688381       -9.11099650050661        0.30420163437085
H           15.04642290927991       -8.17644709528341        0.98018425151614
H           15.50085937622947      -10.59121076469536        1.18090833356002
H           14.04551542224967      -10.81613486246475        2.14799806586951
H           15.37742476559761       -9.84554891720439        2.77373612009421
C           13.38688410456051       -1.42638873885469        3.13630374710409
O           13.31269843934649       -0.23331953888161        2.53264837500320
C           13.27475186415241        0.72569856743488        3.49024671530929
C           13.33477780039446        0.14449017671620        4.73271758206183
C           13.39476815033108       -1.25243150401474        4.51981325886770
H           13.34523605984197        0.65119444193054        5.67316271591288
C           13.38811392501953       -2.26171033697330        5.58856874775715
O           13.30810770680876       -3.45644693500176        5.40958778619034
O           13.47580572430588       -1.67812467648741        6.77830246610460
C           13.37536357771706       -2.48165659991792        7.97021439067958
C           11.95931093286522       -3.06256103088089        8.05554953446611
C           11.59676215263137       -3.69057812307467        9.40027480755622
C           11.44389471839973       -2.67123368272018       10.52714727649414
C           11.03642610126445       -3.32779208550431       11.84430970018249
C           10.84416062397682       -2.29861857754975       12.95176115350233
C           14.49702785737846       -3.52887323591019        8.04347657697399
C           15.15789605089744       -3.58675509144093        9.41632052454757
H           13.52745863282444       -1.73709838687126        8.75799439328939
H           11.85593024905612       -3.80987175998160        7.26931761786340
H           11.25779542734152       -2.25558900617556        7.83300901554978
H           12.34165219645825       -4.43844766786389        9.67914184405701
H           10.64329877872520       -4.21143571712711        9.27883803181649
H           12.38288925447650       -2.13487717513461       10.67655884377467
H           10.68194255357911       -1.94219602492737       10.24375159964713
H           10.10594808346033       -3.88184808665509       11.70046610936270
H           11.80405737413133       -4.04497664354774       12.14510377110942
H           10.05283032067129       -1.59987509827702       12.68844750358553
H           11.76110660047721       -1.73490921036092       13.11211982365914
H           10.57360148795842       -2.78511539864275       13.88599985925027
H           14.10515756415944       -4.50892590808854        7.77082886490607
H           15.25702537253435       -3.26697562847118        7.30422546041014
H           15.93965252013595       -4.34287712557210        9.42036250273745
H           14.43919814660109       -3.83517601403337       10.19247155173912
H           15.60971236458259       -2.62823370867366        9.66281860988471
C           13.10989507820196        2.07435806445426        3.04419189590876
O           12.87443613003827        2.24773259070956        1.73723022403621
C           12.69319035870553        3.57207992218625        1.51090265454360
C           12.80863363342764        4.26676135914389        2.69075173332902
C           13.07714574184892        3.30623455936341        3.69352311683419
H           12.71828909862463        5.32489273445588        2.81523041064903
C           13.29455905725645        3.60581783622848        5.11576494151279
O           13.77903387476621        2.83985623149585        5.91609528716425
O           12.88719790464774        4.84582654576888        5.38176615132615
C           13.10322241727158        5.41800276509454        6.68151673558005
C           12.52018889648368        4.54785651273067        7.79911829415671
C           12.04856308248171        5.35937191000468        9.00715228889956
C           10.66383046736394        5.97236991727290        8.80834553711567
C           10.18604203128606        6.71236418263988       10.05581310530471
C            8.79831512403102        7.31121499030513        9.86487944574984
C           14.59152956500394        5.71063495516976        6.88864666291853
C           15.12188042589556        6.71339946222754        5.87099111572611
H           12.55038915367017        6.36195016921748        6.61645693860766
H           13.27639574425990        3.82488023020811        8.10636957598561
H           11.67862917891817        3.98667393160225        7.38898592924810
H           12.76951450642708        6.14925152064553        9.22857729045489
H           12.01258132529092        4.70349613235453        9.88077301257040
H            9.95152530364379        5.17882761129551        8.56893069867986
H           10.68171064028679        6.66411033609703        7.96392134181688
H           10.16649358425637        6.01885252680685       10.89976511895000
H           10.89467508956181        7.50784812440232       10.29803201104460
H            8.07451425705741        6.53108948382792        9.63859298450786
H            8.79916294759308        8.02405821380387        9.04308317563015
H            8.47626916241616        7.82743690737495       10.76626888054230
H           14.72818898141310        6.09877166038282        7.89913513809646
H           15.14234801999256        4.77175811745254        6.80871265312356
H           16.18747022647662        6.87266875268574        6.01759993122384
H           14.61195562017240        7.66927087485587        5.97509754846281
H           14.96243030001749        6.34911270057468        4.85896130394175
C           12.40585625942574        3.95127357159349        0.16139114594452
O           12.17956244482009        2.94831893793410       -0.69829394579584
C           11.95773279039442        3.48139731078275       -1.92461471124788
C           12.04631073141160        4.85117292108053       -1.85994961240267
C           12.33125865412891        5.16975839563120       -0.51090778535969
H           11.92210897563170        5.53524941509600       -2.67222754348455
C           12.50864517719762        6.52733981006837        0.02258646123774
O           12.59533803418148        6.80311344274041        1.19761057628382
O           12.55994828677815        7.40904133802885       -0.97424592298137
C           12.70839890448005        8.81082049083965       -0.68361821687579
C           11.44408833021669        9.31886372921458        0.01981558905304
C           11.34598906493314       10.83824085067621        0.14210333044395
C           11.20436214749688       11.55305052201228       -1.20004861130108
C           11.00354077803519       13.05672984448088       -1.02286043664851
C           10.87062860658461       13.77152599164508       -2.36197978146498
C           14.01034247415464        9.08985328198112        0.08261175142868
C           14.78290628662175       10.28036415818551       -0.47387023016041
H           12.77417286104921        9.24305098150042       -1.68727115051343
H           11.41026466107443        8.87756935001264        1.01748905116303
H           10.58170362841379        8.94783245507567       -0.54100708101048
H           12.21633314563236       11.22323208482003        0.67533528944343
H           10.46766537583797       11.06695148246004        0.75099234453395
H           12.09459697482149       11.38668174629851       -1.80880061672980
H           10.35096720185000       11.13766005374273       -1.74076115843325
H           10.10583001140596       13.23427068180102       -0.42625495632117
H           11.85169163954444       13.47185437440949       -0.47301524040917
H           10.01933871015621       13.38425197943173       -2.91755236404989
H           11.76550214837660       13.62527875565187       -2.96318405806474
H           10.72720545416577       14.83937629405263       -2.21463835145098
H           13.78897307919649        9.24281089921570        1.13941440516870
H           14.64318026366780        8.20261680433263        0.00871265070129
H           15.70280081660851       10.41944197690012        0.08941750759726
H           14.20245321747489       11.19619171345037       -0.40911487993598
H           15.04370108333135       10.11162600248581       -1.51650136232232
C           11.67465257039470        2.55572062629510       -2.97901618368431
O           11.51081709962700        1.27416404073113       -2.61935865781118
C           11.28711362033318        0.54394893490688       -3.73951788730777
C           11.30991029495181        1.36475562962232       -4.84179983629850
C           11.55544947474090        2.67263393452661       -4.36257556929765
H           11.17024817859841        1.06771702695173       -5.85929807433967
C           11.65511573276165        3.87524850651855       -5.20152955376926
O           11.73081481084863        5.00808454085967       -4.78398620776734
O           11.64802316657662        3.53649001391060       -6.48982745906740
C           11.71634066580571        4.56054764519599       -7.49862357056733
C           10.43316849245108        5.39916127108362       -7.45867982797227
C           10.24830313234234        6.34356540357059       -8.64476918216984
C           10.04764308899583        5.62310900051550       -9.97624071149784
C            9.75689891307564        6.60221704765893      -11.11181872038520
C            9.56649197518733        5.88499986210183      -12.44265275577650
C           13.00888633527235        5.38177635123425       -7.37555732004078
C           13.70585180671682        5.59585159069910       -8.71435729445765
H           11.74458411830064        3.96850843913095       -8.41907734699651
H           10.43717221126989        5.98207932620229       -6.53602168778170
H            9.58712015775421        4.70763908091278       -7.41526434619306
H           11.10166182612504        7.01947002439351       -8.71571417448900
H            9.36626133709115        6.95776892401571       -8.44654294594399
H            9.21512177974137        4.92191748064569       -9.88419644458270
H           10.93928894117693        5.04672613737048      -10.22840042688378
H            8.85622953553515        7.17342948117734      -10.87542726129839
H           10.58361015261175        7.31162937224108      -11.19733690924118
H            8.73595025897657        5.18503469175269      -12.38255975801139
H           10.46298567906640        5.32867546537793      -12.70807294281127
H            9.35762601102435        6.59805934681721      -13.23670907455096
H           12.79103828098818        6.34087608051638       -6.90456392087412
H           13.69035545533866        4.84248970812141       -6.71384981560715
H           14.62200110198437        6.16320982540834       -8.56717749293566
H           13.07422855840744        6.14336753790891       -9.40804314194684
H           13.96513414574916        4.64063726045580       -9.16589445343095
C           11.06157605665219       -0.85938000074867       -3.56880427913729
O           10.94473759082006       -1.30782533428423       -2.30946203542389
C           10.75455421058849       -2.65084358218748       -2.35245278099133
C           10.75636510057504       -3.07779811640112       -3.65866699945142
C           10.94814002495648       -1.92745583039071       -4.45805026654412
H           10.64420122418682       -4.08553522189871       -3.99730971591144
C           11.00458382549254       -1.93134933029350       -5.92714428499561
O           11.06546384169779       -0.94535496181366       -6.62534558758059
O           10.97627274653718       -3.18339985076972       -6.38090106447091
C           11.00407904360550       -3.43090921409384       -7.79819383190122
C            9.70562794147376       -2.91345185630902       -8.42900843063943
C            9.47844868570647       -3.34759735992549       -9.87566780868643
C            9.26471048331153       -4.85091857862472      -10.03808215798851
C            8.94008622699048       -5.22396597593376      -11.48316555817836
C            8.73682241843368       -6.72503588898658      -11.64799620774523
C           12.28241068162789       -2.87026749482310       -8.43965913044248
C           12.94579199635171       -3.85323271518551       -9.39766408051826
H           11.02519498109359       -4.52484497156159       -7.83516310127009
H            9.71659179621965       -1.82312427164177       -8.38197454746496
H            8.87433448734959       -3.26774986196646       -7.81311311884030
H           10.31709440380370       -3.02510877419385      -10.49431173154707
H            8.58904660495007       -2.82920937751954      -10.24284072126261
H           10.15995105505625       -5.39213425059319       -9.72768699798204
H            8.44411653453025       -5.16982586144581       -9.39141172762825
H            8.03568402712034       -4.69846849543071      -11.79831455663437
H            9.75500818987742       -4.89503964764416      -12.13258108948916
H            7.91649730675282       -7.06923238921297      -11.02190867640407
H            9.63589439077424       -7.26564120592214      -11.35987449348796
H            8.50565763408386       -6.97015222969263      -12.68199097330295
H           12.05613788792598       -1.93517735117397       -8.95309735283243
H           12.98853945577845       -2.63876430020989       -7.63919183817877
H           13.85418969144167       -3.41560358683317       -9.80528855862791
H           12.28907237930077       -4.10643995378610      -10.22503893826177
H           13.21285394088572       -4.77043051669852       -8.87723682449038
C           10.56846852226553       -3.33146601400496       -1.10650443028797
O           10.51906762766818       -2.57075580299047       -0.00159871049245
C           10.33587637781624       -3.38597055172966        1.06690497794865
C           10.25317637429990       -4.69144734759501        0.64446432710212
C           10.40129322617586       -4.67211083416813       -0.76010819319398
H           10.11890713373588       -5.55351405170941        1.26078584543389
C           10.39924444495544       -5.86325338729262       -1.62539722989486
O           10.62223359916406       -5.85115272832077       -2.81320952609777
O           10.09841823415376       -6.95027315663756       -0.92061445116632
C           10.07881353851201       -8.23282097620701       -1.57951185732539
C            8.91682016474506       -8.27033824582685       -2.57997495241018
C            8.60554725965366       -9.65091484040593       -3.15465286747788
C            8.13427372168580      -10.66042128240690       -2.11015977075296
C            7.73154758058940      -11.98894144963804       -2.74692799794574
C            7.28119401495562      -13.00331854383346       -1.70277623789398
C           11.45347117860072       -8.56232016190285       -2.17818027111032
C           11.87085968313896      -10.01251621993481       -1.95936203218100
H            9.86756294459232       -8.91304195211043       -0.74759389648829
H            9.15107930292284       -7.58988132933917       -3.40000609126612
H            8.02901778379306       -7.88676775705188       -2.06865650941440
H            9.48207880559775      -10.03971496230975       -3.67425614430798
H            7.81646014036886       -9.52965862133960       -3.90131860871730
H            7.27993761878119      -10.24690103280258       -1.56912668074056
H            8.92833126524421      -10.84583438106599       -1.38517893929741
H            6.92215622447986      -11.81868062711294       -3.46053896541714
H            8.58060410888737      -12.39411194272665       -3.30266517999601
H            6.42333707804919      -12.62607473559161       -1.15022494460626
H            8.08265915112228      -13.20262341666352       -0.99447710689294
H            6.99943799448923      -13.94156837401066       -2.17494778086289
H           11.45648044753703       -8.32632444024014       -3.24256704897434
H           12.18685927080068       -7.91105106623352       -1.69719127858434
H           12.88161841774208      -10.16226315005435       -2.33231607135159
H           11.21301558801760      -10.70414407656925       -2.47836098210431
H           11.85674989160559      -10.25958706007005       -0.89999511166420
C           10.26544337093946       -2.76568427640237        2.35525351521991
O           10.20524903480750       -1.42513306049092        2.37979497831068
C           10.14920586443042       -1.02593742811025        3.67551748338992
C           10.17101176149446       -2.12354777668756        4.49997455765501
C           10.24776438095981       -3.25791069084878        3.65933544992911
H           10.13799200582404       -2.11834637331302        5.56769048785219
C           10.35293624573948       -4.64819372911611        4.12210454108882
O           10.51431897207522       -5.60315058462314        3.39625394686856
O           10.24543294350227       -4.71392071882741        5.44553935896430
C           10.41074022599128       -5.98594489016964        6.10569754713701
C            9.26483551090398       -6.92453103654381        5.70890959392442
C            9.16667024351384       -8.20619288930718        6.53372180952187
C            8.83703963542055       -7.97291924460478        8.00604880370536
C            8.64960383260480       -9.29041792346955        8.75563274403303
C            8.32367007929710       -9.06433005935429       10.22656103636609
C           11.82100770059323       -6.53951571533914        5.85614689868714
C           12.44880188174612       -7.17394838364675        7.09239997667348
H           10.30696689929083       -5.71074168094106        7.16052268964202
H            9.38542337693915       -7.18840334483490        4.65714366430550
H            8.33082364000849       -6.36357297736869        5.80584591953879
H           10.09850423666361       -8.76730062296657        6.45385829423817
H            8.37737224220867       -8.82299303171783        6.09527362272284
H            9.63911033772962       -7.40767097522784        8.48344761118140
H            7.92168568270562       -7.38147223160853        8.08226661657449
H            7.84303353530913       -9.86117681683398        8.28923690630365
H            9.56308294302928       -9.88497905662594        8.67430185867540
H            7.40351541711542       -8.49300283249991       10.32932527698424
H            9.12447589613390       -8.51244898349304       10.71426196513348
H            8.19731791392117      -10.01338301142930       10.74203314858785
H           11.79786492985407       -7.25533768684156        5.03453358382666
H           12.44982985026793       -5.70227754840840        5.54543276637319
H           13.47236809707409       -7.46747607332618        6.87059173240520
H           11.90566034794949       -8.05727630396475        7.41597989185056
H           12.46888446548309       -6.46461793603504        7.91712693196766
C           10.07124350187697        0.38533273721342        3.91858072418444
O            9.92786009334560        1.17920696429914        2.84191586810114
C            9.87869109518138        2.45134911086168        3.26586972945372
C            9.99746255177851        2.51313981633209        4.61562300029152
C           10.12368249136502        1.16880298382043        5.06684069081942
H            9.99518535705433        3.38844850133980        5.22974100798029
C           10.28974963598926        0.76211863320496        6.46459588256827
O           10.30232639110822       -0.38216202113492        6.85773111519846
O           10.41430316440868        1.83289393984745        7.25174534868056
C           10.62180830561657        1.64850648461654        8.66859853282370
C            9.36710440824229        1.02271302011912        9.28858375966522
C            9.27591984549648        1.12176858223343       10.81062684743299
C            9.29527010163873        2.55574214365572       11.33622927304262
C            9.00400281658158        2.61734562088843       12.83387422876903
C            9.07065765824704        4.04520057326093       13.36214341405412
C           11.93027286525748        0.88862559466333        8.91732611218575
C           12.67918023628186        1.33462713941955       10.16699866921392
H           10.72498673417730        2.67742211766008        9.02304047666386
H            9.31492370877409       -0.02624602784691        8.99277088309261
H            8.50309446651675        1.53239894293230        8.85122172367264
H           10.08455927825690        0.55215182361791       11.26991277478609
H            8.33695214073280        0.65145935321042       11.11485680014141
H            8.54960882284229        3.14773987195745       10.80035509551519
H           10.27252282138699        3.00516188546834       11.15353883354679
H            8.01155407826863        2.20446903850337       13.02848251028244
H            9.72911477545842        1.99873466876488       13.36825308366284
H            8.35478815214016        4.67820350792000       12.84197891526501
H           10.06566858790193        4.46071051489777       13.21472123604579
H            8.84368188844330        4.07246985334792       14.42511795183929
H           11.72362349462928       -0.17872155233375        8.96640423831272
H           12.57605936176494        1.06133709462163        8.05284633170467
H           13.63117987718125        0.81141560781805       10.22409522619476
H           12.12057611033410        1.11949867971014       11.07303483074571
H           12.88493790196102        2.40193659340222       10.13315128231080
H           13.54215005234076       -3.58228240037939       -0.72578102803696
H            9.76265958493326        3.21300901223143        2.52046903150398
