# Supplementary material for: Examining the Impact of Side-Chain Chirality on Conformation of a Helical Poly(3‑(S‑1-ethylhexyl)esterfuran)
Source: Macromolecules. 2025 Nov 15;58(22):12336–45. doi: 10.1021/acs.macromol.5c01499 (PMC13011260; doi:10.1021/acs.macromol.5c01499)
Supplement: Supplementary file 2 [file ma5c01499_si_002.zip › ma5c01499_si_002 (2)/Optimized Geometry Coordinates/6_14 oligomers XTB/fur-Hex-Eth-S-M-10-opt.xtbopt.xyz]

342
 energy: -493.708291615912 gnorm: 0.000361585099 xtb: 6.6.0 (8843059)
C            2.66895045238518       -3.46648013927746       -0.05190398813096
O            2.75442731191213       -2.29412052154667        0.56633765046332
C            2.83900180950384       -2.53980500166146        1.90212501270811
C            2.79291120119566       -3.89289489849211        2.12996053401900
C            2.69137239899027       -4.49882668428951        0.85452841359712
H            2.84115452520559       -4.38629334385547        3.07561959708510
C            2.71359136349186       -5.94166639613754        0.56144476266543
O            2.85084174303299       -6.39584821586920       -0.55114787025414
O            2.57259946137973       -6.64026342044126        1.67967050838583
C            2.74505012713384       -8.06865786188554        1.66818237179363
C            4.21522182351009       -8.37020819910729        1.35686242977205
C            4.64539664283331       -9.81612626160687        1.59386980685902
C            4.64876658329314      -10.21636830238909        3.06760301593115
C            5.14810854060485      -11.64544744260904        3.26986635650987
C            5.16739572806090      -12.03786650117854        4.74229479783754
C            1.73678640291369       -8.75558820526939        0.73559995431313
C            1.10783149884720       -9.99844749673097        1.35577860975855
H            2.51764814449502       -8.33273826715848        2.70660836021708
H            4.39924817538216       -8.10404365908497        0.31588725821034
H            4.82031300726041       -7.70484842371297        1.97670861772695
H            4.00348179747151      -10.49668756020257        1.03091093282612
H            5.66047012428621       -9.93068320820984        1.20415646079514
H            5.29377571381902       -9.53015079738792        3.61924127392674
H            3.64132393983856      -10.13326339124785        3.47972344410735
H            6.15557069537450      -11.73850752257899        2.85774470976734
H            4.50259037968011      -12.33503500267356        2.72012623099174
H            5.84244099811548      -11.39255414126534        5.30004498272750
H            4.17244752519648      -11.94879561991543        5.17377276959444
H            5.50121390107280      -13.06609522058979        4.86108405578712
H            2.22021428497237       -9.00776251070791       -0.20802023012519
H            0.94143466484896       -8.04132787154535        0.51114663194866
H            0.39943833174903      -10.44162852519351        0.65957302017426
H            1.85893107130350      -10.74484267224441        1.59853256551724
H            0.57377229731552       -9.74122349359508        2.26816950906799
C            2.99621377161226       -1.41881532731091        2.78037995539239
O            3.13438400076636       -0.21407192050846        2.21139817379167
C            3.27017004998019        0.70823956881705        3.19771243986975
C            3.20651225635520        0.09005098688382        4.42207779135222
C            3.03863631981521       -1.28974727061249        4.16763787735997
H            3.28352830384240        0.55897842781486        5.37845962797103
C            2.99992867545262       -2.31838879421976        5.21768229676296
O            3.04156645000081       -3.51239954653096        5.02077337600129
O            2.91637317624607       -1.74611205148299        6.41189748137749
C            3.00920156829124       -2.55266332782494        7.60021361355632
C            4.41777757757460       -3.15227791864836        7.67671272541928
C            4.77009470437894       -3.80690231811517        9.01085350253242
C            4.91301448019319       -2.80918253083173       10.15805171446604
C            5.31112428102980       -3.49244796407257       11.46461859592019
C            5.48612362826600       -2.49001187286073       12.59905946253073
C            1.87237298448257       -3.58338341984070        7.67487706550831
C            1.22221514790699       -3.64640165131210        9.05263832409843
H            2.87403492250151       -1.80655683865484        8.39037544307919
H            4.51335489671725       -3.88741918461944        6.87773931440763
H            5.12502123719025       -2.34697048360252        7.46822397771325
H            4.02292676623482       -4.56004821637461        9.26911142692155
H            5.72426382500195       -4.32619532929038        8.88707165571572
H            3.97190114726373       -2.27743288244366       10.31074653201662
H            5.67422308766942       -2.07314892900599        9.89305970859218
H            6.24587324730411       -4.03841466840745       11.31754260079934
H            4.54431727750056       -4.22078621135214       11.74023701590278
H            6.28076477679826       -1.78488098745184       12.36529855983395
H            4.56657500936866       -1.93059458339500       12.75902789762912
H            5.74258439372011       -2.99914509764698       13.52520408195118
H            2.24694019684403       -4.56613619702971        7.38828090414328
H            1.11002020775436       -3.30226037887603        6.94501651040322
H            0.42532062423119       -4.38663793328576        9.05337735304596
H            1.94205817849744       -3.91979874418822        9.81908865112389
H            0.79220513633333       -2.68227581654295        9.31568192207517
C            3.47644060956103        2.06257034936413        2.78784104472365
O            3.60729640215212        2.26893246087440        1.47159833448039
C            3.77664002727828        3.59764484542458        1.26405868751927
C            3.74263881864628        4.26451162686669        2.46449580003966
C            3.56214805774441        3.27952106046957        3.46345797950831
H            3.82968914693180        5.31938662769002        2.60938122840602
C            3.55869613023078        3.52676599298787        4.91099720440545
O            3.57200529483467        2.65930398494562        5.75567794954803
O            3.54827016035232        4.83061044123122        5.16353183562460
C            3.67563596495007        5.28529366512473        6.52464634928896
C            5.07610553296132        4.92294743383910        7.03269573302148
C            5.48822353623410        5.61615312334169        8.32945309464220
C            5.65865219216619        7.12562852384029        8.17673342463796
C            6.18545513640987        7.78096533641779        9.45099770128005
C            6.36416809732975        9.28425655068362        9.27587856378999
C            2.52632619365156        4.77173956515242        7.40487424662923
C            1.94171200589003        5.85551469748602        8.30395997298325
H            3.58412057240826        6.37033730928839        6.41165615380493
H            5.11702721820067        3.84240531818070        7.16894694897237
H            5.79099304138427        5.17845041925455        6.24657868700708
H            4.76257941346428        5.40500272961657        9.11745887998846
H            6.44464819745182        5.19109890544306        8.64525692984713
H            6.35843455903512        7.31977753835014        7.36122764815612
H            4.70469760269563        7.58542586692987        7.91289106042652
H            7.14360231547963        7.33093395291986        9.72093955847552
H            5.48915315678241        7.59139509260808       10.27154586132122
H            7.07032241924905        9.49279078776188        8.47470166110874
H            5.41548054880074        9.75482622907994        9.02586655508279
H            6.74031606742369        9.73625357791332       10.19058635982431
H            2.86949901443859        3.92856996493463        8.00436481184214
H            1.73484502020156        4.40251307751642        6.74904067324132
H            1.13129499782184        5.44366817829404        8.90105636837583
H            2.69132067709577        6.25849764232095        8.97920895523239
H            1.54343091054377        6.67322416064147        7.70697171171490
C            4.02381903231172        3.99023165907153       -0.08844291404330
O            4.19151940638733        2.98898385178701       -0.96345381889454
C            4.45633656603555        3.52605242885522       -2.17888829733161
C            4.46355221516099        4.89719927765986       -2.08928509664109
C            4.18695392681418        5.21183251718790       -0.73763634008503
H            4.63742089865508        5.58530256552428       -2.88880612163431
C            4.09221394446921        6.57309242573262       -0.19259154908713
O            3.68638996330115        6.85331049454413        0.91178586562632
O            4.50915679785634        7.44941133957793       -1.10645715100183
C            4.45995216241106        8.86320962230428       -0.84653902268349
C            5.35046834211713        9.21053126885982        0.34985933394758
C            5.68368774907590       10.69462086490603        0.49169424484901
C            6.62759194550200       11.21527847217680       -0.58959309077502
C            7.01793673616804       12.67196232524619       -0.34785218128138
C            7.97738360860918       13.18619022479240       -1.41389741135495
C            3.00874015974347        9.34724115950432       -0.69662629319071
C            2.71000010622168       10.58076161283403       -1.54098553975473
H            4.88935440070291        9.27500627795245       -1.76580164646285
H            4.84091182326106        8.86900551147245        1.25033585288136
H            6.27792637388244        8.63927003537275        0.25423072353890
H            4.76471546371880       11.28246413129910        0.49405727846987
H            6.16171700953474       10.84293035278930        1.46417987337019
H            6.15542913606481       11.13296162582604       -1.57008863197106
H            7.53010580189385       10.59915386390158       -0.60526525299637
H            7.48642538756986       12.76328756725609        0.63482292708224
H            6.11724006254658       13.29039548482523       -0.34174613175249
H            8.89134700894492       12.59594299946057       -1.42217262800519
H            7.52212198275837       13.12324262220595       -2.39992379057584
H            8.24185653445835       14.22360585552707       -1.22354152277041
H            2.79469403744086        9.54909255608558        0.35377459082516
H            2.34635197199520        8.53897292727690       -1.01406531591883
H            1.67637257665417       10.88733473981564       -1.39861211831446
H            3.35357236561021       11.41247988996389       -1.26682183016587
H            2.85995446069662       10.36460611332268       -2.59638261606065
C            4.68571654826821        2.60562732436752       -3.25110180323599
O            4.79895409450397        1.31040632506228       -2.92097315443108
C            4.97219995078207        0.59529637655978       -4.05999907700638
C            4.96547330683886        1.44011715486512       -5.14447650932107
C            4.78699850391965        2.74673130053633       -4.63400175630864
H            5.07213665559686        1.15920719475558       -6.17045066453926
C            4.71898476506578        3.96937312402203       -5.44654676661890
O            4.74513341872214        5.09636771552077       -5.00704906315220
O            4.62527431461498        3.65704459366072       -6.73790106083807
C            4.55541103129234        4.70413958910557       -7.72279891421261
C            5.88870874558648        5.46099614442081       -7.75493685348150
C            6.04635874212813        6.43099682052083       -8.92413632248982
C            6.10567176520131        5.74475768793912      -10.28706767770048
C            6.35390150122159        6.74559543752012      -11.41374507776371
C            6.40249647744695        6.06445687186403      -12.77585919445977
C            3.32799276467967        5.60061821351097       -7.49890202371371
C            2.55973569167391        5.88756324899176       -8.78394598913593
H            4.42888034814227        4.13445919027747       -8.64905636377181
H            5.98753504316501        6.01303324708632       -6.81866389663325
H            6.69041006545696        4.71830308747230       -7.79342787978444
H            5.23341894758732        7.15837664457264       -8.91265646507222
H            6.97649966500655        6.98496060124556       -8.77413282443359
H            6.90694768068236        5.00238648865579      -10.28200872763058
H            5.16946687612380        5.21954736949875      -10.48304901924885
H            7.29747059740403        7.26602150346416      -11.23430001816439
H            5.55899335625453        7.49539979853401      -11.41180624844232
H            7.20074704478759        5.32600852046892      -12.80418459345887
H            5.46198884075535        5.55839185352881      -12.98315902411031
H            6.58076911284322        6.79302226823364      -13.56326238246187
H            3.63614769394301        6.53342795427345       -7.02550037508233
H            2.65851465618178        5.08943097270258       -6.80347102156371
H            1.69130981486215        6.50464040563654       -8.56501071039211
H            3.17680821606746        6.41289451829864       -9.50719368495195
H            2.21390295343779        4.96041758539585       -9.23595006124912
C            5.14225330044849       -0.82059801533996       -3.92950582149368
O            5.25802563235199       -1.31025662603099       -2.68567826814626
C            5.39739995500563       -2.65758730725058       -2.76984802151696
C            5.36503158613232       -3.04546101428235       -4.08755545583665
C            5.20672324244822       -1.86580911817811       -4.85108627975120
H            5.43449792554421       -4.04636264141295       -4.45649836220393
C            5.13695539119045       -1.82834603258431       -6.31911738501318
O            5.05911743493303       -0.82432507690905       -6.98955369960723
O            5.17571407857806       -3.06664829808039       -6.80883324515490
C            5.13664200282774       -3.27420405758153       -8.23219273334902
C            6.41949234169030       -2.71832527522286       -8.86244784256679
C            6.63617304021797       -3.10713461620544      -10.32351893339100
C            6.87491281923605       -4.60106361072224      -10.53160260825266
C            7.18944088961144       -4.92608466138354      -11.99042020979765
C            7.41856567465500       -6.41762203691218      -12.20154516879877
C            3.84264036350092       -2.71653430747265       -8.84426369221596
C            3.18278388536924       -3.68494874828587       -9.81934142061951
H            5.13250486814162       -4.36685046602515       -8.30015245902134
H            6.39199740152065       -1.63012588126485       -8.78405125437401
H            7.26355738401238       -3.07668863544435       -8.26656689071162
H            5.78415393678756       -2.78270596977766      -10.92254770109515
H            7.51144141396288       -2.56239992143173      -10.68654009967979
H            5.99323648570140       -5.16724255416187      -10.22696297870330
H            7.70862371405290       -4.92328928642977       -9.90360621475709
H            8.08027936514396       -4.37476158537822      -12.30009772511522
H            6.36110165165663       -4.59382630386774      -12.62087470324192
H            8.25209434353029       -6.76451558889830      -11.59469712674867
H            6.53294892884216       -6.98329617471919      -11.92000031303119
H            7.64264225292111       -6.62780237307393      -13.24473490424006
H            4.04905614603249       -1.76543643813481       -9.33624486103881
H            3.14276498696632       -2.51605800802197       -8.03009514256866
H            2.26396674298048       -3.25058578301312      -10.20662241422944
H            3.83409423935469       -3.90838031666313      -10.65952080435068
H            2.93427971637053       -4.61835014888405       -9.31894032069295
C            5.57900260275062       -3.38076952375962       -1.54702769843921
O            5.69549834505277       -2.65211150310720       -0.42638567850075
C            5.86688743982767       -3.50165928092827        0.61658697326549
C            5.87253897924197       -4.79874320285799        0.16200542341653
C            5.68851244744992       -4.73627111387245       -1.23734419153485
H            5.98048292254199       -5.68043154179003        0.75545489851260
C            5.61087040720900       -5.90209941546876       -2.13270502001940
O            5.35368759731682       -5.84747268973882       -3.31228361705127
O            5.88517411048173       -7.01980895756509       -1.46565953553388
C            5.83356620939728       -8.28334259063248       -2.15864685841725
C            6.96004256193360       -8.33698731260157       -3.19812627882773
C            7.20541357630880       -9.71353037955866       -3.81290390634791
C            7.68100921321274      -10.76068579079156       -2.80816690881587
C            8.03681085018250      -12.07987023110632       -3.49071924166996
C            8.49601728997002      -13.13087020608104       -2.48748094893810
C            4.42868274832365       -8.54301586491986       -2.72017788484128
C            3.95977561630403       -9.97984288361583       -2.51822578237312
H            6.04458641804660       -8.99410958286247       -1.35256921120697
H            6.72249264509311       -7.63051824309650       -3.99484888350341
H            7.87678144002437       -7.99505321289322       -2.70883988725228
H            6.29897038665549      -10.06281264129938       -4.30872056657230
H            7.97118879827989       -9.60026779513911       -4.58468224202878
H            8.55879669179472      -10.38078681655454       -2.28017535985662
H            6.90261920301453      -10.94770640748791       -2.06673890382608
H            8.82882735812540      -11.90686234552660       -4.22295681758321
H            7.16384963554214      -12.45261610222996       -4.03187480011321
H            9.37561042693664      -12.78476525393663       -1.94890257707786
H            7.71061607955182      -13.33531776760321       -1.76290176814242
H            8.74709180383093      -14.06052300765707       -2.99281883741065
H            4.40282668546255       -8.28405076878560       -3.77892160680970
H            3.73785685824986       -7.87278055662089       -2.20349111211425
H            2.93424063349671      -10.08253876601225       -2.86587989378562
H            4.57589917376256      -10.68545212056185       -3.06880315219202
H            3.99285247456758      -10.24912776108423       -1.46468500739360
C            6.00825222629736       -2.90845143557772        1.91146860670043
O            6.14783042179057       -1.57500013778496        1.94361027094156
C            6.25715855493814       -1.18939385422863        3.23954830304270
C            6.18858711480671       -2.29127737523185        4.05780314389436
C            6.02835830749184       -3.41188332892399        3.21144936777428
H            6.23699733078265       -2.29520092752652        5.12501506753094
C            5.85933330509887       -4.80028001278987        3.66154291733283
O            5.63775567480082       -5.73581444077532        2.92632249034475
O            5.98924709139580       -4.88661302671628        4.98141657681561
C            5.77641380260062       -6.15550358947244        5.63348783188960
C            6.86881935001259       -7.14270209731340        5.20488765368760
C            6.92307675699068       -8.43592635324353        6.01565633198970
C            7.27990523615083       -8.23057528239060        7.48588109941151
C            7.43008250704955       -9.56135660065027        8.22039927207816
C            7.76708744624326       -9.36063919425149        9.69267516491139
C            4.33697016322794       -6.63973016123832        5.40880282927754
C            3.70858913766230       -7.26214167146034        6.65079849033395
H            5.91402178884374       -5.89558725580768        6.68844018787669
H            6.71543177814331       -7.38943583375800        4.15319879363261
H            7.82983418966286       -6.62699473163169        5.28859252149355
H            5.96761795979644       -8.95676669241574        5.94176683756456
H            7.68035945854646       -9.08071192260436        5.56129493149008
H            6.50457645150255       -7.64256341146922        7.97946512736750
H            8.21646144404956       -7.67258945089054        7.55599630006606
H            8.21751042437456      -10.15098916893199        7.74515859957927
H            6.49880035142687      -10.12699612285722        8.13629905828055
H            8.70076578842892       -8.81247395127213        9.79854152545807
H            6.98134574794656       -8.79600659630585       10.19010979784317
H            7.87276698053434      -10.31857900363249       10.19636170315208
H            4.30813521937479       -7.34383920410407        4.57720285203382
H            3.74218310195674       -5.76911954496520        5.12460636196644
H            2.66503266194420       -7.49626866505255        6.45271070009928
H            4.21120688638653       -8.17925407100405        6.94482741182488
H            3.74913510411684       -6.56791415506572        7.48763573199416
C            6.43082749202074        0.21130716011256        3.47791707315278
O            6.59847907584441        0.98385594026037        2.39367652934127
C            6.75337106306779        2.26624893507065        2.80586014537682
C            6.68819938251610        2.32526331323128        4.17595626208284
C            6.47899082081990        1.00092178345953        4.62538258751292
H            6.77786426637932        3.20154604243936        4.78076365202200
C            6.31119688043923        0.59850838429162        6.02735915171022
O            6.04371411478348       -0.52503661846511        6.39016861208091
O            6.50141372069727        1.63284156786742        6.83993703714040
C            6.30903411254165        1.46323373801853        8.25907085656019
C            7.37046237772759        0.50195057555974        8.80778603957418
C            7.46420600623202        0.44013607036314       10.33087134774195
C            7.88588772330940        1.75637506013398       10.97919874376794
C            8.08987001512235        1.60285327228101       12.48511145451244
C            8.49346781065830        2.91877022339837       13.13860697126834
C            4.85482456568122        1.07134240920599        8.55622367901013
C            4.28609260965615        1.74717462121703        9.79891298996469
H            6.50114044166969        2.47238030435991        8.63853690139668
H            7.16032570112812       -0.49767977940281        8.42451022647467
H            8.33685975071965        0.81623816788760        8.40299016038305
H            6.50847216716891        0.11864835819556       10.74631919049915
H            8.20273945083901       -0.32488774437745       10.58596786299906
H            8.81634704329775        2.10205753342757       10.52303540042705
H            7.12559364351475        2.51901427151070       10.80372168523720
H            8.86253081025180        0.85335633946159       12.67172146149444
H            7.16397107127780        1.24164370648596       12.93955802398131
H            9.42498040659049        3.28573171921026       12.71293982148090
H            7.72566595725975        3.67348754153621       12.98180660533471
H            8.63329470284052        2.78884912955179       14.20917143465076
H            4.77554049754077       -0.01184126981229        8.64568338670729
H            4.25552926032138        1.37598624075395        7.69511105474881
H            3.22780069442988        1.51259856818716        9.88929681332055
H            4.78418150147580        1.41565392064341       10.70549844624312
H            4.39031033018666        2.82787244440149        9.72817964883901
C            6.96241640041649        3.25387890132752        1.78798282637211
O            7.12951647644664        2.80563254336175        0.53052540287468
C            7.30261710934208        3.86814780548198       -0.26992357845741
C            7.24251541990586        5.02124926675890        0.44227653203978
C            7.02232364352328        4.64257654564716        1.79662559272631
H            7.34108261845159        6.02062432156139        0.07576691389951
C            6.86331378466969        5.57654175075619        2.91533394057851
O            6.79656314611606        5.26282971944567        4.08240164820617
O            6.81652041820895        6.83072249816798        2.46603502545109
C            6.59305872700538        7.90330185722678        3.39892485138571
C            7.73002414835582        8.01787346865616        4.42451546985071
C            8.26939432310735        9.44515566669623        4.54181694644810
C            9.09965384698452        9.85819688726604        3.32709650490868
C            9.46607861626865       11.34018501657896        3.35686600628966
C           10.28922946628416       11.74265937560410        2.13929005087786
C            5.19526461538977        7.77736653724095        4.01184271203237
C            4.75983995791479        9.03684057054187        4.74809074631285
H            6.61142393974514        8.78258219049445        2.74902358563156
H            7.38001293302296        7.66745378374902        5.39592462029974
H            8.54560972641946        7.35877363930329        4.11949070065051
H            7.43734870507469       10.14090786519754        4.66543542763908
H            8.89248582428132        9.51572772233978        5.43625323840017
H            8.54386603562208        9.65171914506923        2.41009139723816
H           10.01309723326193        9.25980703440378        3.29539978022665
H           10.03079638784043       11.55682049982090        4.26649392214446
H            8.55058219503257       11.93671625772518        3.38857748061910
H           11.22319181459465       11.18573280701690        2.10928858776575
H            9.73993821285677       11.53661697695871        1.22320542005790
H           10.52377040372588       12.80426078000223        2.16742832469440
H            5.17609681621801        6.92407907236775        4.68793960701639
H            4.49509006487600        7.57242550301171        3.19791512906934
H            3.73563695918256        8.92180924210489        5.09465737371027
H            5.39212128893490        9.22752669355386        5.61158342376805
H            4.79902573367697        9.90252966523481        4.08947142714684
H            2.59255153993362       -3.47328390836662       -1.12174931918744
H            7.45297493876048        3.67671593160466       -1.31394941177154
