# Supplementary material for: Examining the Impact of Side-Chain Chirality on Conformation of a Helical Poly(3‑(S‑1-ethylhexyl)esterfuran)
Source: Macromolecules. 2025 Nov 15;58(22):12336–45. doi: 10.1021/acs.macromol.5c01499 (PMC13011260; doi:10.1021/acs.macromol.5c01499)
Supplement: Supplementary file 2 [file ma5c01499_si_002.zip › ma5c01499_si_002 (2)/Optimized Geometry Coordinates/6_14 oligomers XTB/fur-Hex-Eth-S-M-11-opt.xtbopt.xyz]

376
 energy: -542.994244891715 gnorm: 0.000483754795 xtb: 6.6.0 (8843059)
C            2.81962445443241       -3.64418551616930       -0.23481884998361
O            2.93610860819873       -2.45208281402312        0.33938496282447
C            2.99266099408549       -2.64856235252987        1.68481929950560
C            2.89744945560717       -3.98944794035261        1.96344202841966
C            2.79399474934462       -4.64059533163691        0.71085023326391
H            2.91578433206192       -4.44739940379768        2.92771340721717
C            2.77682467909182       -6.09336177137387        0.47372301072340
O            2.90832503314610       -6.59349375225765       -0.61971986670072
O            2.61059053176947       -6.74467704412040        1.61697116991032
C            2.75466767707543       -8.17537135343099        1.66302503603171
C            4.22202486789031       -8.51477539124708        1.37793912976955
C            4.62264638331910       -9.96030011724330        1.66407270796163
C            4.60446039979167      -10.31379308391281        3.14956475866534
C            5.07114937348368      -11.74592217573954        3.40208775878470
C            5.07157548694646      -12.08977054047633        4.88676649306965
C            1.74235386158902       -8.87946574725773        0.74781314747694
C            1.08573621329513      -10.08652152725336        1.40871444420588
H            2.51265814754273       -8.39459449671088        2.70858843686787
H            4.42114445174854       -8.28455105183182        0.33120666145807
H            4.83348389366995       -7.84125176323132        1.98268541370189
H            3.97347958701150      -10.64613775153149        1.11603716563073
H            5.63910924201415      -10.10585717007893        1.28848024062548
H            5.25934025745632       -9.62427805410297        3.68515161149537
H            3.59549205611066      -10.19600233640722        3.54927555334105
H            6.07921790013911      -11.87418064557304        3.00103308086598
H            4.41468974562020      -12.43926537948329        2.87032132390607
H            5.75586262473164      -11.44039458422658        5.42827789508670
H            4.07558918587673      -11.96588436399482        5.30712906572185
H            5.38292800773963      -13.12016642047082        5.04213144702942
H            2.22918257183650       -9.17553484475693       -0.18119990216509
H            0.96201976922954       -8.16024421788428        0.48921914309811
H            0.37626439858035      -10.54380933502934        0.72278954943128
H            1.82108207343237      -10.83600798431224        1.68752255387673
H            0.54758870673638       -9.78525020930311        2.30507408404214
C            3.17739441846483       -1.50194288099461        2.52373288800011
O            3.37525239944243       -0.32479744693269        1.91557143618298
C            3.53017637637062        0.62550016393492        2.87159533623927
C            3.41673856158563        0.05506200616832        4.11552068544295
C            3.19779162204540       -1.32506539443593        3.90623339096397
H            3.49480556913510        0.55510974792036        5.05599622669719
C            3.09842502579397       -2.31316348229488        4.99037255757177
O            3.11193982211402       -3.51427908906453        4.83711481841228
O            2.99697121754215       -1.69704657571037        6.16113016090407
C            3.03042617923275       -2.46575810144209        7.37759436928488
C            4.42002927995022       -3.09722279531410        7.51868329701418
C            4.71132719706071       -3.72455003807570        8.88028161301349
C            4.82880869141650       -2.70226299368755       10.00852619208829
C            5.17472662255740       -3.36015673796373       11.34267500539811
C            5.32211184339835       -2.33455569224579       12.46020042778872
C            1.86510510160920       -3.46446504444190        7.44703365403282
C            1.17592283276745       -3.47592168735265        8.80705063530742
H            2.88947626086234       -1.69088494285408        8.13849487861978
H            4.52380545738425       -3.85608206403943        6.74317417919483
H            5.15394279792615       -2.31531633497092        7.31327404847594
H            3.94249206429570       -4.45920085913476        9.12804105605829
H            5.66044927125955       -4.26198480249901        8.80417582047460
H            3.88997919094426       -2.15597999636450       10.11762426613554
H            5.60769075957798       -1.98177399755533        9.75259146619809
H            6.10783666802402       -3.91886883793778       11.23957753212059
H            4.39102078668919       -4.07426468603402       11.60784201138978
H            6.13129225864979       -1.64240123358289       12.23801170433179
H            4.40358659136957       -1.76290615120243       12.57690262668456
H            5.54212418979082       -2.82555309337488       13.40532980391292
H            2.22095553073182       -4.46353336676494        7.19503365277340
H            1.13046848894350       -3.18192336996947        6.68972275252882
H            0.35839334741525       -4.19329494217812        8.80214620714052
H            1.86589312206207       -3.75114426917157        9.59975952759642
H            0.76653784875203       -2.49412455159300        9.03536587912162
C            3.80392170168775        1.95649357752754        2.42687945676192
O            3.96958164252722        2.12445923089944        1.10877274340764
C            4.20686593374723        3.43882774878796        0.87387495412165
C            4.18414642729188        4.13378065862198        2.05896335061792
C            3.93423649856809        3.18395361741257        3.07560824977388
H            4.33387977641602        5.18407081903425        2.18372108471319
C            3.89403543312395        3.48329777468028        4.51324033243214
O            3.85342993135857        2.64952889270323        5.39044089703809
O            3.90935732721727        4.79584873215720        4.71275242540162
C            3.99182218974657        5.30808860557018        6.05634107520611
C            5.35866553126668        4.93394887593935        6.64076354578641
C            5.73147426493572        5.66639614342246        7.92796458858019
C            5.93013764124268        7.16730921607843        7.73117505879350
C            6.43406117767826        7.85686936130132        8.99661860339090
C            6.65472246465376        9.34798561751375        8.77193503592258
C            2.79062319072221        4.86400161135927        6.90442466888855
C            2.20609792675596        5.99656134507844        7.74119767536485
H            3.93566224363570        6.38900919779044        5.89112459494484
H            5.36709268246381        3.85873636795170        6.81914082102781
H            6.11166016343446        5.14334096061469        5.87714138236434
H            4.97420167472305        5.49209619775486        8.69502505300401
H            6.66901654867556        5.23920690058725        8.29377147271022
H            6.65440727033838        7.32407731303844        6.92938661444770
H            4.99134196364805        7.63288837024386        7.42638965485505
H            7.37271158418313        7.39530943322731        9.31193171131442
H            5.70941413645805        7.71406838274687        9.80197359359214
H            7.39241653665130        9.50947956152791        7.98850127132721
H            5.72668392494563        9.83018571162727        8.47166364170693
H            7.01047943762545        9.82593803569602        9.68161032314570
H            3.07945567175589        4.03105024952328        7.54537962778723
H            2.01494618819920        4.49866999187854        6.22763534065903
H            1.35055754098873        5.63501566437102        8.30712132591461
H            2.93620674943938        6.39029820268521        8.44260527965955
H            1.87190901085026        6.81065763873359        7.10144156021158
C            4.46033995910254        3.79653750612771       -0.48759988926205
O            4.54981836653373        2.77625674689082       -1.35086602297710
C            4.78028720849732        3.28273259264011       -2.58603857078299
C            4.83151021825361        4.65448181078783       -2.52430555901152
C            4.63699070338485        5.00098273253874       -1.16709045775960
H            4.97950858533109        5.32332988330582       -3.34402472817559
C            4.70229856577820        6.35879367549635       -0.61224858927355
O            4.63337500393049        6.61895649476408        0.56815237780877
O            4.85537938970442        7.25611916815255       -1.58012954769646
C            5.12226825796773        8.62930655408602       -1.23420951002136
C            6.51447937426253        8.69666308920037       -0.59555229960492
C            7.07984723312547       10.10386032807289       -0.41974477805361
C            7.39434615109870       10.79397684859509       -1.74476709112569
C            8.07648878069677       12.14531340221474       -1.54572525677038
C            8.40538904360142       12.80972836744293       -2.87713584273122
C            4.00041777082093        9.23920499187698       -0.38095267814170
C            3.59232164974113       10.63016547655952       -0.85371502000598
H            5.13114490669761        9.11557635244633       -2.21497818329679
H            6.45945241655435        8.20094071382515        0.37337220483862
H            7.19529880850346        8.11220780841851       -1.21928851132406
H            6.39183024901259       10.71758993277608        0.16475698659823
H            8.00768585179167       10.02101557306316        0.15251402006615
H            6.47690440407707       10.94199512605058       -2.31710317958073
H            8.05095512814417       10.14730468817371       -2.33088991184112
H            8.99694290961597       12.00635419648866       -0.97372801668234
H            7.42326134221611       12.80031030652576       -0.96416861113111
H            9.07246896872056       12.17975839898906       -3.46211275836195
H            7.49858380111496       12.97580747129521       -3.45509208036409
H            8.89154973393724       13.76943953046506       -2.71872545620771
H            4.30853600056477        9.27222853542212        0.66447549070348
H            3.12965851683253        8.58318946186882       -0.44248239508290
H            2.79238735850578       11.01499698040093       -0.22530123661103
H            4.42619962018771       11.32505025845207       -0.80764157934883
H            3.23195939229140       10.59423955567214       -1.87966018775787
C            4.98772095538121        2.32566316932967       -3.62832632869932
O            5.06154547706916        1.04293238421635       -3.24468400433512
C            5.29855757589803        0.28397002267134       -4.34213271487723
C            5.38298856267458        1.08861424599230       -5.45329332111243
C            5.18662801664586        2.41550030655472       -5.00430531843642
H            5.55532223414702        0.76795213054854       -6.45847114289217
C            5.19510229893458        3.60501136078265       -5.86700555487769
O            4.85834655998381        4.71517086016445       -5.52459627788725
O            5.61864055341245        3.27124337621273       -7.08606732268623
C            5.66528423632322        4.25043796582067       -8.13918979487993
C            6.64190141267539        5.37012953873351       -7.76785116910246
C            7.06000677626390        6.27485499968157       -8.92539220569502
C            7.95455097447720        5.58377400648837       -9.95176278110552
C            8.45350586394899        6.56009840361550      -11.01518405377946
C            9.37599415748924        5.88213463004147      -12.02058229863953
C            4.25501670993331        4.75007891883988       -8.49045278622914
C            3.98721379079031        4.75329007711272       -9.99103570300156
H            6.06460852822488        3.66477498967281       -8.97378579638217
H            6.16958014277131        5.97478713459376       -6.99424748621568
H            7.53117601362090        4.90560217051995       -7.33275461221327
H            6.17519115291837        6.67947140618247       -9.41875327999073
H            7.61027841489272        7.12313633624973       -8.50810198791113
H            8.81259388991973        5.14096250505768       -9.43977525954676
H            7.40866416409792        4.77478977467674      -10.44026821928927
H            8.98816011086855        7.38054193986950      -10.53080827941940
H            7.59722490581766        6.98981722957093      -11.54049829781384
H           10.24877882322226        5.46824925386152      -11.51977432983130
H            8.85805882332045        5.07153979035360      -12.52865432231602
H            9.71669308657208        6.59404373275069      -12.76861706421223
H            4.10534213926177        5.74896929423937       -8.07853275465603
H            3.53160575524669        4.08794942886816       -8.00963028997459
H            2.97855196924757        5.10935066283861      -10.18720311003150
H            4.68528622842698        5.39948838806258      -10.51637196543627
H            4.07921828207911        3.74794307528663      -10.39585914960695
C            5.43842278785457       -1.12793510371516       -4.14671917908815
O            5.52166728553724       -1.56882141787859       -2.88180616402299
C            5.62269313330306       -2.92184276473279       -2.90888888552916
C            5.59396870082880       -3.36265813424968       -4.21045095905094
C            5.48286539643894       -2.21138538968570       -5.02335132350958
H            5.63753580697454       -4.37936754625446       -4.53773698523201
C            5.42651348909044       -2.22871371279328       -6.49243652255790
O            5.50891612588826       -1.25388031995454       -7.20441190955665
O            5.27667809196167       -3.47819894916501       -6.92776747612010
C            5.21167148890643       -3.74124542750607       -8.34105002588652
C            6.56871427927342       -3.42271505399559       -8.98025671036880
C            6.72630757616786       -3.90231421200254      -10.42179255844232
C            6.72387906550879       -5.42261465419762      -10.56646683411048
C            6.99418137747908       -5.85388907115536      -12.00651797486707
C            6.98307043641385       -7.37028368843520      -12.15552549367723
C            4.02408835470105       -3.01484795442033       -8.99086178972609
C            3.22505013164402       -3.90857894093529       -9.93250327864232
H            5.03576154933804       -4.82155743162163       -8.36119548676547
H            6.71401521801330       -2.34154850362915       -8.94680820028561
H            7.34286299519752       -3.88502547296131       -8.36149650589570
H            5.93964084056439       -3.47145836176640      -11.04277161841319
H            7.67895310559538       -3.52004127394907      -10.79729823762824
H            5.76034766525542       -5.82732769644958      -10.25258363096150
H            7.48992040363150       -5.84766078195337       -9.91399295646519
H            7.96443904828070       -5.46532145994669      -12.32446106845935
H            6.23510407243387       -5.41980265235109      -12.66179628601165
H            7.74448437352952       -7.82075206340991      -11.52255960444387
H            6.01562554309857       -7.77512544855234      -11.86621571714515
H            7.18028588315783       -7.65614721958329      -13.18607046174696
H            4.37950936322054       -2.12956841912290       -9.51930948355151
H            3.36027963182364       -2.67271279780814       -8.19378582038652
H            2.38672701492675       -3.35297576826428      -10.34654736918642
H            3.83663456080148       -4.26565266608048      -10.75615754559700
H            2.83200434941174       -4.77015997018796       -9.39714825566074
C            5.76610705472153       -3.60573055853203       -1.65817585777736
O            5.88612153872718       -2.84574497378607       -0.55865925603807
C            6.01474617554044       -3.66645083569254        0.51330424539687
C            5.98865952620848       -4.97687835151066        0.09911857708113
C            5.83031511913335       -4.95389699142963       -1.30448734179740
H            6.05942705783945       -5.84265256297791        0.72093161080706
C            5.73808057609136       -6.14818528837149       -2.16066798072012
O            5.50683895272082       -6.12962712334285       -3.34685154173413
O            5.96802559360413       -7.24869053056553       -1.44973690373469
C            5.90167216406920       -8.53408612826895       -2.10031980054682
C            7.05363313749671       -8.65147022857048       -3.10619860492987
C            7.27348494710253      -10.05218899245911       -3.67430136985443
C            7.68761069632018      -11.08377145347355       -2.62712873331059
C            8.00900362541099      -12.43585825734410       -3.26063176211696
C            8.40208812944553      -13.47219728864937       -2.21494067261936
C            4.50605237598954       -8.77978826332387       -2.69032000749580
C            3.99771424751891      -10.19808628539473       -2.45507767899708
H            6.07376900434318       -9.22111250499174       -1.26499354018797
H            6.85859272644937       -7.96242233630135       -3.92931197172351
H            7.96677459472131       -8.32214080041485       -2.60178085522442
H            6.37073281190377      -10.38801499970817       -4.18588977280629
H            8.06361736080266       -9.98494097401891       -4.42669339797425
H            8.56680468694777      -10.71969522233356       -2.09041944498949
H            6.88643564393250      -11.21907398040665       -1.89890755903341
H            8.82481815456687      -12.31576509893749       -3.97716308678236
H            7.13579335325238      -12.79175809429239       -3.81264902122504
H            9.28125536314057      -13.14383459985018       -1.66470651278388
H            7.59182637368980      -13.62364814587883       -1.50485858088134
H            8.62854644485207      -14.42606250926178       -2.68561691997780
H            4.51342238429624       -8.55475693821007       -3.75707708467231
H            3.81795936411914       -8.07838803586893       -2.21310360126105
H            2.97805042757516      -10.28676851364764       -2.82320762115866
H            4.60818513906391      -10.93567901550827       -2.96875726256742
H            4.00004557213447      -10.43445993372309       -1.39317541330968
C            6.15447798590597       -3.04480212129037        1.79561344142048
O            6.34101569508602       -1.71680071306612        1.80231111384101
C            6.44075482672519       -1.30679096201274        3.09178923215571
C            6.31739856072198       -2.38743391156434        3.93175437360670
C            6.13320599092393       -3.52003393333419        3.10668955898801
H            6.34591445446662       -2.36892182019211        4.99959863449988
C            5.91501656957334       -4.89134006228883        3.58797127909890
O            5.67917553038349       -5.83985346740757        2.87423209522758
O            6.02107417177938       -4.94651107781093        4.91169295296703
C            5.76725295270623       -6.19262412668456        5.59227491613848
C            6.84680934749789       -7.21313147237730        5.21164268361674
C            6.85796260611624       -8.48528608580630        6.05680161294285
C            7.19638858764951       -8.24939211147055        7.52677587578479
C            7.29664565255741       -9.56317960417833        8.29947905957259
C            7.61634864345068       -9.33169860380499        9.77110421785425
C            4.32282379529980       -6.65327369809067        5.35098924662858
C            3.65561353818862       -7.22527283193403        6.59693752565253
H            5.88930979584917       -5.90756653030459        6.64263623379463
H            6.70844125648008       -7.48429646208066        4.16383660729102
H            7.81674454590505       -6.71539715390661        5.30090074410400
H            5.89167117017394       -8.98544199613142        5.98135756321295
H            7.60683401318770       -9.15939722255001        5.63195874830438
H            6.42998873579188       -7.62660679128017        7.99076661966217
H            8.14709259421597       -7.71601083415022        7.59785835505465
H            8.07400250623933      -10.18793073997866        7.85337644656495
H            6.35080835821654      -10.10417950067801        8.21554873914107
H            8.56501945311697       -8.81001595314996        9.87750968491217
H            6.84093738130925       -8.72920225754992       10.23947645465001
H            7.68375646822937      -10.27793120307696       10.30274299167978
H            4.29632235886562       -7.38115631447107        4.54008603807097
H            3.75282379254918       -5.77953726156023        5.02844687580538
H            2.61169664562714       -7.44374997086124        6.38340981936105
H            4.13257802558208       -8.14334420506484        6.92846202463776
H            3.69331570200028       -6.50734740196188        7.41363745787179
C            6.66147384628221        0.09124957327803        3.30550815963164
O            6.88326453477239        0.83153494152630        2.20956883728025
C            7.07586630739230        2.11756717010994        2.59577360267180
C            6.98017135258522        2.21022520787215        3.96326673825122
C            6.71191475980584        0.90564860666288        4.43642794203658
H            7.08662954618814        3.09765954903833        4.54882375463299
C            6.48652591138172        0.54500958731714        5.84222932831685
O            6.17735776544925       -0.56135324574283        6.22421609611040
O            6.67397904833922        1.59626326927907        6.63295507943464
C            6.41541494664494        1.47650194136932        8.04657380094704
C            7.42215160678855        0.50375931913903        8.67250814141859
C            7.43734894371047        0.48422668362699       10.19962289347175
C            7.87811847812426        1.80248191532259       10.83110613355690
C            7.98192859745006        1.69247117902557       12.35102472271934
C            8.40956036288552        3.00993772243360       12.98574852921295
C            4.93894920836764        1.13430499721615        8.29156280739392
C            4.33276127493985        1.88036623514489        9.47498894408738
H            6.61987622415312        2.49152413182944        8.40328486220039
H            7.20264977175429       -0.50045763531518        8.30677890487864
H            8.41586368259087        0.78009900383398        8.30834911182838
H            6.44976083282336        0.21255194867415       10.57428065264381
H            8.13107313696933       -0.30037700611319       10.51409822060907
H            8.84967592969946        2.09124089441020       10.42362509990764
H            7.16591282012723        2.59123370249349       10.58388936133196
H            8.70361102416329        0.91417152418713       12.60990228438869
H            7.01328069806989        1.39198694618005       12.75813720568433
H            9.38187117082811        3.31735837811487       12.60687775057580
H            7.69077130252160        3.79410705275175       12.75761275394055
H            8.47823923931248        2.91108303329193       14.06650444872168
H            4.82661544348248        0.05861638733144        8.42552613894120
H            4.38768758574035        1.41418260835125        7.39106685059504
H            3.26745198020237        1.66812094844529        9.53289073491738
H            4.78782590891694        1.58668249679854       10.41666210828926
H            4.45989797695094        2.95426618747928        9.35522588991783
C            7.34035463022312        3.06305699888904        1.55437421620893
O            7.50254564591425        2.55639215514277        0.32303076991754
C            7.73214925392309        3.58239575396173       -0.53220885037061
C            7.71521170034502        4.77182510347844        0.15373712049262
C            7.46366060725346        4.45075468737350        1.50851144422593
H            7.86865459084772        5.74558709464847       -0.25874469205617
C            7.32952941857006        5.42292278439178        2.60166309925753
O            7.17390776364008        5.13190195589531        3.76669554657896
O            7.41662058209129        6.66535653037519        2.13819052089587
C            7.21440709926652        7.76757543594997        3.04221303939173
C            8.27231314643105        7.79221554520342        4.15455617691133
C            8.88084071245919        9.17972287310500        4.36842348225958
C            9.84378426141727        9.57590256135139        3.25067785004545
C           10.33593172288058       11.01350183248764        3.39965421247957
C           11.27340794283922       11.41059170956565        2.26598177863984
C            5.76565184982219        7.76129173831768        3.54022688934754
C            5.36538885607409        9.06364412276217        4.21958588024670
H            7.35824864256467        8.63615120635257        2.39095571331921
H            7.82901992779144        7.43001385181089        5.08263069871291
H            9.07254709777410        7.09817640597107        3.88830272903136
H            8.08584528368752        9.92372720789474        4.44039801234876
H            9.42251138308467        9.18338001154868        5.31727532490080
H            9.35060479460598        9.46942771311942        2.28244369098511
H           10.70013316708650        8.89770571306724        3.25543147794183
H           10.85387714241577       11.12229008976052        4.35535407223785
H            9.47686277028614       11.68885212920461        3.41124379017311
H           12.14596510564709       10.76129348035274        2.24694396615050
H           10.76674585866881       11.32823379973239        1.30663600107507
H           11.61153778271744       12.43696543120720        2.38831155739011
H            5.62715316117013        6.92598770909234        4.22562431481316
H            5.12560069314769        7.58858505024231        2.67214640218411
H            4.30632898342147        9.03744265504537        4.46550094396896
H            5.92349968038353        9.21675190793920        5.13988782384535
H            5.54010372857442        9.91263762658630        3.56121117464602
C            7.95329189688631        3.23569192253233       -1.90591010928267
O            8.03034845925190        1.92345095206716       -2.19269635651719
C            8.22922739801090        1.79718326277568       -3.51295251892697
C            8.27595569264689        3.01436840800378       -4.11047845826423
C            8.10031482832056        3.97419918320693       -3.07410785547043
H            8.41763137179660        3.22713387282211       -5.14849096157757
C            8.06999276923928        5.42651520520293       -3.27051550198323
O            8.05492902583396        6.24946637212466       -2.38309427192533
O            8.08158921543074        5.71551255143227       -4.57163365898522
C            8.00386353084006        7.09012900286667       -4.98957420700128
C            9.21609633522620        7.90332721588308       -4.51312382895167
C            9.87433697966275        8.68926068382492       -5.64926862830057
C           10.63576944192105        7.78693948937231       -6.61948456165818
C           11.12677598804939        8.54647724723758       -7.84955616081765
C           11.86109860998224        7.63086104366722       -8.82134624719201
C            6.64783921747184        7.68056147381010       -4.59350137729483
C            6.36629687367268        9.01397995996972       -5.27223588576255
H            8.04124799209586        7.00300875050251       -6.07889686877205
H            8.90896603353327        8.58126891009929       -3.71624621627550
H            9.95279912343603        7.21882404314796       -4.08737979496013
H            9.11205062291526        9.24765163775275       -6.19595415230715
H           10.56963062520464        9.41494706541755       -5.22133675398593
H           11.48985610572499        7.34279039776529       -6.10310025011207
H            9.99227624911354        6.96778277073387       -6.94679821596423
H           11.79135516784025        9.35493232405562       -7.53670869482600
H           10.27189679487548        9.00162102063250       -8.35650000399868
H           12.73502996896108        7.19143192692673       -8.34535010220541
H           11.20968971203921        6.82399287999947       -9.14951363809278
H           12.18975789931132        8.18429712826235       -9.69781166847758
H            6.61064496661257        7.79611749238940       -3.51176762716336
H            5.87739190167350        6.95900507418677       -4.87696611618754
H            5.36431192104803        9.35009240828033       -5.01648643938681
H            7.07307127242476        9.77597772572759       -4.95322900705708
H            6.42431890880150        8.91641256716306       -6.35476519649976
H            2.75942101603593       -3.69046887895172       -1.30472234094950
H            8.31615021642144        0.80252829257017       -3.90326579117253
