# Supplementary material for: Examining the Impact of Side-Chain Chirality on Conformation of a Helical Poly(3‑(S‑1-ethylhexyl)esterfuran)
Source: Macromolecules. 2025 Nov 15;58(22):12336–45. doi: 10.1021/acs.macromol.5c01499 (PMC13011260; doi:10.1021/acs.macromol.5c01499)
Supplement: Supplementary file 2 [file ma5c01499_si_002.zip › ma5c01499_si_002 (2)/Optimized Geometry Coordinates/6_14 oligomers XTB/fur-Hex-Eth-S-M-12-opt.xtbopt.xyz]

410
 energy: -592.280152660750 gnorm: 0.000779348434 xtb: 6.6.0 (8843059)
C            3.01046190731660       -3.93335398034986       -0.07882794564944
O            3.09118147685759       -2.72794852148665        0.47273472594829
C            3.08579520543215       -2.89286630167751        1.82342026734793
C            2.98586634004977       -4.22791937742923        2.12776933549405
C            2.94617904408884       -4.90855448683033        0.88700208564415
H            2.96131506226281       -4.66426463099724        3.10178888390183
C            2.94209574633705       -6.36755256267223        0.68705655454068
O            3.14435449933678       -6.89744038645430       -0.38136914576583
O            2.69729947347055       -6.98659565096817        1.83399710232491
C            2.81987832377834       -8.41709888412601        1.92840836964917
C            4.29694586316357       -8.78307864474477        1.74658326558682
C            4.65805933027926      -10.22476040113881        2.09736641068497
C            4.54132003823581      -10.53658166969873        3.58771451219494
C            4.97292332980406      -11.96634065018243        3.90718989028277
C            4.87526816325596      -12.27024860112182        5.39732577041453
C            1.85750808374374       -9.13399758057567        0.97028269535150
C            1.14609996151295      -10.31604314610116        1.61953114199497
H            2.50919671441497       -8.60347712057723        2.96215200786585
H            4.56506499445238       -8.58527919279221        0.70875970847828
H            4.87862420429298       -8.10083579812943        2.37030392015563
H            4.03543894980888      -10.91793513401098        1.52818230754307
H            5.69414882116212      -10.39318157583239        1.79143676728938
H            5.16991421549917       -9.83995647152618        4.14517462844645
H            3.51067753561901      -10.39670774667376        3.91922890793689
H            6.00265421511663      -12.11637095100641        3.57449630464126
H            4.34268210984155      -12.66654789821658        3.35313703823702
H            5.53341452129014      -11.61530103659651        5.96392745781092
H            3.85674899572461      -12.12276996200929        5.75068359340175
H            5.16173155128435      -13.29991214968218        5.59858422367842
H            2.39744470010640       -9.45961255515375        0.08132993492213
H            1.10369529495148       -8.41331524028254        0.64533685089912
H            0.47202095924754      -10.78105523655682        0.90376137492725
H            1.85296648853866      -11.06770167216282        1.95940079404480
H            0.56025424463251       -9.98597235378211        2.47490708247140
C            3.22126608696149       -1.72336936629504        2.64075640339521
O            3.43158459549997       -0.56132026071808        2.00963128816407
C            3.52929140784499        0.41832707006421        2.94333124073435
C            3.36761588023739       -0.11772535961006        4.19716604080118
C            3.17730535680068       -1.50744195804500        4.01737882427361
H            3.39172300405326        0.41305934618217        5.12400608624082
C            3.03639252137932       -2.47400594764300        5.11538346270963
O            3.06013237390128       -3.67768604323905        4.98642982998234
O            2.88344118707618       -1.83867785864781        6.27112867512081
C            2.84745771335946       -2.59468573030276        7.49638593196337
C            4.22253871790399       -3.23426260598836        7.71989979020097
C            4.44818879458021       -3.80168839308386        9.11968234862165
C            4.50680525769746       -2.72500405950557       10.20031777035599
C            4.85495601857636       -3.29675295249419       11.57235918038799
C            4.94515614736347       -2.20220068042437       12.62897781583942
C            1.67297376768691       -3.58465560263279        7.51610032125425
C            0.91402222049740       -3.57400528696856        8.83844792973095
H            2.67010111986739       -1.81159633842283        8.24072679839816
H            4.35102756666135       -4.02561227382585        6.98179826780763
H            4.97831085566529       -2.47184121129003        7.51626479997673
H            3.67097965671136       -4.52874372773960        9.36350796299239
H            5.40229890250238       -4.33534375432656        9.11289974121013
H            3.54821149417525       -2.20759214819828       10.26678757289980
H            5.26302500789872       -1.98939557920317        9.91932344819169
H            5.81034136729554       -3.82340301954283       11.51405992939327
H            4.09472179315572       -4.02433274985539       11.86697208512550
H            5.71600750725191       -1.48106318739092       12.36473501492893
H            3.99769328400576       -1.67382660494402       12.71308936167423
H            5.18975909732462       -2.62429750336496       13.60085741051680
H            2.03378193868094       -4.58935340942263        7.29591415586368
H            0.98093338329909       -3.30661064351183        6.71809431229170
H            0.09155428577844       -4.28460929621140        8.79922827785264
H            1.55948252529533       -3.84567816098951        9.66900412380015
H            0.50195623686385       -2.58626310292609        9.03400467097220
C            3.81473127693791        1.73455163109123        2.46134351279265
O            4.06867295689901        1.83780252925145        1.15025600652536
C            4.31862502753151        3.13939613809410        0.86624997324620
C            4.21496453292050        3.89292524812682        2.01026765297312
C            3.89661638941247        2.99380158192346        3.05401302419223
H            4.35445214994607        4.94905080855426        2.09100060631820
C            3.76141553131803        3.36215165507125        4.46959794925348
O            3.60971248077387        2.57253691792133        5.37471694604307
O            3.83156190607887        4.68129693530147        4.61194624738655
C            3.89754876234891        5.25403656557920        5.93180509758293
C            5.23955922914462        4.85601413499924        6.55630073547240
C            5.59389865640165        5.58270751515321        7.85150066891902
C            5.87746791937893        7.06866424450686        7.64655681087428
C            6.34255966996991        7.75210995121273        8.93008229141832
C            6.66100834442269        9.22410981290357        8.69731599628298
C            2.66893427641973        4.89175912867481        6.77923845821676
C            2.09781654247170        6.08959336367497        7.53020803063287
H            3.88261160111187        6.32761139134768        5.71670326806063
H            5.21331050899847        3.78132114327813        6.73411235290646
H            6.01902593274245        5.04208364828734        5.81359935207845
H            4.79759774057148        5.45450121170750        8.58717113718821
H            6.49269307284564        5.11581439824374        8.26273597608862
H            6.65373290650201        7.17660765330247        6.88602005522430
H            4.98229852144760        7.57414095068472        7.28004340028226
H            7.23257450478695        7.24491731299248        9.30982637657648
H            5.56390246723118        7.66452971081814        9.69167818021290
H            7.45137365283400        9.32971916765451        7.95688790415662
H            5.78143211622524        9.75233830972186        8.33507985801426
H            6.98969258957753        9.69753496855327        9.61944498831037
H            2.92541585709424        4.09540679993852        7.47862299787636
H            1.89748899964531        4.50157362998912        6.11207367789939
H            1.22707547412059        5.78511021113856        8.10645316927165
H            2.82771097851030        6.51383442923617        8.21398030393537
H            1.79018655928022        6.86576462006488        6.83264147663074
C            4.66473639465469        3.42820911889865       -0.49074128627977
O            4.80446319876814        2.36586688276628       -1.29561440321384
C            5.12749108692462        2.81072663141721       -2.53384798308071
C            5.18933268840192        4.18383745352931       -2.53335960827838
C            4.90060566690261        4.59669342780215       -1.21276410069438
H            5.41673159567977        4.81078015248355       -3.36799339902032
C            4.93556027211544        5.98332403307487       -0.73064358267559
O            4.79613679435390        6.31050821882924        0.42671606334829
O            5.14575955412028        6.82176856862582       -1.73938809844174
C            5.39798838317870        8.21320947818442       -1.46624461919141
C            6.74993636253036        8.31981829103838       -0.75142494303214
C            7.30473152511516        9.73628893297942       -0.62071829003235
C            7.69512158876600       10.35438794982019       -1.96098347518384
C            8.36686795898514       11.71567305059693       -1.79805820897555
C            8.78374236996812       12.29954256516856       -3.14258233251565
C            4.22970829995924        8.87567883008985       -0.72110620770036
C            3.85690199377572       10.23574929885283       -1.30079785152749
H            5.46799127623552        8.63566166292410       -2.47393455952757
H            6.63565534528004        7.87965366499410        0.23900026073371
H            7.46408486897796        7.70105052683096       -1.30028241900726
H            6.58389444331458       10.37868610974852       -0.11137487954966
H            8.19757169280407        9.68866958753361        0.00854657184465
H            6.81233761639873       10.46862141506413       -2.59235544661665
H            8.38357977049567        9.67862269312253       -2.47266981377189
H            9.24778898123068       11.61171115466993       -1.16017086880665
H            7.67942766904092       12.40369786467622       -1.30011019682772
H            9.48702863889286       11.63712276641862       -3.64324127691875
H            7.91731854645549       12.42794793300658       -3.78809721041853
H            9.25965031599308       13.26836355137297       -3.01072563226650
H            4.47426311516284        8.97163384509802        0.33724108181338
H            3.36126167284976        8.21782935161483       -0.79529022183664
H            3.02000721979764       10.65710734217425       -0.74853820894462
H            4.68838290401218       10.93259679106823       -1.24344715014446
H            3.56228059371797       10.13827318354265       -2.34358604598883
C            5.37694322922912        1.80952098264498       -3.52394828466031
O            5.39381543364214        0.53814714308904       -3.09652346909559
C            5.65040840473423       -0.26293438801871       -4.15948422317772
C            5.78913653388626        0.50205842388694       -5.29319707843021
C            5.62416834547893        1.84656841207322       -4.89493048620851
H            5.99204951133843        0.15050311273511       -6.28080220966475
C            5.78463904164205        3.00572129005587       -5.78314749348873
O            5.76972031672259        4.16027459490017       -5.41849204114666
O            5.95538173115881        2.60449258270479       -7.03745733004093
C            6.33747535745227        3.55819206689720       -8.04534065149016
C            7.75191753182178        4.05128986856615       -7.71904804436360
C            8.41717918558974        4.89178709417041       -8.80636538045807
C            8.76569166164848        4.09396515245318      -10.06080537229490
C            9.48969632079763        4.94788981720132      -11.09953378743583
C            9.85179352656915        4.14377137211978      -12.34233966081827
C            5.29535210135240        4.67497126181021       -8.20765246378934
C            4.97498699746868        4.97361571461807       -9.66818124661041
H            6.34995536961662        2.94108778418701       -8.94985249979617
H            7.69348847876770        4.63109728322727       -6.79808328809768
H            8.36423237413243        3.17116979233596       -7.51106084793667
H            7.77944429043591        5.73752994698201       -9.07042435800374
H            9.34296367003309        5.30197889124238       -8.39373700000868
H            9.40504539477699        3.25501370724760       -9.77982627332606
H            7.85740906134765        3.68657817903482      -10.50892622560199
H           10.39993845813940        5.36090093419492      -10.65847508894303
H            8.85230802014701        5.78842083221188      -11.38495263424405
H           10.52147360047370        3.32580883962420      -12.08582765333340
H            8.95750241187365        3.72457794460317      -12.79914070214285
H           10.34762298702447        4.77435720553694      -13.07664316074248
H            5.64252615445439        5.57856572559980       -7.70544932689897
H            4.37671797225236        4.35928078360439       -7.70880694241265
H            4.22989558960685        5.76349947165724       -9.73057848159810
H            5.85974071500713        5.29595543915261      -10.21009770562376
H            4.57549181318788        4.08892832175254      -10.15951955134661
C            5.78332301666215       -1.66572728851258       -3.91281043723713
O            5.76187850250270       -2.07135651157909       -2.63494212543944
C            5.91862647311964       -3.41923332019780       -2.61347137667550
C            6.02740046477269       -3.89367721989974       -3.89830984595461
C            5.95250945230085       -2.76837365691543       -4.75072420775311
H            6.14036589444773       -4.91559875852929       -4.19036064975558
C            6.10042646672577       -2.82403351736252       -6.20972749450027
O            6.20837722789211       -1.86280698708256       -6.93757975638962
O            6.11819598059009       -4.09010477363419       -6.62121003630197
C            6.33005151168951       -4.38501560343430       -8.01417961273018
C            7.77646649322120       -4.02190300794511       -8.37310567521466
C            8.21975282332278       -4.43138518013787       -9.77588970528840
C            8.31913219872986       -5.94326227892328       -9.96783275428269
C            8.78619467214033       -6.30543547188509      -11.37620765450224
C            8.89991120219767       -7.81285595521275      -11.56499543548706
C            5.26655286684966       -3.72115198578090       -8.90130822484231
C            4.71903958951483       -4.65612246793968       -9.97388176543597
H            6.19881902147403       -5.47193920932258       -8.03959403856284
H            7.88633744925175       -2.94277409453460       -8.25968267760068
H            8.42903530854184       -4.50260392302861       -7.63832536855787
H            7.53813376197804       -4.01288668295001      -10.51816058458787
H            9.20571459916962       -3.99510437945861       -9.95853653448940
H            7.34775054922031       -6.40688490624791       -9.78755433579527
H            9.02187817436811       -6.35337161921018       -9.23861160136801
H            9.75680270225926       -5.84176545027065      -11.56663693035632
H            8.07976371661791       -5.90168087676963      -12.10559745425970
H            9.62104736314858       -8.23075302663514      -10.86638615707340
H            7.93911601180050       -8.29237058507691      -11.39155086515927
H            9.22419598218381       -8.04981763416951      -12.57557493971556
H            5.67563824321056       -2.81881679500778       -9.35628760151804
H            4.43834859025756       -3.41273470531533       -8.25966715355810
H            3.95408759551522       -4.14431255639359      -10.55338561324294
H            5.49930418217933       -4.98370001104762      -10.65488971403983
H            4.26948969172157       -5.53581522420859       -9.51828090329950
C            6.00291413645302       -4.06088507964522       -1.33555183071447
O            6.05504740407626       -3.26461533268205       -0.25699813506713
C            6.14861987834805       -4.04840249700215        0.84572951657387
C            6.16571866269750       -5.37129601840984        0.47409440361107
C            6.07567162949042       -5.39542579293104       -0.93577326483669
H            6.22301700707105       -6.21511146702505        1.12660385890942
C            6.04501897715845       -6.61604700982163       -1.75726352197167
O            5.91641717917434       -6.63506480219605       -2.95910919313238
O            6.20491314711947       -7.69389897204029       -0.99430537886717
C            6.16653951447343       -9.00006748807787       -1.60378422885797
C            7.38445415243944       -9.16877795246484       -2.52051604404963
C            7.62950524425474      -10.59453670556896       -3.01060073226021
C            7.95865487763222      -11.58182504451812       -1.89295082658130
C            8.32133217852990      -12.95966727155888       -2.44310195062946
C            8.63629741102980      -13.94961592618580       -1.32831771421612
C            4.81160823125972       -9.24639203067775       -2.28202305196711
C            4.26458689095409      -10.64805050273035       -2.03488981782221
H            6.26806408662314       -9.65980053078512       -0.73563737467608
H            7.25498967801395       -8.51450648385546       -3.38388785832224
H            8.26334698230843       -8.82481247387231       -1.96727187153733
H            6.76184553966661      -10.94632264368071       -3.56992176198955
H            8.47145430976252      -10.56569655841609       -3.70719671587431
H            8.79645943329040      -11.19657744370881       -1.30702379545050
H            7.10419765515338      -11.68554820410575       -1.22237410233322
H            9.18675065267698      -12.86984261715171       -3.10371920403474
H            7.48911968397962      -13.33960591155891       -3.04051621370612
H            9.47531022961546      -13.59755043318535       -0.73195706040322
H            7.77742599311632      -14.07025196430076       -0.67147930152622
H            8.89274225066175      -14.92293197991762       -1.74005267950311
H            4.89723179551441       -9.05894364342853       -3.35265363552466
H            4.10421459252541       -8.51812979483912       -1.87846552309417
H            3.27288127625497      -10.73646659011537       -2.47278172787489
H            4.89889383740608      -11.41161729341453       -2.47671328459772
H            4.18652408640304      -10.84603555777565       -0.96803640364512
C            6.22529852859657       -3.37963756767408        2.10947994344935
O            6.40650882451746       -2.05209949707918        2.07182146765146
C            6.44927685809554       -1.59183942135981        3.34692560429084
C            6.29413303588154       -2.63874196112186        4.22350125790513
C            6.14840330352432       -3.80331786133383        3.43575353219464
H            6.28438881891153       -2.57794854451722        5.29032282367749
C            5.90521411768697       -5.15626465781189        3.95367597164820
O            5.70928500663223       -6.12902231223660        3.26046339941864
O            5.93568115136324       -5.16587821287621        5.28212819082739
C            5.63571740623725       -6.38711562771937        5.98827691849020
C            6.72448893811131       -7.42791894572258        5.70024495356106
C            6.67795011223273       -8.67149257750165        6.58567966925176
C            6.93942352946865       -8.38976705596955        8.06325018619172
C            6.99161173389668       -9.67836491810771        8.88170013510958
C            7.24136987179528       -9.40129168191068       10.35893766628304
C            4.20185667866106       -6.84399609619013        5.68346702801938
C            3.46235098431625       -7.36888539490706        6.90916981356672
H            5.70369420958032       -6.06901414097816        7.03399223193574
H            6.64078692273540       -7.73267029208791        4.65593737143050
H            7.69269022764432       -6.93479331333702        5.82609980214030
H            5.71252825450639       -9.16666019373984        6.47422338759126
H            7.44220413742986       -9.36490277420588        6.22400763777500
H            6.15331433807541       -7.74915790976175        8.46597584102973
H            7.88811374166606       -7.85826003877109        8.16734721748069
H            7.78494152928200      -10.32193859912255        8.49434045707814
H            6.04687289862789      -10.21604216104475        8.76898614274659
H            8.18707229739808       -8.88094390223846       10.49433004471133
H            6.44814171769653       -8.78039994642351       10.76992725702516
H            7.27724571332311      -10.33028811548516       10.92306410640686
H            4.21260473447389       -7.59864505569641        4.89701295226771
H            3.65889186109308       -5.97719423255556        5.30043030830010
H            2.43008153101124       -7.58859720372606        6.64596437583942
H            3.91339297951841       -8.27788381884586        7.29706746042528
H            3.46074967111619       -6.62399023179402        7.70225541316627
C            6.65495151275609       -0.18487636840866        3.50906281733047
O            6.93709910686838        0.50397719033850        2.39389983870482
C            7.08769165541250        1.80991238425096        2.72619414766561
C            6.89443334788812        1.96892636820776        4.07791123104848
C            6.61543467009216        0.68445822353198        4.59844244520941
H            6.95078005088168        2.88622286655720        4.62312022598967
C            6.31091767514593        0.38661663275987        6.00511927261954
O            6.15756547249642       -0.72597269892633        6.45749014154767
O            6.24285961867868        1.50806941879118        6.71398492584457
C            5.86382551889021        1.44596346802360        8.10015449435644
C            6.89511513378270        0.68261348201067        8.94536527822229
C            7.43778605205159        1.52852924640694       10.09848932349279
C            8.38602161403686        2.62395960046589        9.61229696144107
C            8.71538047693821        3.63333765742760       10.70933549898349
C            9.65248070115848        4.72564595636273       10.20865720325325
C            4.42970106645940        0.92587913064529        8.23276663677707
C            3.84662524117949        1.19239993359951        9.61380682594789
H            5.87399816638351        2.50104534787168        8.39346056721227
H            6.44325139700489       -0.23097441628968        9.33261638351270
H            7.72683140281586        0.38364324818733        8.30488143662142
H            6.60333496112410        1.98127573137274       10.63853930013586
H            7.96965196479576        0.88087960414262       10.79908370046702
H            9.30974746980281        2.16575239551947        9.25164278274571
H            7.93670067238823        3.15124378772982        8.76829964970733
H            9.17718085386979        3.11563588197317       11.55321145981636
H            7.78914763303210        4.08885778447647       11.06885374793403
H           10.59476944060275        4.29678473426239        9.87496585638906
H            9.20569808069871        5.25614677737168        9.37027479059727
H            9.86261184479135        5.44380870360684       10.99798253487712
H            4.41169679805831       -0.14154052196571        8.01750532767819
H            3.82765455352084        1.43102941660835        7.47434882359761
H            2.81127011364777        0.86187426616737        9.64717136035704
H            4.39914693216229        0.66037886897482       10.38454497752006
H            3.87142491872245        2.25593510988272        9.84374559449322
C            7.41717122767083        2.70737526922301        1.66083603430325
O            7.65065561162706        2.15011388973924        0.46315989663176
C            7.93654335229296        3.13955692663281       -0.41893328737711
C            7.88382036629883        4.35674326038085        0.21763579844753
C            7.55185043336927        4.09232600631052        1.56594445297171
H            8.06402045128121        5.31280946892686       -0.22436839622098
C            7.37733862938200        5.11317912092242        2.60822333209507
O            7.16114876752334        4.87684686087397        3.77601374369408
O            7.51097869557002        6.33150256615338        2.09571352732897
C            7.30162989469425        7.47729410217100        2.94111456371265
C            8.31794721610769        7.53079278746642        4.09107931463449
C            8.98451520692749        8.90103464237623        4.22892190213786
C           10.00271596172233        9.16845635202336        3.12183183590271
C           10.54346798554449       10.59540487437518        3.17018097884061
C           11.53866890449263       10.86097868926839        2.04729590717606
C            5.83680126632504        7.53062686852280        3.38566164385958
C            5.45555035989656        8.87042142411959        3.99999259973312
H            7.49025834635790        8.31171140487164        2.25744817330927
H            7.82277286680790        7.25906597573600        5.02379059345025
H            9.09229263738019        6.78280827802521        3.90804387139116
H            8.22284348064175        9.68261662765878        4.21673898840015
H            9.49237877078555        8.95117395588349        5.19494866109594
H            9.54228400146095        8.99707712418616        2.14675474202331
H           10.83182651416343        8.46360602614910        3.21733688461500
H           11.02779746816989       10.76747378021188        4.13413934848255
H            9.71111839484464       11.29883645903990        3.08905735294783
H           12.38731424285908       10.18450858597253        2.12142879775109
H           11.06795157199449       10.71094743464379        1.07786827126533
H           11.90862653644119       11.88255346786796        2.09498019578021
H            5.64964766686269        6.72764973176760        4.09742345958053
H            5.22234473098761        7.34264139166892        2.50260763165031
H            4.39035576684268        8.88338437405165        4.21866942651438
H            5.99490642724649        9.04705372743336        4.92736043835270
H            5.67088942268501        9.68593112905176        3.31207678930014
C            8.24293268861520        2.74601780620238       -1.76124064607610
O            8.33782874129938        1.42794982425001       -1.99639648947836
C            8.62801398156774        1.24939420548735       -3.30903014606410
C            8.71657965002337        2.46878192665712       -3.93371392604813
C            8.47408045225230        3.44878953800081       -2.94313763292172
H            8.92709480281650        2.63987729521379       -4.96703292557194
C            8.47013500781192        4.89863914090862       -3.18219571270775
O            8.33695301808572        5.74205114456925       -2.32368933445884
O            8.65936416529100        5.15680347300595       -4.47201467920187
C            8.63239258475271        6.52119443845076       -4.92879889820120
C            9.75558913600461        7.35502959778058       -4.29493586901089
C           10.56055044144518        8.14817905858074       -5.32624374178679
C           11.48909667768489        7.25846477255261       -6.15077556363273
C           12.18428615232058        8.03212016988677       -7.26842878872915
C           13.09459115874476        7.13336878957220       -8.09633529049482
C            7.22853874120978        7.10429312141613       -4.74182078233698
C            7.02996943350072        8.41239469027115       -5.49506281724493
H            8.82667690054079        6.41368950457864       -6.00121356542187
H            9.32878657820178        8.03022823642072       -3.55271939969867
H           10.43382614728435        6.68263137483691       -3.76527142393958
H            9.87995541547632        8.67924455332859       -5.99413678152637
H           11.16154824019326        8.89691612063147       -4.80479010881755
H           12.24217722416839        6.81780201331016       -5.49335938154108
H           10.92032377523067        6.43599498177570       -6.58928972603158
H           12.77174662579664        8.84507446303187       -6.83552667247012
H           11.42985439264015        8.48081837410833       -7.91935785024850
H           13.86731516941639        6.69248388187049       -7.47032859379347
H           12.52298662342229        6.32634720425514       -8.55004681685448
H           13.57711509059867        7.70034999211858       -8.88908550196344
H            7.04206650317671        7.25330864636323       -3.67910571001450
H            6.51567761305865        6.36024337469530       -5.10338833583244
H            5.99817375704303        8.74058582613655       -5.39353342051250
H            7.67566419424348        9.19506472380552       -5.10425675681718
H            7.24268865057217        8.28370211926082       -6.55473099415225
C            8.81169508673026       -0.09888431080995       -3.76341485742486
O            8.79447798375110       -1.06407000334249       -2.82589401186470
C            9.00715148516841       -2.24040612615539       -3.43551084323972
C            9.16180688736112       -2.06767766487495       -4.77209363770253
C            9.03778768941623       -0.67029081509074       -5.01103086053379
H            9.34042395771892       -2.81641400762959       -5.51393731376912
C            9.11168778013143       -0.03635877524079       -6.33074160398852
O            8.98077842497678        1.14886584781414       -6.53811435876893
O            9.35637020134332       -0.94674052543144       -7.27309439276733
C            9.41574292236762       -0.53789266173006       -8.65503900561890
C           10.62412723188181        0.38277656080433       -8.86400593752010
C           10.98194471551730        0.65873805353764      -10.32298543652199
C           11.41427566753100       -0.58276062879315      -11.09944517591655
C           11.88365189705551       -0.23127614389273      -12.50978679757524
C           12.29815691433966       -1.47061598969636      -13.29318240024301
C            8.06765687538871        0.04418514478471       -9.10166894233941
C            7.66017339325511       -0.37658151777614      -10.50908506381708
H            9.59159444994667       -1.48963483512987       -9.16764015939775
H           10.42563870060658        1.33023800490042       -8.36053717813400
H           11.48127259599061       -0.08271267284027       -8.36842478921039
H           10.13717074264385        1.12889762965173      -10.82777457579533
H           11.80630851518410        1.37725604781566      -10.33086720093233
H           10.58282967683428       -1.28582279350724      -11.17181617148753
H           12.22607192191520       -1.07999028008613      -10.56332534182100
H           12.72845171177143        0.45883421732783      -12.44927301472946
H           11.07746038028314        0.28048329544169      -13.04118763954297
H           13.11334542020831       -1.98527812275563      -12.78891820703283
H           11.46247825135513       -2.16136678269948      -13.38440758007136
H           12.62994510515997       -1.19979220229425      -14.29269243929564
H            8.09312291603798        1.13066834329732       -9.02483016394452
H            7.30918401105107       -0.31839856925708       -8.40451563673898
H            6.66403373157761        0.00191694967398      -10.72709266958322
H            8.34160105970111        0.00903813713156      -11.26210295354468
H            7.63721030720528       -1.46093747163716      -10.59221072468294
H            2.99963659550922       -4.00324545693892       -1.14907956352913
H            9.02002898950917       -3.11683742507127       -2.81819969785728
