# Supplementary material for: Examining the Impact of Side-Chain Chirality on Conformation of a Helical Poly(3‑(S‑1-ethylhexyl)esterfuran)
Source: Macromolecules. 2025 Nov 15;58(22):12336–45. doi: 10.1021/acs.macromol.5c01499 (PMC13011260; doi:10.1021/acs.macromol.5c01499)
Supplement: Supplementary file 2 [file ma5c01499_si_002.zip › ma5c01499_si_002 (2)/Optimized Geometry Coordinates/6_14 oligomers XTB/fur-Hex-Eth-S-M-13-opt.xtbopt.xyz]

444
 energy: -641.565603234945 gnorm: 0.000443081186 xtb: 6.6.0 (8843059)
C            3.51159607963757       -4.16613433344846        0.23500870664613
O            3.52373759889323       -2.93311168600717        0.72769929351722
C            3.45481368664192       -3.03186869228336        2.08297822528141
C            3.38371675042718       -4.35273047024074        2.45021939715832
C            3.43039774486798       -5.09423980262531        1.24486179737816
H            3.32372058202663       -4.73947713694914        3.44363692743913
C            3.49235458558022       -6.55935321130734        1.11588745222342
O            3.76473297708774       -7.12980282461778        0.08458969244933
O            3.22092816651407       -7.13391313708138        2.28043206655915
C            3.41299625547306       -8.54903518414031        2.45227648816105
C            4.91453033182530       -8.83817425976189        2.34978113942741
C            5.34140594589651      -10.23845125550516        2.78396727029914
C            5.17392152086295      -10.48774826206166        4.28120209290387
C            5.67955196034297      -11.86953048616477        4.69047903315478
C            5.53642555228255      -12.10600997318253        6.18911903362131
C            2.53411489926688       -9.36221777332947        1.49089331160761
C            1.86557352446459      -10.55582366459682        2.16396396468778
H            3.06662597391083       -8.70322906661513        3.47992160686298
H            5.21420335109478       -8.67136638138836        1.31526987369505
H            5.42991693950025       -8.09466711630245        2.96203770967958
H            4.78720810707254      -10.99265626115126        2.22160543568708
H            6.39878663860262      -10.35856368551803        2.53246166822427
H            5.73006729788963       -9.72602628976750        4.83055439964267
H            4.12204764026109      -10.39989981856893        4.55938155994830
H            6.73016114611733      -11.96876503165265        4.40767815685480
H            5.11894344587724      -12.63506365569735        4.14815990712428
H            6.12489877429377      -11.38113133846513        6.74723688619261
H            4.49595585905003      -12.01028008446945        6.49274917471556
H            5.88031421683028      -13.10292700276940        6.45497162226533
H            3.12805808509022       -9.69150198356739        0.63833527823993
H            1.75415585940718       -8.70164535960530        1.10556193174856
H            1.24925288660499      -11.08955119834213        1.44405685318947
H            2.59950054336615      -11.24954969016213        2.56431733607563
H            1.22692008577256      -10.22499400834361        2.98033793309551
C            3.51524652489998       -1.81996162209706        2.84505894066450
O            3.72574550866589       -0.68516779994951        2.16519693986382
C            3.75683513672816        0.34117159816982        3.05182941824858
C            3.54886574394375       -0.13644479981942        4.32210495911444
C            3.40068811581701       -1.53720557045425        4.20495370731777
H            3.52098561487880        0.43652533918715        5.22296665629056
C            3.24404695101024       -2.44362684600126        5.35162075423797
O            3.31511372782174       -3.65129418476822        5.29515511774571
O            3.02116109628627       -1.74462810350339        6.45724517944595
C            2.99039018466257       -2.41125048922358        7.73228573525034
C            4.39115396069124       -2.95835773383684        8.02930663137201
C            4.60266854298769       -3.46103255057932        9.45576496162481
C            4.58404389868997       -2.34907326315378       10.50223614694421
C            4.86153219784953       -2.88151459567450       11.90653836364018
C            4.86984083435342       -1.76698837901428       12.94585441528824
C            1.86799975316052       -3.45814267585391        7.79658674428756
C            1.07720099969955       -3.39874038828422        9.09885046256914
H            2.75597912149318       -1.58617045497826        8.41319210157591
H            4.58964373740768       -3.76940409413193        7.32868264052191
H            5.10304603337723       -2.15846093753184        7.81559819749784
H            3.85127239119942       -4.21308526430917        9.70482436316326
H            5.57852430522368       -3.95264979736584        9.49515339901444
H            3.61364291382618       -1.84907264627533       10.49965052493299
H            5.34301691482546       -1.60842523108667       10.24418933284718
H            5.82777146765946       -3.39124741776386       11.91580438536293
H            4.09845527516253       -3.61768738880307       12.17154714120998
H            5.65586313626009       -1.04759344119456       12.72713454810725
H            3.91627958141511       -1.24283872769791       12.95088327187716
H            5.04354271413490       -2.17111770368055       13.94048350739387
H            2.28540594898963       -4.45478878605003        7.65276625591449
H            1.18237106523556       -3.27153569338155        6.96706339356564
H            0.29192516117703       -4.15128221621667        9.09024436052206
H            1.71449513147787       -3.58135589790812        9.95950931296002
H            0.61232072572848       -2.42240144952011        9.21845565813843
C            4.02721341550615        1.64185784683221        2.52313312854088
O            4.31507079550837        1.70422305334300        1.21679297748785
C            4.53176012052180        3.00205177227729        0.89055602259898
C            4.37073065811575        3.79370616969933        2.00184386116359
C            4.05411886089825        2.92372761051666        3.07046194848624
H            4.47330457989379        4.85605083651160        2.04640083881687
C            3.87530705580135        3.33791688179035        4.46803587154367
O            3.77929555822488        2.57706825292826        5.40533200426696
O            3.83938059629878        4.66233199369533        4.55702760228459
C            3.80650467920582        5.28609171536500        5.85460393732268
C            5.13437819829280        5.00232754747493        6.56603763674889
C            5.39666652596790        5.85388111503290        7.80626742861516
C            5.59046684852568        7.33419894876204        7.48725072705230
C            5.99702641890926        8.14515080635070        8.71513188573061
C            6.21946676928135        9.61251996276621        8.36871359862573
C            2.55628994677280        4.87805777989399        6.64809327056573
C            1.88294069072112        6.05917946964206        7.33817745129855
H            3.73706342549055        6.34743839596854        5.59487160150212
H            5.15276077225500        3.94726551866476        6.83839995934646
H            5.93715447442276        5.16642820049292        5.84297396499390
H            4.58525425968801        5.73396688051486        8.52696019226779
H            6.30921778034795        5.48065820627089        8.27872287140747
H            6.36735725480837        7.42911239932752        6.72606822134565
H            4.67012867527873        7.75312194770059        7.07675129298267
H            6.91533652285328        7.72941455321335        9.13633538321522
H            5.21868592252651        8.06571619828159        9.47799510710678
H            7.00839983099312        9.71250808149360        7.62598335779377
H            5.31035977354971       10.05090615952724        7.96218878780140
H            6.50708062270911       10.17746719847775        9.25225837052248
H            2.81671733364568        4.11225655430785        7.37870348499455
H            1.84305283107962        4.43226156091733        5.95122644756881
H            0.99941743782749        5.72026996866273        7.87434136667557
H            2.55048293192365        6.53685702742535        8.04979152025016
H            1.57328356735298        6.80274938858478        6.60680823867822
C            4.91201405437212        3.25317794988760       -0.46516501304973
O            5.13753910843190        2.16860715866151       -1.21920403926664
C            5.48028476863627        2.57988424592452       -2.46374886027732
C            5.46685247153425        3.95321386955025       -2.51969388842892
C            5.10958325796029        4.40281445642361       -1.22795249820259
H            5.68751966247101        4.55709010076208       -3.37288587896268
C            5.04804929708031        5.80692564417413       -0.80276838483396
O            4.85447508701994        6.16993089833782        0.33605166966268
O            5.23843085856044        6.61779077759162       -1.83800030076147
C            5.39555849417332        8.03179112143957       -1.61209315125221
C            6.71566570567003        8.24882484753342       -0.86351579115322
C            7.16841140579035        9.70270583320715       -0.75258352906966
C            7.56997106130930       10.31189459085573       -2.09356686094585
C            8.11834068850406       11.72887718747637       -1.94342010995936
C            8.54689809747679       12.30970809009664       -3.28553394002227
C            4.16611733859941        8.64579679651264       -0.92617230140460
C            3.72777999210549        9.95771589734187       -1.56778333929049
H            5.46969162064394        8.42122669109326       -2.63272305966800
H            6.60096923984057        7.82499155069227        0.13382977454019
H            7.48636107033086        7.66736811939620       -1.37521529473172
H            6.38575469494878       10.30723781591764       -0.29031652571080
H            8.03609458321367        9.73393451713430       -0.08822785807507
H            6.71157043702538       10.33351580736126       -2.76723593260231
H            8.33552708912759        9.68215458659243       -2.55193997447488
H            8.97409026534616       11.71706714314055       -1.26422154120515
H            7.35355536180378       12.36949122752663       -1.49761823406969
H            9.32387715499391       11.69490091390205       -3.73538764196756
H            7.70312222445045       12.34884375379879       -3.97144437781775
H            8.93557579800048       13.31782899219815       -3.16229052968374
H            4.37146038253312        8.79473606306724        0.13436678206604
H            3.34277636158494        7.93228635719335       -1.00006957724852
H            2.85084234423122       10.34624492039799       -1.05492247571355
H            4.51291246131247       10.70677152603866       -1.51534565645771
H            3.47028799111171        9.80361680924457       -2.61355889919278
C            5.82069809006954        1.55372994599043       -3.40036271753646
O            5.89406832443488        0.30520592783966       -2.91509493974643
C            6.23360386438410       -0.52537144298300       -3.93100021101486
C            6.37060215784278        0.19582959067506       -5.09317184782172
C            6.11479807272804        1.54454530701531       -4.76254297603856
H            6.63088256212794       -0.18741803356022       -6.05533969997715
C            6.23289733431250        2.67100360998854       -5.69802828948143
O            6.12492813822565        3.83674089582719       -5.38811541055492
O            6.47823127160851        2.22758400712678       -6.92508585166342
C            6.83179738211836        3.15995234209914       -7.96288241866843
C            8.19574640409109        3.76435457187265       -7.60989287685273
C            8.83962219231787        4.61234485817977       -8.70407524351928
C            9.28876454664901        3.79904693678074       -9.91574719043366
C            9.98844974095743        4.66645172787241      -10.95999390407829
C           10.45775786945930        3.84682472532205      -12.15598414837452
C            5.72155935569424        4.19169992012023       -8.21233252563242
C            5.44180278902457        4.41011695360019       -9.69521169549673
H            6.92094846631243        2.50595602771939       -8.83669268900770
H            8.06391368091724        4.37003292677165       -6.71346982639268
H            8.85959810179479        2.93739382608923       -7.34919568775255
H            8.15493955011969        5.40167306428911       -9.02023013046250
H            9.71910610702016        5.10055635521768       -8.27526701426955
H            9.97483080479325        3.01833592793304       -9.58228243199435
H            8.42840229169896        3.31236716541208      -10.37894627290292
H           10.84780558109055        5.16234253360283      -10.50242592987656
H            9.30298110476191        5.44610642214496      -11.30146798516509
H           11.17420758929057        3.09066406821774      -11.84257924564762
H            9.61542297803259        3.34593704104732      -12.62887721393528
H           10.93536873623362        4.48534958336663      -12.89551593905568
H            5.98258058622775        5.13657324022366       -7.73454916803001
H            4.80751380965783        3.82948168132492       -7.73710546628398
H            4.64344690230304        5.13841276627822       -9.81857795457623
H            6.32205909560729        4.77799036005639      -10.21489437605404
H            5.12992058837739        3.47989769160765      -10.16541236974364
C            6.41816736291710       -1.90867146421465       -3.61602615941549
O            6.34268026196345       -2.25732841426457       -2.32332613591464
C            6.54014428422366       -3.59625486443345       -2.23252646641638
C            6.73109942177093       -4.12269224792579       -3.48754601208414
C            6.66832398553878       -3.04011837952358       -4.39249300872663
H            6.89614603161335       -5.15017127776999       -3.72749642443373
C            6.91253184154507       -3.14858750175426       -5.83750020756191
O            7.04401258318414       -2.20734203096848       -6.58837780725271
O            6.97656670455519       -4.42317102630474       -6.20109432526030
C            7.34744967301662       -4.75676420231625       -7.55120013907424
C            8.80059520652626       -4.32510262310646       -7.78071906636465
C            9.43528571119933       -4.85198704797924       -9.06602348179399
C            9.66305190425896       -6.36188187483690       -9.05827308588715
C           10.33614535538625       -6.84535317783468      -10.34104702008384
C           10.58665541250366       -8.34840127717821      -10.31849960301270
C            6.34697557836199       -4.19002071316251       -8.57031666744940
C            5.95088016401503       -5.20576501239854       -9.63627233543315
H            7.27402361654967       -5.84916329142664       -7.54285372595307
H            8.82923885431112       -3.23554043200524       -7.78528370981311
H            9.38236254382112       -4.66321004866950       -6.92047469068847
H            8.82236493906172       -4.57731825966299       -9.92688666230270
H           10.40396903137946       -4.35960959965002       -9.18752008584494
H            8.71103319170737       -6.88318362354206       -8.94194403420727
H           10.29287574975875       -6.61994722706705       -8.20496240687463
H           11.28644198394346       -6.32227856203939      -10.47082176242710
H            9.70389103951002       -6.59668196632055      -11.19710185986787
H           11.25280840046755       -8.61172682596170       -9.49981044513337
H            9.65136362593865       -8.88893238351629      -10.18749851360887
H           11.04336210484520       -8.67549319361155      -11.24971970116762
H            6.76151775317211       -3.29550892642773       -9.03566849571902
H            5.44732503466469       -3.88696009306924       -8.03039903347130
H            5.23962499892172       -4.75943206503530      -10.32759003402622
H            6.81347287694201       -5.54190720779116      -10.20484762896857
H            5.48238377341377       -6.07476518144261       -9.17923793513310
C            6.58067304185266       -4.16857907268039       -0.92146201758509
O            6.53709682924879       -3.31415042825921        0.11098821286519
C            6.60792070426556       -4.03104003844570        1.25938378279948
C            6.70098836805345       -5.36977683985386        0.96473701292468
C            6.69148206042671       -5.47449612294375       -0.44414453285081
H            6.75820555713640       -6.17370752963669        1.66560704881804
C            6.79001529257172       -6.73917495565227       -1.18675708045794
O            6.79660766551129       -6.83649182414184       -2.39239940476907
O            6.89585385467776       -7.75875178543999       -0.33920560155196
C            6.95555180106179       -9.10643353065013       -0.84707092951640
C            8.28648923644316       -9.30079625032756       -1.58091990600558
C            8.60680186398761      -10.73996888056388       -1.97868603786474
C            8.78819077996628      -11.67894306132992       -0.78809159093351
C            9.21375264806505      -13.07807146653752       -1.22847930172645
C            9.36968843748297      -14.02096275002146       -0.04180003589901
C            5.70228388809237       -9.43303480597849       -1.67052364992975
C            5.16690163944385      -10.83857205690094       -1.42006987767878
H            6.95311697361447       -9.70026883038994        0.07314739801737
H            8.26998400112673       -8.67310146973809       -2.47083788125924
H            9.08039942370632       -8.92866668606914       -0.92692888837059
H            7.82586730091513      -11.12666212557748       -2.63533618499096
H            9.53762960508281      -10.73006334825123       -2.55326731050742
H            9.54556068051354      -11.26701264044921       -0.11710193440248
H            7.85486763099175      -11.75531770451922       -0.22838744954636
H           10.16074014395924      -13.01620384836210       -1.76986074404173
H            8.46694342029086      -13.48247689272994       -1.91608269965502
H           10.12329921115830      -13.64530612838513        0.64697148781891
H            8.42953642297670      -14.11288343984719        0.49789830731426
H            9.67235294934718      -15.01090811177349       -0.37482957967971
H            5.90997942169840       -9.29094748511162       -2.73148000847136
H            4.93055469841230       -8.71316190877884       -1.38719720631244
H            4.23321224247968      -10.97539548088792       -1.96082253146901
H            5.86446345162805      -11.60297497060522       -1.75095928359160
H            4.97283409743061      -10.99024545560290       -0.36038875510917
C            6.60151150395648       -3.29457648189963        2.48684837929372
O            6.73630460497194       -1.96456264655247        2.38997613595382
C            6.70943544494536       -1.44125312909141        3.64085669100978
C            6.55456239654638       -2.45002005506212        4.56157283743971
C            6.48562739735788       -3.65663719132166        3.82880893607319
H            6.48930735103534       -2.33869866528849        5.62205530653634
C            6.27771586277276       -4.99178414131164        4.40551890399220
O            6.14641688911871       -6.00512939999360        3.75642739680710
O            6.26558704828590       -4.93633532340297        5.73337046357901
C            5.99969716523056       -6.13564142893317        6.48981108302721
C            7.14356545035850       -7.13627500841809        6.28370625195481
C            7.12825358394334       -8.33739518034463        7.22699438957643
C            7.33269726262873       -7.97409441996851        8.69569118493014
C            7.41624870509004       -9.21853551300425        9.57742008307294
C            7.61112374980988       -8.86047427769933       11.04548144978593
C            4.59857672506881       -6.67438688309038        6.16816700433044
C            3.84918559038467       -7.17837333450468        7.39661174356552
H            6.02093004339167       -5.76488857337203        7.52006304336774
H            7.10505438915097       -7.49414049524069        5.25370447982675
H            8.08399644751540       -6.59247019540750        6.41206647368892
H            6.19041630134652       -8.88251745220434        7.11343959653982
H            7.93387982323770       -9.01023698977524        6.92039155194716
H            6.50770812665028       -7.35096637231438        9.04440868832181
H            8.25385562014830       -7.39615366916462        8.80006648588748
H            8.24717218516390       -9.84438136201476        9.24345434899777
H            6.49893532296499       -9.80199517969217        9.46597341555332
H            8.53024172470642       -8.29447315902114       11.18084539217086
H            6.78131439915413       -8.25491792322152       11.40367002269756
H            7.66868801066646       -9.75894917864494       11.65535039713062
H            4.66716837473960       -7.46207478426496        5.41779376004647
H            4.02691428704711       -5.85260589785565        5.73193314743075
H            2.83623341613822       -7.45808774293863        7.11604626764779
H            4.32983921512634       -8.04667090186204        7.83853636383426
H            3.79024548774431       -6.39932764447410        8.15385647249395
C            6.86509681235647       -0.02198843202518        3.74604941645404
O            7.16529036411312        0.62951694877081        2.61334712456391
C            7.28219950883167        1.94990823921869        2.89950141325207
C            7.05666811773770        2.15551175687454        4.23975746558272
C            6.78582097385351        0.88701662976784        4.80074977423524
H            7.08168681960970        3.09303559954213        4.75187446986268
C            6.44962185002036        0.63433996787864        6.20792229539361
O            6.13365495453432       -0.44661833675871        6.65221929899416
O            6.54891599729834        1.74869317347994        6.92462956435131
C            6.18706285296548        1.72722959743316        8.32051830903297
C            7.16975085759184        0.83690590050555        9.09093428919506
C            7.07093957653289        0.93150547575305       10.61205220897872
C            7.43246321968706        2.30505506710622       11.17190952230243
C            7.42532312287972        2.31021935151804       12.69931874593748
C            7.77645534713859        3.68165231512921       13.26256451793629
C            4.70620941456495        1.35634096980475        8.48395665296389
C            3.99331701080729        2.17218153389738        9.55671766446527
H            6.33711698411270        2.77206040751410        8.61212650149752
H            7.00490410043183       -0.19834445494252        8.78843266770452
H            8.18027500072131        1.11712233101815        8.77985391071536
H            6.06457829367231        0.66023439826808       10.93323777425417
H            7.75710400053987        0.19270156586595       11.03529665321919
H            8.42469203636366        2.59084372468692       10.81533787949596
H            6.72244884322626        3.05249703021705       10.81453527944598
H            8.14222341226735        1.57265896288886       13.06769684794206
H            6.43572721384402        2.01462194385853       13.05659931714254
H            8.76758954180815        3.98620572699439       12.93344129365816
H            7.06025100220807        4.42751760041882       12.92443319481635
H            7.76642800762385        3.66421559480899       14.34981786066452
H            4.61324092759027        0.29124971034230        8.69547029258433
H            4.21628858299144        1.54623363723901        7.52636205337390
H            2.93313646097183        1.92875636537970        9.55549175303576
H            4.38579715138719        1.96929678192595       10.54916356890365
H            4.09845876624816        3.23704663711177        9.35981119856603
C            7.61478558985021        2.81733269025710        1.81061656418748
O            7.92057067371235        2.22576222968641        0.64662113650152
C            8.19080111586552        3.19272617742876       -0.26483967329568
C            8.05318680282451        4.43003957942638        0.31834493530207
C            7.68392662648503        4.20258340516754        1.66364468813624
H            8.20174750248429        5.37557839603344       -0.15684511030848
C            7.41169648650937        5.25468331030769        2.65321690663168
O            7.18291152530537        5.05873583120892        3.82602064234940
O            7.47091403535721        6.45373377097688        2.08447941457390
C            7.15926236577895        7.62092878257043        2.86577982596831
C            8.15404428088670        7.82065319274815        4.01897787075695
C            8.76937181010880        9.22130098732744        4.02101313418097
C            9.79042319553198        9.40512967259265        2.89896024514135
C           10.21738184707483       10.86220869710720        2.73916206557294
C           11.22591269939906       11.03464758350109        1.60995815591557
C            5.68982447761740        7.58629907632130        3.29554985402469
C            5.20342406628314        8.93250387826297        3.81442359258622
H            7.28778028226134        8.43059459722138        2.13977440046180
H            7.65297981261086        7.62931870004640        4.96826754358552
H            8.95534101680541        7.08517436624370        3.92443588002602
H            7.97785677992630        9.96633400481543        3.91822295098284
H            9.26092064082046        9.39409621960903        4.98111779428645
H            9.36783246910057        9.05428750193263        1.95523896620887
H           10.66902983394282        8.79048861979818        3.10777325196125
H           10.65412299393905       11.21784400061319        3.67520073248723
H            9.33598954240130       11.47463843265619        2.53280356979102
H           12.12570000580778       10.45710566902988        1.81017112882969
H           10.80477737581776       10.69084184917569        0.66738937869585
H           11.50599905525509       12.07987163284907        1.50068780494252
H            5.55641936405306        6.82068539262856        4.05862139581330
H            5.10217545922833        7.29466802496797        2.42239497084415
H            4.14152653396345        8.87677373356418        4.04181227341237
H            5.73080130717082        9.22030181460534        4.72064482853500
H            5.35040933281209        9.70975439002832        3.06685288152424
C            8.56738579021115        2.76049993727554       -1.57676113940840
O            8.74673198237849        1.44174104279705       -1.74665455932246
C            9.08816466648368        1.22113731613113       -3.04044066489324
C            9.12464196665695        2.41565766736320       -3.71939370445484
C            8.79495429102291        3.42226530354818       -2.78358373335879
H            9.35560722332139        2.55144604407476       -4.75369904681796
C            8.70704218306038        4.85737573153460       -3.08849207729928
O            8.50460295088138        5.72653172638423       -2.27012961868500
O            8.90414177829697        5.07102560363733       -4.38502399104095
C            8.78842005917927        6.40875783026416       -4.90450087930399
C            9.82896683001094        7.35156602761935       -4.28344262068270
C           10.55903198858804        8.20097009703897       -5.32594085694546
C           11.57032523093103        7.39192177035667       -6.13623192228565
C           12.17542176154938        8.20655966770779       -7.27697832545733
C           13.17108838852754        7.38840630233619       -8.09002147900203
C            7.33920760915842        6.88700290185965       -4.77411181354810
C            7.05761034107000        8.15499540713131       -5.56825758140256
H            9.01843967470037        6.26977094181185       -5.96608492686536
H            9.34046100601314        7.99445266159322       -3.55061403246711
H           10.56563407032158        6.75109347692534       -3.74513592960836
H            9.83420698143789        8.65523118219350       -6.00335970995060
H           11.08476875946511        9.01099825969370       -4.81488617186834
H           12.36825726848789        7.04648849210711       -5.47491050576893
H           11.08704435038294        6.50554429427649       -6.55199207498416
H           12.67595270115209        9.08725675133109       -6.86808645363928
H           11.37487226383497        8.55704704205233       -7.93302019400211
H           13.98927304776198        7.04685674257196       -7.45971022617572
H           12.68516108366294        6.51485248044097       -8.51975272037566
H           13.58685640088074        7.98322780707884       -8.90001366210496
H            7.11083448774285        7.04851027511247       -3.72151135461637
H            6.69771865265250        6.07978366003414       -5.13360896145028
H            5.99814081677261        8.39370322744560       -5.51121355961831
H            7.61790359159918        8.99991753330226       -5.17548883653219
H            7.31901082183668        8.02070520705460       -6.61626831832238
C            9.35893723352552       -0.13111928362834       -3.42621501372410
O            9.36425054057630       -1.05046389742586       -2.44795624300058
C            9.65019585576819       -2.25629673782169       -2.99926278565215
C            9.83361612066478       -2.11543813376733       -4.35225964158356
C            9.65063660699459       -0.74427604494195       -4.64410600273190
H           10.06374379137265       -2.89270082956704       -5.04799107399911
C            9.74377384283619       -0.15855951132510       -5.98822120907688
O            9.52160510340742        1.00155363744664       -6.25291245756249
O           10.12226381301963       -1.07851581922521       -6.86978674904131
C           10.21454279813032       -0.73326360058597       -8.26660218116601
C           11.34095593979429        0.28761029188082       -8.46865847660463
C           11.72766428815479        0.54391951358899       -9.92396928333375
C           12.31066078476503       -0.67533874877743      -10.63421848255993
C           12.78292148380804       -0.33195713694464      -12.04575807854491
C           13.34657990550955       -1.55037108033224      -12.76636334310834
C            8.84304355108441       -0.30393819476863       -8.80574169040568
C            8.54465306505050       -0.84409806253772      -10.19991578383647
H           10.50310356469782       -1.68815639801811       -8.71849638183367
H           11.03567932137621        1.22997942564419       -8.01108625554058
H           12.21704691748958       -0.07715078115772       -7.92461909931533
H           10.86101376575447        0.90789266780172      -10.47724094389366
H           12.47668543614380        1.34072006898175       -9.93209886988499
H           11.56000373626720       -1.46466703479402      -10.69722957759428
H           13.15319934134406       -1.06216109155796      -10.05628722673895
H           13.54944500617604        0.44479743134520      -11.99287633737224
H           11.94422064190199        0.07156138191006      -12.61856688371260
H           14.19509193991759       -1.95726559683424      -12.22035777857567
H           12.58986665399128       -2.32762121183805      -12.85006826636523
H           13.67815724109220       -1.28503551898172      -13.76748497975803
H            8.76755114151251        0.78315324329335       -8.79710198681473
H            8.08759465223188       -0.69304895108619       -8.11980748350122
H            7.52796029565681       -0.58033254904768      -10.48271509757102
H            9.22055820643862       -0.43696910164033      -10.94672944221987
H            8.63166486260728       -1.92846787489640      -10.21547800768620
C            9.73469476395154       -3.38285225600160       -2.11587849241403
O            9.66969223172124       -3.13047964630590       -0.79581553090602
C            9.78588834344325       -4.29742396474613       -0.14335229500233
C            9.92157718010544       -5.32550502954782       -1.01776935945628
C            9.89154769953935       -4.74962058711818       -2.31865986301138
H           10.02931991108869       -6.36537664070521       -0.79506353282377
C            9.96973190105423       -5.50508359338310       -3.57279005666595
O            9.94514090400375       -5.01559400968413       -4.67952544453849
O           10.07868522960006       -6.81001372328180       -3.32610127584815
C           10.09395647064042       -7.73964894704719       -4.42883940282323
C           11.36962476252672       -7.53506938167743       -5.25474457057275
C           11.66300378046490       -8.63603943289406       -6.27217955834774
C           11.90774170052879      -10.00759056595597       -5.64748166226843
C           12.31889417366640      -11.04007836873324       -6.69526733352750
C           12.53978308055455      -12.41527698859967       -6.07750114908737
C            8.78214391177035       -7.65106541751555       -5.22102523641320
C            8.25422929294563       -9.00364130939496       -5.68544375001171
H           10.14776960739098       -8.70383844931109       -3.91351360499226
H           11.29435712454533       -6.57933989924459       -5.77570322954825
H           12.20640818380313       -7.46551962496610       -4.55337213318353
H           10.84399983456543       -8.70330717313061       -6.98907684525944
H           12.55790055850721       -8.34282920422030       -6.82795828401343
H           12.69391298171386       -9.92679496892101       -4.89313954196302
H           11.00200206774365      -10.35707529957498       -5.14936324811195
H           13.23714321461232      -10.71174016884173       -7.18767052409850
H           11.54087805603798      -11.10729206325463       -7.45963757527112
H           13.32427888404815      -12.37358257408553       -5.32491992618950
H           11.62811401304759      -12.77037534158853       -5.60155224508630
H           12.83235057035516      -13.13527215096029       -6.83804608884352
H            8.91392564130776       -6.98508708313548       -6.07283644839095
H            8.03282268667902       -7.20240749970100       -4.56453846173997
H            7.29055124303794       -8.86777776650177       -6.17099922113172
H            8.92601577257507       -9.48160413979061       -6.39262982256416
H            8.11444815611012       -9.67183764391476       -4.83888670264157
H            3.55891652124277       -4.28888464589925       -0.82945650461522
H            9.75110327969470       -4.26472453239719        0.92762089625853
