# Supplementary material for: Examining the Impact of Side-Chain Chirality on Conformation of a Helical Poly(3‑(S‑1-ethylhexyl)esterfuran)
Source: Macromolecules. 2025 Nov 15;58(22):12336–45. doi: 10.1021/acs.macromol.5c01499 (PMC13011260; doi:10.1021/acs.macromol.5c01499)
Supplement: Supplementary file 2 [file ma5c01499_si_002.zip › ma5c01499_si_002 (2)/Optimized Geometry Coordinates/6_14 oligomers XTB/fur-Hex-Eth-S-M-6-opt.xtbopt.xyz]

206
 energy: -296.574703997768 gnorm: 0.000333393737 xtb: 6.6.0 (8843059)
C            1.31511576489778       -3.75352024523024       -0.69706772702967
O            1.46810878576042       -2.76427321428996        0.17212427523430
C            1.31882225339701       -3.28680861883347        1.42068711531552
C            1.06564017721156       -4.63429013087496        1.33564756724746
C            1.06573734691236       -4.94006725699452       -0.04927018086057
H            0.90271195440998       -5.30480720961172        2.15202402764008
C            0.84972335751105       -6.23530726593307       -0.71488979874496
O            0.95363383758566       -6.38783081802024       -1.90961916125493
O            0.52748117148250       -7.18037762500083        0.16434758963686
C            0.26219282878114       -8.51965146035455       -0.29405765619299
C            1.55282837729948       -9.13204237022869       -0.85114829245563
C            1.47616094070456      -10.62920291321325       -1.14375979580810
C            1.30783278004565      -11.49159475283985        0.10537827564108
C            1.33697415247939      -12.98162399229822       -0.22912574918944
C            1.15512673971026      -13.84545898955547        1.01281891228971
C           -0.91962705390642       -8.54695145089544       -1.27532837227211
C           -1.91718889098005       -9.65939253198197       -0.97330727266838
H           -0.01987641523772       -9.02574784380194        0.63490340386355
H            1.80891801346966       -8.60255877335843       -1.77056118419703
H            2.34892840001910       -8.94812734433042       -0.12423025413758
H            0.66135485356346      -10.82769378308674       -1.84135202356970
H            2.40462985735920      -10.91877229102003       -1.64226477624550
H            2.11106773209456      -11.26534142803938        0.81032090475349
H            0.36142354446806      -11.25923156063820        0.59656030024470
H            2.28912402719112      -13.22673723348787       -0.70521231416800
H            0.54328988735273      -13.20593113885019       -0.94589636114930
H            1.94622464789134      -13.64864853539840        1.73308947829809
H            0.19989201527553      -13.63376149596379        1.48857966579591
H            1.18236248556830      -14.90111708831649        0.75309782210086
H           -0.54677456380901       -8.63891759597322       -2.29598745639167
H           -1.43984945412257       -7.58894017693633       -1.20557944919258
H           -2.73863886461867       -9.62176719422532       -1.68508525965795
H           -1.45264825393287      -10.63890529968177       -1.04123672505652
H           -2.32740386780255       -9.54186313631805        0.02749387422674
C            1.44944328076206       -2.36895685188971        2.51544896513861
O            1.76541493514278       -1.10926367920213        2.18822714152756
C            1.82736940002441       -0.37419191305193        3.32701731087522
C            1.54749403213059       -1.17106634460044        4.40942734772338
C            1.30373359434170       -2.46918838820508        3.89749734244226
H            1.51944697082323       -0.86521870604016        5.43362258817966
C            0.97908407336777       -3.65148974793114        4.70830172322538
O            0.80311850044007       -4.76461692268378        4.26897714388428
O            0.90707655494792       -3.32021624008727        5.99673513421157
C            0.62577365569503       -4.33372154207078        6.98006759610392
C            1.79857768211812       -5.32003453122183        7.03788241442547
C            1.76530451423098       -6.29230476045401        8.21528527598450
C            1.92754773078536       -5.61640664338218        9.57510425134128
C            2.01283780605014       -6.63808798438472       10.70729041622013
C            2.16879453299320       -5.96693538990511       12.06632362993504
C           -0.73980247380095       -4.99116349565958        6.73038186421453
C           -1.56639099042262       -5.14603639978464        8.00191196150926
H            0.58679978300941       -3.74732616571305        7.90382464065458
H            1.80864062125191       -5.88961278805240        6.10696975076098
H            2.72097801132370       -4.73420562703261        7.08286322671883
H            0.83735624654049       -6.86542309255268        8.19588815986045
H            2.58527036924383       -7.00249348726238        8.08172074810895
H            1.08520944196800       -4.94911939465698        9.76502950387538
H            2.83603064553518       -5.00984175916570        9.56943236382011
H            2.86221287803434       -7.30219099341051       10.53145752760421
H            1.10926564859478       -7.25252068638305       10.70793412689563
H            3.07236081925107       -5.36166446363225       12.09065961432705
H            1.31886667452953       -5.31986413037133       12.27252062031786
H            2.23298922997446       -6.71116942651051       12.85665567962782
H           -0.59848603312939       -5.95997180916968        6.25022218903521
H           -1.29523066353847       -4.36041540099572        6.03254565291836
H           -2.52951317375447       -5.59161510545986        7.76382807481409
H           -1.06672923951856       -5.78305139911735        8.72598726839097
H           -1.74372390573614       -4.17615383761902        8.46175984909459
C            2.16768987927177        1.00596099669366        3.15569698687457
O            2.48360091183104        1.37059311453501        1.90588170603664
C            2.75271236447527        2.69923548334570        1.90355989040834
C            2.60836851004279        3.20534581058532        3.17226946803115
C            2.23266783243431        2.11589381757874        3.99558777529542
H            2.75267477756043        4.22191306905735        3.47094530695763
C            1.98621649259306        2.18186105989367        5.44245633163104
O            1.73241165419485        1.22833302071648        6.14222095262168
O            2.08676897261653        3.43945053201153        5.87097449022564
C            1.91977357853410        3.73237652362947        7.27048144930124
C            3.07744880334868        3.10686858079135        8.05795448821312
C            3.18102672373357        3.55549390441037        9.51417438473144
C            3.52267229060615        5.03493890273024        9.67781729391666
C            3.72784158339926        5.40867420730174       11.14445520703802
C            4.05665860286388        6.88700412836702       11.31213875117068
C            0.52531642590228        3.32144955329165        7.76651875566697
C           -0.13507612155516        4.38794252183422        8.63284399128224
H            2.00694487379976        4.82364794820529        7.28470819843135
H            2.96114129959102        2.02209835403337        8.02713432789493
H            4.00563590852882        3.35979287133751        7.53786012931480
H            2.25034800741966        3.33139386473056       10.03724147576681
H            3.96783048664376        2.96367902378881        9.98871127680780
H            4.43439631571808        5.25790916792398        9.11898279388899
H            2.72266258287082        5.65217648619241        9.26566942112676
H            4.53918516859220        4.80719743366978       11.56073428486176
H            2.82125070032000        5.17295899831246       11.70708203516855
H            4.96652597980847        7.13852588316620       10.77156291354031
H            3.24836253643893        7.50414681704629       10.92558709172726
H            4.20257954405462        7.13095239867966       12.36181374525114
H            0.59258140993534        2.37922976174495        8.31131457289672
H           -0.10618480411100        3.14688629230944        6.89248114521953
H           -1.12514911243306        4.05573769596966        8.93655239267557
H            0.44591710002100        4.58848590906241        9.52839205227665
H           -0.24263020846537        5.31726552860208        8.07752226929289
C            3.13423365364486        3.24635441224806        0.63674175524656
O            3.33205167625080        2.35217206367527       -0.34208329861857
C            3.65190417149653        3.02397482762899       -1.47492095925710
C            3.65622964143243        4.37590444185166       -1.22835259796147
C            3.32517206716421        4.53304463417763        0.13919331908427
H            3.87076285482794        5.15029898584447       -1.93383290592574
C            3.20407218671006        5.81138882986018        0.85388055597455
O            3.07084443912255        5.91975651605141        2.05122682775700
O            3.25686736184655        6.82777079101533       -0.00573422455266
C            3.16277719074745        8.17999749920535        0.47921215917044
C            4.41061198729674        8.51012355688262        1.30685637375324
C            4.56961489483279        9.98642253683398        1.66531854528169
C            4.80164300721127       10.89027773205610        0.45631750726721
C            5.05951398258084       12.33708063701618        0.87248444262473
C            5.26645017501324       13.24499355388027       -0.33364138898634
C            1.83647233518107        8.41813465459889        1.21698039967669
C            1.15637989029734        9.72115544009761        0.81240266381495
H            3.17215703031229        8.75468483733352       -0.45262119557741
H            4.37325519971470        7.92240929324124        2.22578761506220
H            5.28329720219199        8.18354637951096        0.73452732648580
H            3.69400653169117       10.32851575555148        2.21883271982448
H            5.42888718938725       10.07536430514793        2.33478841939227
H            3.93266481072295       10.86393882285677       -0.20321136934230
H            5.65902136418896       10.52067694304084       -0.11066418164473
H            5.94340711890934       12.37745807523026        1.51309870875259
H            4.21164636999256       12.70064341854815        1.45816052632213
H            6.11602296549716       12.90749446913705       -0.92326026287941
H            4.38484757653680       13.23944959182390       -0.97117735015581
H            5.45365471934542       14.26816632456599       -0.01629773219049
H            2.00690423007102        8.39860011037552        2.29386557143412
H            1.16446604768920        7.59026562230152        0.97975057742788
H            0.21272882601799        9.82497655087794        1.34307745141288
H            1.77512528756675       10.58234839157901        1.04736968947183
H            0.94937345925634        9.72745001139845       -0.25564831835606
C            3.91702342190697        2.21472018519210       -2.62600247048490
O            3.92597536185519        0.88811104421736       -2.42341956563087
C            4.16719057902646        0.27848983025837       -3.61001067893103
C            4.31113064351375        1.22221285347485       -4.59695344999061
C            4.15354945401769        2.48276644395667       -3.97190622067181
H            4.50612492561295        1.03656180947049       -5.63163308952588
C            4.22205648834301        3.78362772669098       -4.65180541249470
O            4.21818789351686        4.85689086775238       -4.09388268420014
O            4.28325753889482        3.60873835713391       -5.97134924371096
C            4.35937898004108        4.75223130891425       -6.84188395974066
C            5.70360288992848        5.46044893280751       -6.63565781224242
C            6.02872417516997        6.53051321246986       -7.67605066628899
C            6.23812888912885        5.97452572113910       -9.08297942115670
C            6.65833304625184        7.06533113099007      -10.06602715216369
C            6.85345346496817        6.51471343236893      -11.47336093013341
C            3.13503167380069        5.66504167639774       -6.67411401338428
C            2.53570015943917        6.10523758144128       -8.00491815177775
H            4.33438130157983        4.28395164487121       -7.83121768046430
H            5.69797532555946        5.91691304806251       -5.64431432646014
H            6.48602082444122        4.69661210424100       -6.64925673967533
H            5.23931155388194        7.28330973738484       -7.69074530502006
H            6.94704298414913        7.03263666563005       -7.36140284488135
H            7.00846145438681        5.20062024706498       -9.05343429230506
H            5.31801450438315        5.51176011257428       -9.44363659232327
H            7.58913962817096        7.52278290130309       -9.72302638177830
H            5.89504187229412        7.84703134702390      -10.08546442215532
H            7.62268236325495        5.74554986775439      -11.47820140065061
H            5.92925597618462        6.07534975473720      -11.84282883512932
H            7.15440652377458        7.30539498352939      -12.15664061775388
H            3.40501646746523        6.53478166525083       -6.07429600220254
H            2.37409839229555        5.11175984372208       -6.11912369579731
H            1.66184836143052        6.72819146665173       -7.82833482702503
H            3.24846501419438        6.67736520934970       -8.59184402813379
H            2.22581161665094        5.24045355789289       -8.58778271353392
C            4.22855199129239       -1.15447074556447       -3.59703344563975
O            4.08662492142187       -1.75594659369802       -2.40125586448350
C            4.16610853140437       -3.08263291960901       -2.59121420391538
C            4.35499430869941       -3.37038827947765       -3.90317155090460
C            4.40175640191054       -2.11955486937038       -4.58244091895388
H            4.44959617274796       -4.33461539266118       -4.35521109038299
C            4.59849350910656       -1.95684189306026       -6.02669233715851
O            4.69826044416465       -0.89858494197262       -6.60352922883208
O            4.65143669114879       -3.15332082959913       -6.61912180540648
C            4.84320069147892       -3.23473925290818       -8.04335045824975
C            6.24898755743268       -2.73398046278008       -8.39613896623326
C            6.68064525884112       -2.99948245404628       -9.83696915763892
C            6.85005207558275       -4.48147015144745      -10.16458999156988
C            7.35429678421458       -4.69079380903242      -11.59104467603265
C            7.52108648666705       -6.16868909178707      -11.92227571348052
C            3.71206277370525       -2.52333779979883       -8.80102373215506
C            3.16996677461375       -3.34342224045467       -9.96613026680124
H            4.77831524642193       -4.31377815773919       -8.21874055179703
H            6.28281705472191       -1.65976182139460       -8.20654081600961
H            6.95471772407785       -3.21737769616264       -7.71457297253876
H            5.96425219722302       -2.54925550949233      -10.52542217223018
H            7.63865624119274       -2.49790987964563       -9.99521879092638
H            5.89816683676038       -5.00235165959011      -10.04819856241430
H            7.55938875762926       -4.92683254367793       -9.46317145841594
H            8.31237586301826       -4.18081543234774      -11.71471207727132
H            6.64835444644278       -4.23979545069907      -12.29265722908637
H            8.23763516055598       -6.63204886627599      -11.24754777198273
H            6.57203556164818       -6.69146153404779      -11.82382379584659
H            7.87819091296180       -6.29543819546457      -12.94159706484325
H            4.06016071743263       -1.55110992430485       -9.15117241274525
H            2.89603997280900       -2.34187851731186       -8.09787268734049
H            2.36112610408312       -2.80304856532800      -10.45250573675805
H            3.94038665771964       -3.54110482934568      -10.70584657490541
H            2.77965173281520       -4.29569290318839       -9.61323116774009
H            1.38965336641331       -3.53111025292358       -1.74346498692091
H            4.07450947955361       -3.70837467681442       -1.72574721260620
