# Supplementary material for: Examining the Impact of Side-Chain Chirality on Conformation of a Helical Poly(3‑(S‑1-ethylhexyl)esterfuran)
Source: Macromolecules. 2025 Nov 15;58(22):12336–45. doi: 10.1021/acs.macromol.5c01499 (PMC13011260; doi:10.1021/acs.macromol.5c01499)
Supplement: Supplementary file 2 [file ma5c01499_si_002.zip › ma5c01499_si_002 (2)/Optimized Geometry Coordinates/6_14 oligomers XTB/fur-Hex-Eth-S-M-7-opt.xtbopt.xyz]

240
 energy: -345.847957273487 gnorm: 0.000341263455 xtb: 6.6.0 (8843059)
C            1.00528571263884       -3.44077187590818       -0.48671515760640
O            1.16573889176126       -2.47082467423018        0.40071174438537
C            1.14576786214503       -3.03717850386291        1.63764072738124
C            0.96998303088284       -4.39478503972839        1.52735106684545
C            0.88135942637738       -4.65921214557663        0.13723471674331
H            0.91530751367994       -5.09910221081679        2.32969602415824
C            0.69146248472945       -5.95222037614809       -0.53799056678689
O            0.46944237606126       -6.05776799086315       -1.72078782179978
O            0.78909328473733       -6.95669546489190        0.32974030969560
C            0.55751666332837       -8.30633525532492       -0.11193523405581
C            1.61776612902217       -8.71980530949004       -1.13830190553165
C            1.61419330994355      -10.21254824341560       -1.46356413782701
C            2.12969424758053      -11.08191283436873       -0.31900792622097
C            2.14866954051172      -12.56286122773104       -0.69219354637584
C            2.67224103337006      -13.42760458940931        0.44801138287308
C           -0.88730555533217       -8.47833307650817       -0.60919923334425
C           -1.58093613696108       -9.69453218722260       -0.00568153211028
H            0.69556309775145       -8.87380953927770        0.81427209558472
H            1.44285864610250       -8.15136648940616       -2.05339653596718
H            2.59819173197330       -8.43341658147908       -0.74747394384216
H            0.60774488365564      -10.52777349426755       -1.74160120734246
H            2.25043637065213      -10.37144586396412       -2.33591169594490
H            3.14020062707389      -10.76190139842916       -0.05305319568401
H            1.50057332725309      -10.95018778989826        0.56305399861437
H            2.77483277715175      -12.70894878500608       -1.57570575083226
H            1.13666963639361      -12.88148557486512       -0.95291746542556
H            3.68739592208278      -13.13849427197938        0.71183474967620
H            2.04596445994989      -13.31486685654105        1.33032203446026
H            2.67752741373802      -14.47704553349086        0.16310001292994
H           -0.89584423442680       -8.53870744683895       -1.69810106617772
H           -1.45114278004986       -7.58533066767909       -0.33030531974456
H           -2.59689450639706       -9.76864529278118       -0.38667331600388
H           -1.05647505113777      -10.61363774894759       -0.25219913430334
H           -1.62806153934903       -9.60686076153142        1.07759861808619
C            1.34132986416577       -2.15085750046583        2.74818456120386
O            1.63042508290128       -0.88361431584641        2.43371730905070
C            1.76587255419958       -0.17691673814377        3.58304528747141
C            1.55199500583651       -0.99744072187171        4.66186758941573
C            1.28324399316582       -2.28528010343780        4.13382261960227
H            1.58609884842880       -0.71434958546374        5.69242771229230
C            1.03846410866866       -3.49525359548375        4.93050653855851
O            0.99652171128943       -4.61857098479776        4.48278661185166
O            0.88543115037570       -3.17800332392474        6.21511877777600
C            0.68495094559820       -4.21768629827336        7.19044502976892
C            1.95970096929674       -5.06373008751024        7.29498210697034
C            1.99479510683322       -6.02764348330850        8.47930441933475
C            2.03530210086325       -5.32935900082854        9.83687659943237
C            2.17579552253291       -6.32827348368919       10.98368706144008
C            2.21003013354139       -5.63285776275520       12.33905306668383
C           -0.58593045700200       -5.02814695143362        6.89499376837045
C           -1.44035992192976       -5.26401246217018        8.13529000895325
H            0.54554339956362       -3.64008894242268        8.10994804159158
H            2.06622994255544       -5.63228808102287        6.36939087907464
H            2.80771356454905       -4.37687294291268        7.36688625341688
H            1.13643906782103       -6.69936779867666        8.43498328484651
H            2.89185378232699       -6.64398068980086        8.37967266739931
H            1.12402207646278       -4.74797546496700        9.98658250593908
H            2.87848693860509       -4.63523578701235        9.85954936211670
H            3.09274817116973       -6.90666225581473       10.84950363470566
H            1.33772363910909       -7.02890914977636       10.95678270658001
H            3.05003934286169       -4.94373609557072       12.39246497946456
H            1.29447656532945       -5.06806306781363       12.50151289896371
H            2.31125142855306       -6.36009426949517       13.14120360505448
H           -0.31598069920200       -5.97921752873155        6.43482997529196
H           -1.18034047001917       -4.47209685455821        6.16656780190246
H           -2.33222424466886       -5.82606022528713        7.86796407935909
H           -0.89790205028825       -5.82555780861242        8.89046331700172
H           -1.75185220612966       -4.31633437810477        8.56937887302710
C            2.13575329654675        1.19431954976907        3.40094028871295
O            2.46031540667297        1.52046640624328        2.14431276515624
C            2.76508593310312        2.83928969542628        2.10956334597129
C            2.63132825327623        3.38124692617453        3.36486693376174
C            2.22820408097735        2.32052577814851        4.21390810706280
H            2.79891854117906        4.40121576211235        3.63862335057147
C            1.97136145995718        2.40813959517775        5.65739566604506
O            1.73002491233965        1.45817146566709        6.36661828455008
O            2.04249179152690        3.67354399960787        6.06775265403736
C            1.83979193334136        3.98530535096119        7.45851475055952
C            2.99278806547429        3.39915326401158        8.28228524462149
C            3.04832535171316        3.87171804342225        9.73373518029121
C            3.35633870696823        5.36004937942736        9.88292847252518
C            3.49764854172261        5.76475544745266       11.34890786193153
C            3.78730335835373        7.25306916178577       11.49999558439219
C            0.44445984352781        3.55092534829599        7.93212590859827
C           -0.26373299689476        4.62231363538155        8.75347238284676
H            1.90235078131493        5.07833749034746        7.45637618438444
H            2.90257984967332        2.31160728016454        8.26493293929280
H            3.92745189590405        3.66664254024338        7.78153112039978
H            2.10796926273323        3.63764102229818       10.23471471599630
H            3.83295281804941        3.30297915347350       10.23908166216065
H            4.28458133679016        5.59041788815477        9.35515732623646
H            2.56155026019803        5.95433554543634        9.42907228064332
H            4.30542580157059        5.18947007785214       11.80702366416177
H            2.57563709026141        5.51921527225361       11.88149583725691
H            4.71193121441918        7.51491362973276       10.99024877959321
H            2.98144576063494        7.84420329875772       11.07008752795647
H            3.88643093437349        7.52031989446240       12.54945049074952
H            0.52260626572826        2.62556400964634        8.50373121286539
H           -0.16122605865720        3.33631477189123        7.04885179456936
H           -1.24936735570797        4.26978529685153        9.04859495001120
H            0.29380310641060        4.86650577955456        9.65314100973031
H           -0.38765641084071        5.53113439153973        8.16842891141671
C            3.16711423781895        3.32080083012144        0.82251540699807
O            3.34506107010533        2.37283543321465       -0.10857243140255
C            3.68426576907421        2.97728203881089       -1.27227629693207
C            3.72421308678572        4.34014644747822       -1.09378196831830
C            3.39444733445442        4.57448250429033        0.26271776355031
H            3.95723967792173        5.07292487360846       -1.83670426624914
C            3.29931095228160        5.88399110872422        0.92145369746167
O            3.12151644744505        6.04166047352213        2.10761964883034
O            3.42839967081019        6.86388299293793        0.02849703009660
C            3.35863501111893        8.23541475508053        0.45983188975153
C            4.57309942139004        8.55402247304939        1.34003510664991
C            4.75909576126130       10.03545569042441        1.66197687343913
C            5.09052309532111       10.89183953545572        0.44177701340994
C            5.35499553374100       12.34610016212499        0.82637454796963
C            5.67141275776071       13.20536662581135       -0.39152013159539
C            2.00545744444097        8.54413188916820        1.11863010390720
C            1.38809044653722        9.84788346375841        0.62568960393360
H            3.43567114134570        8.77493533108156       -0.48971277436491
H            4.47055845723357        7.99716027263711        2.27303255404191
H            5.46308341216181        8.18364495612959        0.82374458087095
H            3.86411353315946       10.42198605674904        2.15154157378569
H            5.58017242497944       10.11994656211560        2.37831394823483
H            4.26594366983753       10.86132687654097       -0.27230930551120
H            5.97396947570466       10.48452428932307       -0.05503918539980
H            6.19126037460307       12.38870079286541        1.52791215456525
H            4.47683603443606       12.74976492072989        1.33624380747757
H            6.55459316479882       12.82976656924622       -0.90362155550978
H            4.83970780328015       13.19416925296306       -1.09281726440985
H            5.85761852859115       14.23543528079895       -0.09674343633285
H            2.12145843908143        8.56597000648784        2.20268776956347
H            1.32025256238004        7.72695338441567        0.88216829319583
H            0.42413281444777       10.00397722270775        1.10452599859761
H            2.02291795011982       10.69935064557248        0.85327256000217
H            1.23247237033368        9.81267060899557       -0.45048094365307
C            3.93367444488056        2.10907261930882       -2.38332285103987
O            3.93535779495357        0.79094303882363       -2.12655716345297
C            4.16955530929075        0.13201093906057       -3.28913500961057
C            4.31476197751284        1.03759428299492       -4.31354002278530
C            4.16782695052841        2.32163549195356       -3.74023861431868
H            4.50440622491164        0.81124145180346       -5.34105356639437
C            4.25065499020952        3.59050449265712       -4.47767545598569
O            4.21848806014141        4.68943232756011       -3.97322082179803
O            4.36391655625581        3.35443289255052       -5.78385590614728
C            4.47008969984997        4.45668865339618       -6.70305876777462
C            5.79831728730766        5.18711936111389       -6.47144065986093
C            6.15971836997147        6.21247866453277       -7.54432987955438
C            6.44005439929095        5.59552300623179       -8.91290039581023
C            6.89216771415857        6.64600777194044       -9.92524667125792
C            7.16206473426808        6.03392544114990      -11.29428838147905
C            3.23266351162150        5.36457831114675       -6.63275770526866
C            2.68663670493452        5.73064627429835       -8.00821087850609
H            4.49286103513791        3.94245416228671       -7.66931630678552
H            5.74561694662054        5.68820941462609       -5.50334623636390
H            6.58687672245495        4.43153726771700       -6.41613759709498
H            5.36377676803630        6.95357070995831       -7.63001834071134
H            7.05703735643650        6.74028627411087       -7.21158864390270
H            7.21734758245273        4.83463810667864       -8.81253677160426
H            5.54304814111503        5.10388831939342       -9.29298374071345
H            7.79922737842928        7.13339312265307       -9.56049780545622
H            6.12029168660979        7.41395641658526      -10.01745212360458
H            7.94231420870406        5.27894701603825      -11.22681024436855
H            6.26321115283399        5.56166914263533      -11.68502425901563
H            7.48288154718039        6.79699989626689      -11.99956665905337
H            3.47044098813297        6.26632588466245       -6.06754129501826
H            2.45355969716987        4.83259390317260       -6.08228534551103
H            1.79933008641258        6.35028366997577       -7.90055684345777
H            3.41803508879999        6.28211274368522       -8.59206895391911
H            2.41159321235366        4.83410940007374       -8.55968388225380
C            4.25517763531926       -1.29733086513471       -3.24479458674982
O            4.16400305666942       -1.88949686918459       -2.04152887926872
C            4.30397937634458       -3.22922559423446       -2.21580850226184
C            4.47092564255477       -3.50795525200537       -3.54913645660195
C            4.44417028516261       -2.26778308992889       -4.22872488839898
H            4.61141563715467       -4.47311426864575       -3.98590576880686
C            4.60799447514482       -2.12512090569467       -5.68338441518828
O            4.67239865665366       -1.07649685290088       -6.28296157204142
O            4.67968626131068       -3.32771761686903       -6.25212926617152
C            4.87998045460907       -3.43499753542945       -7.67333875061511
C            6.27719196104764       -2.91050920687961       -8.02647644414357
C            6.73063485564091       -3.19915750809861       -9.45606556539650
C            6.93238628526902       -4.68444053257961       -9.74827224470011
C            7.48500715737143       -4.91380228640970      -11.15357003321717
C            7.68414059677635       -6.39512676038505      -11.44984104857845
C            3.73866387109419       -2.76472182818629       -8.45292946628536
C            3.22829472509793       -3.61705368561796       -9.60926454524506
H            4.84035199765811       -4.51849611745093       -7.82529246720442
H            6.28552058977988       -1.83157260195672       -7.86217405480426
H            6.98582279338151       -3.36228360904229       -7.32673636280639
H            6.01475445846878       -2.77778673849700      -10.16313504220022
H            7.68102948808169       -2.68290628069134       -9.61373681471086
H            5.98521444567921       -5.21744679554717       -9.65074481642345
H            7.62566455498452       -5.10444489996524       -9.01602022457376
H            8.43919804534284       -4.39195244097144      -11.25667547771941
H            6.79580970228704       -4.48714177353192      -11.88635689473319
H            8.38456382194453       -6.83415546661222      -10.74271352497045
H            6.74007266199524       -6.93016786557302      -11.37192423242687
H            8.07657963304117       -6.53630937550547      -12.45419123053296
H            4.06514149446310       -1.78975505301158       -8.81621777484219
H            2.91195333891186       -2.59330716347248       -7.75998160394555
H            2.40657926464759       -3.10827157208319      -10.10805549068240
H            4.00864999202742       -3.80202036719053      -10.34186332277414
H            2.86469486019746       -4.57527050512877       -9.24444726786337
C            4.27557459715674       -4.07210457001788       -1.05561857122584
O            3.99509987101264       -3.49492442382849        0.12804404116256
C            4.03639810463880       -4.44644069234691        1.07564111071695
C            4.33840086457801       -5.65127141581355        0.53276185903194
C            4.50631796991420       -5.43075943999016       -0.86401501893521
H            4.44029871548527       -6.58765444485144        1.03845475336618
C            4.97189222592713       -6.44753903547036       -1.81293256296528
O            5.22865762552898       -6.25515874982706       -2.97790695005769
O            5.12203679858895       -7.62537372346042       -1.19385315022478
C            5.77226287844230       -8.70910941737986       -1.88732279799887
C            7.24048795656089       -8.32545329133871       -2.11333693143050
C            8.14837174341810       -9.45477116725772       -2.59532453090236
C            8.30384929471350      -10.59120274656192       -1.58728594944030
C            9.29843263807130      -11.64455536323804       -2.07088085951905
C            9.45660387561490      -12.77807578381384       -1.06498362128741
C            5.01706909070771       -9.11130637402517       -3.16072784318474
C            4.96333163006625      -10.62075933110228       -3.37010793246047
H            5.70743185491706       -9.51938470050335       -1.15315768919295
H            7.26722660147115       -7.51438429188737       -2.84338761759938
H            7.62732572491416       -7.93621979235466       -1.16687299639403
H            7.77916724553945       -9.84791600332188       -3.54317839580559
H            9.13471033142417       -9.02530467139691       -2.78861031041774
H            8.64815308986162      -10.18227370501023       -0.63449616660446
H            7.33978894313645      -11.07188365538959       -1.41339741486465
H           10.26911680608684      -11.17400401277957       -2.24279000724969
H            8.95644960124611      -12.05209056912012       -3.02524703358402
H            9.81777894828398      -12.39505865712642       -0.11301758825353
H            8.50293251115270      -13.27306867793066       -0.89425067420002
H           10.16629447607797      -13.51744971698561       -1.42841101704740
H            5.47162580856382       -8.62676270437156       -4.02507792616227
H            3.99615620765939       -8.73307891826521       -3.07608893064050
H            4.34142080566443      -10.85063420839711       -4.23257844512218
H            5.95114127838048      -11.03559592760710       -3.54685375894318
H            4.53838436441111      -11.11408296209185       -2.49872478462787
H            0.99688079132741       -3.18503059409005       -1.52810634441644
H            3.83522161479022       -4.14528014851675        2.08429997513512
