# Supplementary material for: Examining the Impact of Side-Chain Chirality on Conformation of a Helical Poly(3‑(S‑1-ethylhexyl)esterfuran)
Source: Macromolecules. 2025 Nov 15;58(22):12336–45. doi: 10.1021/acs.macromol.5c01499 (PMC13011260; doi:10.1021/acs.macromol.5c01499)
Supplement: Supplementary file 2 [file ma5c01499_si_002.zip › ma5c01499_si_002 (2)/Optimized Geometry Coordinates/6_14 oligomers XTB/fur-Hex-Eth-S-M-8-opt.xtbopt.xyz]

274
 energy: -395.138786147917 gnorm: 0.000336657462 xtb: 6.6.0 (8843059)
C            2.19300296839352       -3.98186730515856        0.13171652681258
O            2.08448450805802       -2.83719573717908        0.79489586550249
C            1.99660857935006       -3.13662584879991        2.11797524714709
C            2.04384599026760       -4.49816164376950        2.29207462000014
C            2.18358456593880       -5.05091228639644        0.99568188301751
H            1.97167132353386       -5.02768290350520        3.21681084374961
C            2.37464284651506       -6.46519867773223        0.63122742768527
O            2.60645152237397       -6.83323773979628       -0.49720974981839
O            2.26627934413500       -7.24536732733431        1.69884252208548
C            2.53879067189916       -8.65564889429797        1.58887323858416
C            4.02902734402712       -8.84360422126546        1.28340697217067
C            4.54482375557357      -10.27340420744385        1.43833762634797
C            4.61992503569786      -10.73903333209492        2.89082356090557
C            5.17467993902678      -12.15646517475699        3.01385127662212
C            5.28982023651190      -12.59107368024424        4.47004643572824
C            1.59377047859971       -9.34012793331328        0.58998260809009
C            1.00186117870857      -10.63549590780019        1.13483326778446
H            2.31211882821895       -9.00968637825600        2.59969027167086
H            4.20667172994357       -8.50268515442620        0.26402512403943
H            4.58887490655197       -8.18387832811365        1.95013801284188
H            3.92213513251317      -10.96227075241892        0.86424801384837
H            5.55148351305370      -10.31408839525910        1.01393398842913
H            5.26641314473688      -10.05725899085879        3.44755813324228
H            3.62752382749947      -10.70882125056273        3.34490018712437
H            6.15987650556847      -12.20188980981635        2.54402127333082
H            4.52160645305192      -12.84994969995707        2.47842159224969
H            5.96866914502186      -11.93453672400612        5.01043657129493
H            4.31724460504490      -12.55511401475365        4.95690681278805
H            5.66981064684422      -13.60763274644817        4.53914527803556
H            2.11977004982325       -9.52910280096103       -0.34578600995790
H            0.77513405751630       -8.65236683898180        0.36761169896645
H            0.34929298343745      -11.08698707209781        0.39115927388882
H            1.77934013739048      -11.35174149845850        1.38634984113021
H            0.41477822595210      -10.43978115670384        2.02971228520356
C            1.95491119252020       -2.05193567435454        3.05384135704209
O            2.14969448013792       -0.81460083369863        2.57901552059829
C            2.14034072598371        0.04715636258954        3.62753114162116
C            1.94237685030925       -0.64522390251639        4.79735284670283
C            1.82160126119257       -2.00722314476611        4.43899798578168
H            1.88479305803397       -0.22734452111205        5.77983336188740
C            1.57040257152841       -3.10099466569545        5.39047647765474
O            1.13557474865964       -4.18917410202463        5.09516641755145
O            1.87996174131675       -2.70238788894268        6.62251468106943
C            1.61050658650173       -3.55450114395363        7.74749913322468
C            2.25525003872053       -4.93560199771929        7.59269217069252
C            2.66988259145457       -5.55528970365787        8.92862276990901
C            4.00091488376489       -5.01573226654172        9.44885415741070
C            4.43749914686764       -5.72189387710014       10.73056138949030
C            5.78516177800193       -5.21534359038945       11.22828882140972
C            0.10260098572001       -3.64037259026591        7.99710498678635
C           -0.50096768776530       -2.27912255381533        8.32087224370732
H            2.08652269024392       -3.01099348077094        8.57133698079643
H            1.55260610166718       -5.59242237665210        7.07848354930357
H            3.13382560877359       -4.83188856571308        6.95338229042533
H            1.89014949792231       -5.38638431382517        9.67445650282042
H            2.76266345383405       -6.63681946102620        8.80091974384084
H            3.91963724556966       -3.94359490108883        9.63790907065715
H            4.76907096387131       -5.15713652421385        8.68447370814689
H            4.50422396219070       -6.79619402689285       10.54457606449525
H            3.68247877233839       -5.56681641212952       11.50461305318569
H            6.55477689537989       -5.38114189274939       10.47749806636850
H            5.73922358203026       -4.14929151330764       11.43947474049731
H            6.07655382372475       -5.73343264264319       12.13894565567839
H           -0.06941482695833       -4.33018290668446        8.82490689755586
H           -0.37211337905058       -4.05575235580315        7.10665055628012
H           -1.57683457264718       -2.36446358771634        8.45270652346073
H           -0.07091933809209       -1.87870364690610        9.23660297846948
H           -0.30590242326150       -1.57475292158376        7.51564565071639
C            2.35733985110804        1.43114213192459        3.33584228638303
O            2.69864886462243        1.72924709952224        2.07499912715518
C            2.84721169973734        3.07394728328644        1.98097410677307
C            2.59265512109617        3.65702515241414        3.19817443437395
C            2.27847158248392        2.60260959952691        4.08844997658900
H            2.62740936706547        4.70206642745542        3.42151946684917
C            1.94453730356360        2.77421859240021        5.50934715729890
O            1.79674392196598        1.87244651447339        6.30254252729509
O            1.83014087294711        4.06935184305822        5.79852184378642
C            1.53279401021487        4.47855518461121        7.14594587907592
C            2.71620127891168        4.12740496581528        8.05567062569745
C            2.65975267408870        4.75182273373623        9.44849316834280
C            2.78029400639736        6.27422764532123        9.44267370298353
C            2.83619129350539        6.84350697327381       10.85884758433426
C            2.94654966733477        8.36323136779287       10.85398790924330
C            0.18559570775900        3.91261167908504        7.62003508427801
C           -0.68713261061040        4.95718465940124        8.30639163642708
H            1.45640373583240        5.56539907241526        7.03924450191202
H            2.75931140605585        3.04119265171260        8.15293476484194
H            3.62973476152695        4.45605140763337        7.55227437912664
H            1.73659068730382        4.45651956535932        9.94912770760700
H            3.48822095400298        4.34084247241947       10.03094231160614
H            3.68613140207597        6.56149796433901        8.90397967983416
H            1.93027108321095        6.71540127405462        8.91953319985930
H            3.69397482021870        6.41928130853086       11.38572519183788
H            1.93612587609795        6.54707716017333       11.40288732239280
H            3.84663450458098        8.67803789815951       10.33045344960985
H            2.08818179471824        8.80670909146167       10.35385209760090
H            2.98814928132693        8.74836450022662       11.87010961030175
H            0.35662697289116        3.06590916458535        8.28566793639791
H           -0.34981297803519        3.53528345829385        6.74597110392498
H           -1.63231348602492        4.51007039185857        8.60556919763986
H           -0.20402301845704        5.35745631166274        9.19316382428524
H           -0.89903563657130        5.78137000830558        7.62864874078012
C            3.24080215133252        3.57865528802708        0.70134873730520
O            3.53766160528226        2.65852992371665       -0.22674569136167
C            3.86320068591977        3.30185252706904       -1.37447773525853
C            3.77465928097514        4.66024583483902       -1.18800913226443
C            3.37622555643817        4.85402107694424        0.15596666265485
H            3.96824716551162        5.41654148574642       -1.91848920896563
C            3.16645198952307        6.15896800234663        0.79808647059872
O            2.90779491980469        6.32126330373751        1.96863324782971
O            3.30359750710396        7.13739122274581       -0.09569558283859
C            3.16038205489679        8.50839727552828        0.31808108785489
C            4.30933130265261        8.87539128123571        1.26495592541544
C            4.44193643839579       10.36745422247160        1.56338519084339
C            4.83166562451594       11.20358794745565        0.34631828527895
C            5.06842657353118       12.66635140379871        0.71646132877970
C            5.45329873830215       13.50245423565075       -0.49785230300752
C            1.76116426997581        8.77609460866874        0.89298382789195
C            1.13136745448006       10.05396910116304        0.35052719020986
H            3.27537540047839        9.04319593113232       -0.63025287546694
H            4.16227637771143        8.33596041963183        2.20224227455302
H            5.23816780881846        8.51614862052233        0.81311528433113
H            3.51003846026641       10.74423219464442        1.98723264022889
H            5.21466718084522       10.48616600515838        2.32712787456826
H            4.04585228147133       11.15444210889635       -0.40928814203641
H            5.74231269187924       10.79293296604802       -0.09566531596853
H            5.86246740220338       12.72623441263828        1.46431426298662
H            4.16096327553642       13.07642827741581        1.16627251232203
H            6.36577770752040       13.11978962330876       -0.94987094493507
H            4.66413383262001       13.47459442059459       -1.24620999534658
H            5.61975210192133       14.53875301861821       -0.21329664474117
H            1.81220412987278        8.81173716173953        1.98168584607624
H            1.11895645858490        7.93400736305585        0.62546891517568
H            0.13725053775898       10.18357634827182        0.77216704041136
H            1.72496033992412       10.92778970221800        0.60354516682232
H            1.03857560815892       10.00303055964741       -0.73221513523492
C            4.23160592385728        2.47467432759283       -2.48260058139799
O            4.36675775832031        1.16455131815078       -2.22897576087161
C            4.68398442353699        0.53832299317217       -3.38887647105157
C            4.75266498818869        1.45663808867959       -4.40938608550215
C            4.46593169229574        2.71672102054034       -3.83481957070178
H            4.97810083207807        1.25306395159608       -5.43444209477876
C            4.43649555631516        3.99267888216126       -4.56333169180789
O            4.29918137236202        5.07988481802605       -4.05099939657597
O            4.58397202781389        3.77929810986072       -5.87001930513564
C            4.60981229689463        4.89713398270097       -6.77642281363351
C            5.87119143434814        5.72960479929442       -6.51664575341198
C            6.16869174758478        6.79151353345121       -7.57326192026144
C            6.51714310564340        6.21298360051062       -8.94291360803596
C            6.91403405618855        7.30516507430163       -9.93404303291121
C            7.25545312901438        6.73044191511073      -11.30327372826187
C            3.30130434393052        5.69944941113492       -6.71258180490363
C            2.75218140020575        6.05131297550778       -8.09047738762227
H            4.68685034956766        4.39831484276670       -7.74792707397033
H            5.76296723831306        6.21480678709201       -5.54506388082840
H            6.71643720227617        5.03851028926532       -6.45449123268759
H            5.31984447963957        7.47062988502118       -7.66429009456485
H            7.01772688269379        7.38245771368655       -7.22048423306822
H            7.34386826856137        5.50710012538527       -8.83570640059307
H            5.66411592174341        5.66468644910081       -9.34607507764269
H            7.77636101047107        7.85109951403229       -9.54452535606739
H            6.09155421891672        8.01750731705026      -10.03463871600667
H            8.08514839050802        6.03109929327681      -11.22654631857159
H            6.40058698856704        6.20136377657407      -11.71909072496968
H            7.53708155285567        7.52276870106457      -11.99285672273993
H            3.45394814640499        6.60428447036258       -6.12343298303619
H            2.55847161236748        5.09294615688036       -6.18960226428606
H            1.81734543830780        6.59740076747100       -7.98678044033025
H            3.44778712030838        6.67071595177483       -8.64931478400879
H            2.55763764447045        5.14827201743787       -8.66512112651298
C            4.89884533413152       -0.87575230195086       -3.33135472750422
O            4.92338273714891       -1.44210883123529       -2.11462472128596
C            5.12048998677004       -2.77602642271055       -2.27102265533188
C            5.21439398845397       -3.07665231210634       -3.60872913972257
C            5.07836326816428       -1.85520382363974       -4.30720968498630
H            5.35330932788725       -4.04756132498970       -4.03373235666353
C            5.12276156503344       -1.72061952488852       -5.77073776087228
O            5.14639953289529       -0.67222088111128       -6.37376534254579
O            5.13519148124068       -2.92472373600072       -6.33993698397346
C            5.19017428699244       -3.03545030616379       -7.77395545526329
C            6.54592044613399       -2.51907147646992       -8.27084869848243
C            6.84655278377998       -2.81557846249217       -9.73865989649730
C            7.00843810257941       -4.30316973544791      -10.04365567359666
C            7.41493328995891       -4.54133181705901      -11.49652490268318
C            7.57028516293929       -6.02527295974531      -11.80555858530146
C            3.97868059829912       -2.35906596547519       -8.43343931303999
C            3.34318507167240       -3.21208896920928       -9.52544486310179
H            5.12892129765176       -4.11884632701063       -7.91891079240738
H            6.57623762749616       -1.43963821578370       -8.11268673420332
H            7.32146599178265       -2.97184798865543       -7.64682864519355
H            6.06310784607532       -2.39273252385431      -10.36907218014135
H            7.77810153995509       -2.30552739250098       -9.99681898349110
H            6.07265859792899       -4.82958527568840       -9.84888656050942
H            7.76944951189801       -4.72534344340125       -9.38345264802735
H            8.35842954607147       -4.02839784878771      -11.69689116080624
H            6.65929713714373       -4.11054545606841      -12.15792810893442
H            8.33170029966784       -6.46933527284172      -11.16805505563879
H            6.63320723726508       -6.55086431800245      -11.63464069578900
H            7.86219916333217       -6.17285926298697      -12.84269207973028
H            4.27299416375613       -1.38847790975091       -8.83409821729101
H            3.23040834766087       -2.17733374726903       -7.65875864522186
H            2.47924554536769       -2.69744141237875       -9.93975796057790
H            4.04179131301214       -3.40878492012070      -10.33360342011498
H            3.01015128446724       -4.16461551463472       -9.11897854716567
C            5.21848349087786       -3.57720176720359       -1.08775208722304
O            5.16040958596612       -2.93558141234752        0.09073345632682
C            5.28346207332044       -3.85548652946847        1.08037616689195
C            5.43842571994288       -5.10605862829636        0.53464325527413
C            5.39500518664857       -4.94287200488834       -0.86871782147160
H            5.56258626869336       -6.02292137169096        1.06854508293605
C            5.47992473999961       -6.03789581711469       -1.84860490597850
O            5.31230749966477       -5.91067308328734       -3.03881948270948
O            5.77681875605717       -7.18503654374766       -1.24415400696090
C            5.85310152487673       -8.39204063193539       -2.02997391776258
C            7.05288623608434       -8.30569732501351       -2.98135100148928
C            7.41216274471991       -9.61401794114537       -3.68306793411495
C            7.87273527880568      -10.71699043559441       -2.73253606387118
C            8.32142783872754      -11.96542135262260       -3.48937837268944
C            8.77012353989195      -13.07147614194414       -2.54211554647664
C            4.51048486828166       -8.68388289310481       -2.71553796759165
C            4.11077115719001      -10.15395666360612       -2.64916555609267
H            6.04789379547573       -9.15028164943913       -1.26431239216814
H            6.83626900215836       -7.54772942167568       -3.73550259256536
H            7.91282811912251       -7.96336636822291       -2.39834197723591
H            6.56089418995253       -9.96349734880904       -4.26848266470145
H            8.22137732107777       -9.40216387841449       -4.38667603121088
H            8.70205990369370      -10.34650195814876       -2.12544871057316
H            7.06157502958408      -10.98982572034477       -2.05563270890502
H            9.14365694771940      -11.70660230587307       -4.16039648980299
H            7.49571603571283      -12.32924728946726       -4.10560218003217
H            9.60549984032408      -12.73487677817539       -1.93188669397425
H            7.95684593464019      -13.35889244692293       -1.87900408495657
H            9.08501548370986      -13.95042723144940       -3.09972367596008
H            4.54830308309813       -8.35081942400516       -3.75297721672326
H            3.74446311791367       -8.09071498543588       -2.21057613410543
H            3.12175725667844      -10.28364466454255       -3.08287183442045
H            4.80563240038878      -10.78523200900927       -3.19611371222214
H            4.07955025473252      -10.49644467506868       -1.61713439062610
C            5.21408111263512       -3.37555674945382        2.42995652973583
O            5.20645060882082       -2.04120474381933        2.60318657063426
C            5.10808394345591       -1.79255321611877        3.91844205637286
C            5.03864720046346       -2.94958973830794        4.62258871800952
C            5.10849986604672       -4.00265621635682        3.66690785916622
H            4.95242035460058       -3.06269697152354        5.68238275339829
C            5.05765053192216       -5.43196072457441        3.98537888153293
O            5.25148616365691       -6.32831989888058        3.19641493568141
O            4.77725547534216       -5.61193987074945        5.27857742049844
C            4.66791062207246       -6.95452984114712        5.79758645539014
C            6.04062279707256       -7.63469879514983        5.73893062516091
C            6.16571897784061       -8.90781631419911        6.57403309173551
C            5.94713622704500       -8.68480875383997        8.06913998724331
C            6.26666189055295       -9.93631392439675        8.88383123994077
C            6.01540615733148       -9.72085658069771       10.37136179050369
C            3.53489978419639       -7.71295018543319        5.09584822660293
C            2.72982334901427       -8.61151743324724        6.02656903432592
H            4.39580446052602       -6.77748732682939        6.84148486204483
H            6.27266693498894       -7.86373526878804        4.69756688753078
H            6.77944526762849       -6.90792298517316        6.09017247033340
H            5.46746616503426       -9.66176040100213        6.20858253409973
H            7.17443672469451       -9.30213147746792        6.42469474992582
H            4.90990689502937       -8.40208989427087        8.25557227099094
H            6.58295496162900       -7.86392966522646        8.40901028629304
H            7.31219991513544      -10.21230665104963        8.72924779405353
H            5.65083797583236      -10.76591324804377        8.52820674704899
H            6.62066875198330       -8.89764949901612       10.74504210019967
H            4.96838027581014       -9.48549231814283       10.55191963149592
H            6.26620795306974      -10.61533722950959       10.93652472975820
H            3.94594898246710       -8.29744526644340        4.27508710037256
H            2.85706822507334       -6.97252117015010        4.66469099682592
H            1.91124229092547       -9.06682849631595        5.47359704897390
H            3.33862312051120       -9.40685693955209        6.44674083936700
H            2.30275595235270       -8.03435999849224        6.84327908528789
H            2.26870125312497       -3.94754258740152       -0.93763827513936
H            5.09304815834244       -0.76507359041534        4.22377428717774
