# Supplementary material for: Examining the Impact of Side-Chain Chirality on Conformation of a Helical Poly(3‑(S‑1-ethylhexyl)esterfuran)
Source: Macromolecules. 2025 Nov 15;58(22):12336–45. doi: 10.1021/acs.macromol.5c01499 (PMC13011260; doi:10.1021/acs.macromol.5c01499)
Supplement: Supplementary file 2 [file ma5c01499_si_002.zip › ma5c01499_si_002 (2)/Optimized Geometry Coordinates/6_14 oligomers XTB/fur-Hex-Eth-S-M-9-opt.xtbopt.xyz]

308
 energy: -444.424359647792 gnorm: 0.000444315829 xtb: 6.6.0 (8843059)
C            2.53831323361562       -3.57906925761727        0.15640600421025
O            2.54266697461252       -2.42535465205016        0.81381944950022
C            2.59442926750813       -2.71064800931311        2.14373061900712
C            2.61067144215110       -4.07119867696833        2.32673781914078
C            2.58302730121596       -4.63843766125570        1.03013614224754
H            2.65000392362816       -4.59303323055487        3.25721600896083
C            2.68491392075449       -6.06732100116288        0.68973596811923
O            2.86589468043552       -6.47413614700712       -0.43480653780016
O            2.55909304193355       -6.81109140667276        1.78021172325971
C            2.80181539943195       -8.22813770497429        1.72051604716831
C            4.28963592342971       -8.44574754437430        1.42371957210738
C            4.78652855312634       -9.87751552297310        1.61039493389176
C            4.78781703640984      -10.33552731222394        3.06711826074782
C            5.34941706705189      -11.74728307941113        3.22187886624062
C            5.37542234043581      -12.19144914892292        4.67943804316261
C            1.84318024302218       -8.92728722189199        0.74565740460582
C            1.26836752356485      -10.22347766010792        1.30621274123662
H            2.57096245293848       -8.54155031425947        2.74437921681212
H            4.47604439427361       -8.12866263147121        0.39768280679818
H            4.85204020214923       -7.77715039719583        2.07927182794437
H            4.18694234728240      -10.56494926842547        1.01041423220218
H            5.81164205042333       -9.92736021871056        1.23347257915674
H            5.39310738554668       -9.64310274975060        3.65476383664311
H            3.77204740406274      -10.31438240448295        3.46645478843237
H            6.36308725026683      -11.78014361627914        2.81582496977194
H            4.73969916562599      -12.44455637741226        2.64182873224941
H            6.01668191921704      -11.53716879075299        5.26589785320373
H            4.37430972840803      -12.16241607931297        5.10486170449224
H            5.75414585617278      -13.20736909551598        4.76445012995352
H            2.35230973748269       -9.11706575397772       -0.19906017587304
H            1.01620975723856       -8.24502333833549        0.53635485313536
H            0.59271594802233      -10.67226562002064        0.58165334599072
H            2.05196000129221      -10.94149287469778        1.53115526413298
H            0.70936754632505      -10.02988404105610        2.21936481125420
C            2.65503648482459       -1.60744977730403        3.05623017933296
O            2.72546877604455       -0.38373974542583        2.51702907375662
C            2.76317662360604        0.52291698157125        3.52425436575947
C            2.70665815176912       -0.12385220772488        4.73409847696958
C            2.64954794849299       -1.50764230277847        4.44708788190651
H            2.69599478720010        0.33163578774628        5.70045299791008
C            2.66250199028936       -2.57220980757888        5.46101704847830
O            2.74814369947804       -3.75531388619179        5.21854179569907
O            2.57360607122796       -2.05283906182373        6.67977568682294
C            2.67443904318104       -2.91662202278420        7.82833258029007
C            4.09316651103977       -3.49473849082077        7.88849018410184
C            4.44923993380085       -4.20289165170353        9.19444349640623
C            4.58065071705716       -3.25604651388158       10.38539006860246
C            4.96940108032308       -3.99250760693338       11.66542576258022
C            5.13218311946649       -3.03442496650141       12.83929925079721
C            1.55788015993207       -3.97171503671244        7.84299123157871
C            0.89730434438449       -4.10991945847593        9.21030334748915
H            2.51618495720269       -2.21462914659026        8.65316394331074
H            4.20564096562006       -4.19163518603172        7.05846597090839
H            4.79172871648686       -2.67229609617851        7.72069696608041
H            3.70902977576703       -4.97371776634197        9.41774244743247
H            5.40878163961440       -4.70669207046366        9.05034069577754
H            3.63733404947032       -2.73294996098775       10.55321405816955
H            5.34414424596363       -2.50828926394346       10.16097252263126
H            5.90681792629955       -4.52979875852051       11.50428850731515
H            4.20224598090015       -4.73278597182807       11.90550509175740
H            5.92116470796312       -2.31345555012716       12.63543033430265
H            4.20719725990870       -2.48981552309339       13.01818623007958
H            5.39080871712260       -3.57705240140572       13.74552738890701
H            1.95441240391567       -4.93286400118305        7.51540288860510
H            0.79632946597152       -3.67211861172999        7.11976357060277
H            0.11903908859900       -4.86862141394517        9.17114149686601
H            1.61675368266955       -4.39842713488467        9.97161402334226
H            0.44101244985052       -3.16886427679376        9.51003994661402
C            2.92770250529999        1.89372278324489        3.15177153651733
O            3.16873896301658        2.13884745558313        1.85720489238195
C            3.35233643498549        3.47358990791090        1.70560883057709
C            3.23300408606647        4.10162349787305        2.92188662566890
C            2.95903604034512        3.08744824875901        3.86847406250419
H            3.32409227830226        5.15100913603268        3.10543821645579
C            2.73516056143988        3.30968665941043        5.30414278142655
O            2.23001441960762        2.50926241519754        6.05624751141791
O            3.16439502303323        4.52435338829274        5.64204616955048
C            2.94843887021356        5.02908412028442        6.96935970666595
C            3.48789391137666        4.08252741506287        8.04598096181500
C            3.99722780031900        4.81903827512286        9.28662199135658
C            5.41382582144261        5.36351600448565        9.11373137239674
C            5.93056343726227        6.02027684977113       10.39184832026801
C            7.35833608547758        6.52749422248689       10.23290376668825
C            1.46695042377572        5.35694423543230        7.17286842330505
C            0.98805505847688        6.44354807909650        6.21812737424871
H            3.53057224336622        5.95754737130072        6.96376693640001
H            2.69812972687579        3.38335303607315        8.32294859408077
H            4.30212290479765        3.50025463394814        7.61131479801386
H            3.31872640457255        5.63731143785319        9.53734780394953
H            3.99416774928236        4.12865255413452       10.13391887347496
H            6.08204301727096        4.54356038977405        8.83882911227557
H            5.43544576208584        6.09119863264952        8.30014806369536
H            5.89552874523598        5.29518958329787       11.20822098165639
H            5.27663919972745        6.85300135428061       10.66098469230612
H            8.02859704226542        5.70680673801019        9.98602393585112
H            7.41574537836669        7.26582721428661        9.43613225729854
H            7.70567343696669        6.98920816008807       11.15426682410175
H            1.32452513184548        5.67879981645820        8.20578199113384
H            0.88766348710896        4.44465090755912        7.01989840631328
H           -0.07583731539134        6.62329747652425        6.35223881796188
H            1.52172155076497        7.37401462032514        6.40005271553691
H            1.16164565328124        6.14635481913681        5.18667459366718
C            3.64656617630215        3.92876702298919        0.38134296514389
O            3.87836415190248        2.97709865447213       -0.53323334741604
C            4.10631255266001        3.57980215467401       -1.72577852336643
C            4.01613179654647        4.94356514033817       -1.58313491054004
C            3.72360718107326        5.18400182010278       -0.21955575352704
H            4.14404805156798        5.67334054973738       -2.35401408595016
C            3.54279536365748        6.50825195365170        0.39070792786540
O            3.44704631493383        6.71454124347312        1.57927086507580
O            3.49998197278366        7.44760876529350       -0.55243265105780
C            3.34914881368622        8.82932084628283       -0.17850078913450
C            4.60801750970789        9.29276841925564        0.56446012779960
C            4.70320550286429       10.80109303259529        0.78521765917514
C            4.85353403521250       11.60152875386304       -0.50666490534067
C            5.05406058968314       13.09017324991328       -0.23009617662442
C            5.19108026775990       13.89204466816220       -1.51850665799268
C            2.04137841562529        9.06133668382220        0.59351876710258
C            1.27305753900833       10.28435204924034        0.10594145746450
H            3.29095258853112        9.32203448421288       -1.15437427552633
H            4.63567738832463        8.78839464160091        1.53196225996846
H            5.47469985432232        8.95934500439023       -0.01310360468309
H            3.82857501015798       11.15007982757381        1.33593985044193
H            5.57681755424178       10.99067738857419        1.41401608092374
H            3.96702384244319       11.47591295919731       -1.13047458786014
H            5.71007442684747       11.22154829357341       -1.06806545406984
H            5.95001121284210       13.22746673145840        0.37964793554174
H            4.20436842980236       13.46835777074402        0.34352059791932
H            6.04314886109771       13.54125946754297       -2.09666101050228
H            4.29739570579692       13.78738976981830       -2.13006770622622
H            5.33558441633960       14.94753267408708       -1.30020818133732
H            2.25471407646881        9.14850559574375        1.65940283829772
H            1.40901819218559        8.18072459613378        0.46011937471514
H            0.34947809224295       10.38925853043057        0.67059255946477
H            1.85336457313096       11.19402928081478        0.23070821505168
H            1.01920343497168       10.18010694554206       -0.94678430704734
C            4.39597858718124        2.71536699411416       -2.82921004178661
O            4.55657038976782        1.41558731521214       -2.54056320711799
C            4.78807207063611        0.74876878408945       -3.69793345603907
C            4.77375809462143        1.62985925045790       -4.75289034673968
C            4.52556393817151        2.90928603755441       -4.20322159685977
H            4.92128683292393        1.38975398249964       -5.78422890559727
C            4.43184771459031        4.15765733733509       -4.97333508967902
O            4.35404975403304        5.26473125108268       -4.49189488465383
O            4.44545455671078        3.89320175637032       -6.27887868961727
C            4.38276089947904        4.97337151245587       -7.22806597756219
C            5.66745054036536        5.80545433113543       -7.13516515716297
C            5.85639031855508        6.82081892798907       -8.26049500014262
C            6.05779376161393        6.18431328598727       -9.63402109759322
C            6.34320784507377        7.23303610847784      -10.70712953621145
C            6.53443161526952        6.60095619271653      -12.08033715700308
C            3.09134670270226        5.78901861725936       -7.06354366691690
C            2.40286973014643        6.08490778012373       -8.39114936422372
H            4.35693405808144        4.43471807241535       -8.18083784140206
H            5.66262832938759        6.33091206042214       -6.17858720859145
H            6.51217562757096        5.11099466419776       -7.13259796372521
H            5.00465287002920        7.50177218113636       -8.29073577453781
H            6.73936307491894        7.41965284756130       -8.02325875908865
H            6.89298155715632        5.48188579249137       -9.58639476324698
H            5.16790619572503        5.62127603730557       -9.92018454413785
H            7.24194857205907        7.79209574236691      -10.43679005965839
H            5.51360558708531        7.94310221418864      -10.74742534050606
H            7.36856940189393        5.90286740407119      -12.06549918116982
H            5.64014530456037        6.05775864657801      -12.37836759706073
H            6.73809923239561        7.36320168403229      -12.82875685087198
H            3.30845673447089        6.71753570731933       -6.53448551027888
H            2.40468538035963        5.21271813149181       -6.43946709333635
H            1.48587960333153        6.64267568106645       -8.21535187537997
H            3.03880947035635        6.67349431674590       -9.04613984787961
H            2.14632187409956        5.15922283221305       -8.90187096574689
C            5.01077268181091       -0.66219619906673       -3.60283159831490
O            5.11643887447304       -1.17927145240934       -2.36903218706182
C            5.30457046601186       -2.51823811181323       -2.48398579666455
C            5.31257526354971       -2.87294580946446       -3.81170233983974
C            5.12949248127557       -1.68017956190045       -4.54832112625639
H            5.42541049500577       -3.86095488473731       -4.20391785394149
C            5.08437178930782       -1.60340159219033       -6.01582408990643
O            5.03626821823588       -0.58004896016159       -6.65911893188724
O            5.10718635198386       -2.82895677421549       -6.53704710687228
C            5.08494994359387       -2.99898680786759       -7.96582755987366
C            6.39044373700896       -2.45832902601263       -8.56167224534619
C            6.61748854695725       -2.80780232484181      -10.03107032971286
C            6.81916893037317       -4.30050769621686      -10.28274629425752
C            7.14151812862767       -4.58841720373902      -11.74765546473211
C            7.33541314100264       -6.07803641947222      -12.00300569272235
C            3.81400765642005       -2.39406716853261       -8.58131161627427
C            3.14715070559462       -3.31825397317271       -9.59380944609767
H            5.05558775957686       -4.08910677833581       -8.06241749514095
H            6.38996175803407       -1.37266405929080       -8.45005465924208
H            7.21635350692854       -2.85683673488819       -7.96588704328616
H            5.78303155781078       -2.44202723909551      -10.63100124671818
H            7.51202093242474       -2.27605152385649      -10.36518734346686
H            5.91949230469612       -4.85210943459835      -10.00519479206958
H            7.63687528325190       -4.66406711180309       -9.65630477590997
H            8.04925205130022       -4.05061698319073      -12.03089335330946
H            6.32877392089246       -4.21585216219959      -12.37588856598364
H            8.15389070813417       -6.46451321364058      -11.39961080452948
H            6.43315401062256       -6.62959850506141      -11.74748422534349
H            7.56461667082213       -6.26138280697197      -13.05014719257213
H            4.04995034443229       -1.43429961449704       -9.04215801421689
H            3.10610882667669       -2.20067640427948       -7.77231792733115
H            2.24370931637086       -2.85208718397786       -9.98030311276403
H            3.80520591033135       -3.53123611435119      -10.43138550809209
H            2.87103872065882       -4.26026996145134       -9.12497502710281
C            5.48235394936807       -3.26683257531274       -1.27631374082266
O            5.52883117894459       -2.56812767882835       -0.13100614152898
C            5.70870917294180       -3.44104959186550        0.89155607748824
C            5.79152722981988       -4.72141279299879        0.39817616736872
C            5.64710826047473       -4.62470530914347       -1.00358680267946
H            5.92405767879232       -5.61615559355814        0.96644036764141
C            5.65101631130282       -5.76587778671230       -1.93367607126645
O            5.42935788507449       -5.68749121825483       -3.11920253247708
O            5.95215536552065       -6.89063439656509       -1.29073870309861
C            5.97980341104730       -8.13280071770103       -2.02336811524184
C            7.14549446842451       -8.10494236347046       -3.01975195086258
C            7.46728734342891       -9.44655895862979       -3.67500472324926
C            7.93949066659567      -10.51498305275180       -2.69128063166584
C            8.36978021921385      -11.79350037775195       -3.40741751868469
C            8.81783163327070      -12.86912586281030       -2.42544678463670
C            4.60874918327769       -8.43279498496736       -2.64513607753955
C            4.19756129955681       -9.89525994204601       -2.51329301373135
H            6.19170030749647       -8.85972776343688       -1.23212778296691
H            6.91062324610169       -7.37800835868351       -3.79865052919946
H            8.02914930251943       -7.74783873726199       -2.48274159087861
H            6.59575256829788       -9.80806336555409       -4.22199931252466
H            8.25947102766644       -9.27561286206789       -4.40854650995229
H            8.78084649490192      -10.12596737060649       -2.11305515134835
H            7.13892693268176      -10.75750574529567       -1.99072909600768
H            9.18777121174054      -11.56612183805384       -4.09481008336682
H            7.53513168653590      -12.17155767720598       -4.00259394092712
H            9.66001969827442      -12.51752188010056       -1.83339535628090
H            8.00754997960591      -13.12715673718408       -1.74683487181553
H            9.12230155262466      -13.76931147112701       -2.95417182022830
H            4.60812887519028       -8.13493350644582       -3.69390093966313
H            3.87069857624783       -7.81414871471820       -2.12941313002917
H            3.18943182902945      -10.02780276703347       -2.89960700666520
H            4.86149957968065      -10.55217497362409       -3.06840701810364
H            4.20763453807026      -10.20358452894909       -1.47005316651260
C            5.77784783562547       -2.89262761417054        2.21216673623890
O            5.83694918270163       -1.55530318991376        2.31009162486462
C            5.89352537725125       -1.22759476889793        3.62581942510404
C            5.87305855208891       -2.36887686861616        4.38871360642502
C            5.79678809192276       -3.45557663241900        3.48735464755568
H            5.90759566843826       -2.42261592785144        5.45504495265430
C            5.69226077472525       -4.86909396192365        3.87410459727127
O            5.53719186763432       -5.78382360926741        3.09691093921309
O            5.79250270379182       -5.00536188443120        5.19261584361383
C            5.62771383650735       -6.31084357032031        5.78344314551004
C            6.78060651569132       -7.22239644190588        5.34590880931011
C            6.88172238439143       -8.54362481135291        6.10542443625484
C            7.18974854103518       -8.38174974371457        7.59201366698861
C            7.39548253213851       -9.73248728285973        8.27485089164671
C            7.68301255739432       -9.57663192040187        9.76295276637838
C            4.22138649206509       -6.85588376060579        5.49595741371274
C            3.59131214204898       -7.56289217884223        6.69084998965762
H            5.72331749709399       -6.09149568528587        6.85203633820305
H            6.66770043340789       -7.43272474786067        4.28128724258340
H            7.71081258254122       -6.66205295507283        5.47715183637647
H            5.95715138425543       -9.10945830722022        5.98460110854952
H            7.68319973316201       -9.12909698177152        5.64656073642708
H            6.37061845466401       -7.85870527503253        8.08802141653517
H            8.09169103866890       -7.77693610572127        7.71062812763798
H            8.22667622219713      -10.25699283493967        7.79784893644257
H            6.49989075759181      -10.34437306162510        8.14151702942211
H            8.58234607311757       -8.98436980681524        9.91723823588624
H            6.85507052250502       -9.07644255859713       10.26088102632069
H            7.82781026321110      -10.54800565566551       10.22978150720928
H            4.25160333604624       -7.52326405665967        4.63475461661691
H            3.59030300406596       -6.00476950657082        5.23099637172749
H            2.56823052132395       -7.84294406958863        6.45020572614141
H            4.13396776613257       -8.46396501006051        6.96232718063428
H            3.56945846568122       -6.90396290455163        7.55636990568298
C            5.96863077171136        0.16802452706699        3.94693800709770
O            6.10871988613698        1.02172885793446        2.91658240898424
C            6.15565701853125        2.26815614835551        3.41146936921557
C            6.03862826878063        2.25365575384537        4.76267803144288
C            5.91628222466463        0.88566184822966        5.13754820950143
H            6.03970674932594        3.09261504629184        5.42562777233386
C            5.75679064179977        0.40058429831536        6.51062193517942
O            5.74517044223966       -0.76386775521987        6.83906319187966
O            5.63708829810185        1.42470680859289        7.35863194945874
C            5.44426572821509        1.15834645709188        8.76470675247481
C            6.70539249917244        0.49805109328390        9.33410935228206
C            6.81309980020707        0.51088883364723       10.85821474490649
C            6.81660508946692        1.91345958992224       11.46261490028238
C            7.11311026081697        1.88759603911515       12.96047812819206
C            7.07554677466943        3.28537003745926       13.56630451786574
C            4.13911123549787        0.38455859797095        8.98516151953953
C            3.39821686976857        0.77221268229329       10.25890535789622
H            5.34483856229755        2.16498953983696        9.17913787171141
H            6.75257598674488       -0.53266980289978        8.97920938478341
H            7.56530144986397        1.03068631296482        8.91656082707292
H            6.00216361944834       -0.07421846756599       11.29349514109052
H            7.74919843242094        0.01344743731216       11.12582663629214
H            7.57004041611352        2.52289886720873       10.95811374519959
H            5.84601376270199        2.38725025850043       11.30828180732072
H            8.09802358398180        1.44594166473863       13.12812976927307
H            6.37780895247993        1.25456566349943       13.46312040297995
H            7.80176351707082        3.93224232955206       13.07856333775582
H            6.08830443019840        3.72718011393513       13.44617431131037
H            7.30627599401328        3.25003460472893       14.62832514395305
H            4.34809669846817       -0.68346334805323        8.98496904567841
H            3.48692464802345        0.59394534770252        8.13369189727739
H            2.45131872580753        0.23889270872190       10.30373304142939
H            3.96769128073865        0.52527853562371       11.14990295673827
H            3.18360636496489        1.83812188736953       10.27041993919153
H            2.49877676553698       -3.55458478207901       -0.91518991877361
H            6.26877205049323        3.07079591843358        2.70991510147223
