# Supplementary material for: Examining the Impact of Side-Chain Chirality on Conformation of a Helical Poly(3‑(S‑1-ethylhexyl)esterfuran)
Source: Macromolecules. 2025 Nov 15;58(22):12336–45. doi: 10.1021/acs.macromol.5c01499 (PMC13011260; doi:10.1021/acs.macromol.5c01499)
Supplement: Supplementary file 2 [file ma5c01499_si_002.zip › ma5c01499_si_002 (2)/Optimized Geometry Coordinates/6_14 oligomers XTB/fur-Hex-Eth-S-P-10-opt.xtbopt.xyz]

342
 energy: -493.691731536575 gnorm: 0.000376648089 xtb: 6.6.0 (8843059)
C           12.94065424303337       -3.86189575598242       -0.97512518513227
O           12.55847150185905       -3.02476088791482       -0.01822276587024
C           12.78019201849226       -3.63773109243895        1.17790492417432
C           13.30396706574349       -4.88949173100867        0.96744229653573
C           13.41915504237883       -5.03242390624946       -0.43849263945568
H           13.56438474357587       -5.60396936191914        1.71825238061230
C           14.06545133681648       -6.11748395251843       -1.19523975709593
O           14.26752621308885       -6.07077897148205       -2.38456630944585
O           14.43993733712087       -7.10865052032909       -0.38530247100533
C           15.29379679828296       -8.15539003086160       -0.88608360636503
C           16.66800576506605       -7.54789846287773       -1.19598567556006
C           17.77748867978847       -8.55753132511440       -1.48241392634131
C           18.12397788005111       -9.44285797805056       -0.28717843559126
C           19.31002049405679      -10.35802943131660       -0.58444612826793
C           19.65286199437020      -11.24495542690444        0.60631288637034
C           14.65919947737916       -8.90798689483081       -2.06266910814501
C           14.85741405207661      -10.41760775822190       -1.97664269277407
H           15.36697739771211       -8.82205124233526       -0.02048832845385
H           16.55646118121604       -6.88785554683298       -2.05853286737561
H           16.95711224939031       -6.93282342354479       -0.33893336583328
H           17.50189579372983       -9.17864846360195       -2.33558782333651
H           18.67051592876076       -7.99618624590239       -1.76878031941746
H           18.36355025374254       -8.81082424753194        0.57101527294551
H           17.26466540672145      -10.05820726360548       -0.01607489874566
H           20.17926934349125       -9.75057311437000       -0.84648135399642
H           19.07439715510232      -10.98527533382139       -1.44759263076816
H           19.90781735883858      -10.63806369961397        1.47238387896581
H           18.80608847108250      -11.87561308697899        0.86884649883700
H           20.49992656926814      -11.88670768093416        0.37574717681079
H           15.06171515163672       -8.52788945466989       -3.00194204187864
H           13.58919496059748       -8.69221576024021       -2.05969279911044
H           14.31977407074233      -10.90769508164844       -2.78553423631006
H           15.90646347887198      -10.68707254718356       -2.05674363936642
H           14.47935247855830      -10.80045263830158       -1.03097885709476
C           12.52979950518657       -2.87363710596781        2.36608335748752
O           12.20066776268680       -1.58464506528488        2.19843299775137
C           12.08428252023436       -1.01240454692156        3.42509980345718
C           12.34466485980403       -1.94653459032828        4.39728406025788
C           12.62754697475659       -3.15790019231400        3.72580722378144
H           12.32534179505560       -1.78593805604134        5.45312372661771
C           12.89746607459131       -4.44600148282086        4.38090056101534
O           13.00398399920459       -5.50373570263761        3.80627276794861
O           13.00931822322180       -4.28323138877767        5.69755819487320
C           13.19611475452011       -5.44007602159969        6.53623769433893
C           14.57399252739589       -6.05370495330956        6.26050992455180
C           15.03738768255541       -7.08462457995282        7.28810236583602
C           15.22915678196194       -6.51078960553248        8.69039935257544
C           15.82394378295087       -7.54026284505342        9.64901427759430
C           16.00011767376761       -6.97088513276223       11.05142942817629
C           12.01550961288002       -6.41085879635021        6.39037512817524
C           11.55573643789737       -6.99858164274215        7.71999651642742
H           13.18614678023713       -4.99992755339538        7.53867581612936
H           14.55147426376024       -6.51877922215406        5.27390381078055
H           15.29688671023046       -5.23334888515439        6.22772544327572
H           14.33165382803156       -7.91545945382796        7.32243772880044
H           15.99324157557918       -7.48845083676263        6.94456668220847
H           14.27186489764535       -6.17239547438137        9.09014190894509
H           15.89236502768838       -5.64425394494388        8.63698890368661
H           16.79219089409078       -7.87339568637626        9.26843463821761
H           15.16877912748332       -8.41360946194899        9.69209672824863
H           16.66411345859349       -6.10934379828543       11.03205689281057
H           15.04183081881778       -6.65406283459111       11.45765965397391
H           16.42578731628605       -7.71693751502208       11.71834426164178
H           12.27964255833017       -7.20930412518118        5.69645154059785
H           11.18579787269082       -5.85420473250386        5.94686714452539
H           10.67665835506693       -7.61963238200757        7.56287089722761
H           12.32735730743907       -7.61310708862929        8.17503187796601
H           11.29470945553317       -6.20705259363800        8.41906135933173
C           11.73603769417456        0.37604749940429        3.44676551792316
O           11.51641186451952        0.93813229807707        2.25244677258736
C           11.24306411945309        2.25364814773577        2.44067616902964
C           11.29983587789992        2.55189619807308        3.77946328783961
C           11.60466500524967        1.34128618529013        4.44502814699508
H           11.13353345712470        3.50828347575135        4.22491878046557
C           11.64224372633030        1.15298727497714        5.89954333952737
O           11.64992278090204        0.06938531277946        6.43984514831550
O           11.64523818028713        2.31959316092431        6.53536855686103
C           11.51871742367814        2.34033555176567        7.97271010063442
C           12.75039582078856        1.68598527269456        8.61076744420051
C           12.86506531028347        1.85292044279886       10.12451342776371
C           13.03594471382890        3.30096730159001       10.57684681590427
C           13.25110937976196        3.39902361562427       12.08582217569124
C           13.41718133278319        4.84341891970137       12.54140306477906
C           10.16722354190667        1.74034671117478        8.38666253283631
C            9.50649031404115        2.47626069154499        9.54705058158984
H           11.52213641444393        3.41430984244700        8.18789020582235
H           12.73516544434822        0.62121465688761        8.37427364696929
H           13.63493552614076        2.11937253328862        8.13508540112484
H           11.99049099171340        1.41795665007728       10.61002588584260
H           13.73591167240854        1.28047834519622       10.45530078156593
H           13.89299406020264        3.74077915565601       10.06163074010435
H           12.15262434202216        3.88267188429766       10.30900519111307
H           14.13939268049989        2.82676680931644       12.36328827461043
H           12.39740790089986        2.95269570104266       12.60186187031104
H           14.27516849920682        5.30056539754367       12.05324486285503
H           12.53257821980342        5.42585891412322       12.29271660950468
H           13.56868504344188        4.89169692339243       13.61716085300003
H           10.28873155931405        0.68420482834688        8.62905988878584
H            9.50665880111462        1.80666714623262        7.51852953884685
H            8.50951311223663        2.07431738670455        9.71273339274072
H           10.07026037424959        2.37200312548273       10.46953851386612
H            9.41341922204205        3.53710326564205        9.32319333474768
C           10.90969165216263        2.96366095875592        1.24282942072310
O           10.76248372782585        2.18088368387837        0.17042024046370
C           10.46411171416121        2.95995260019093       -0.89637377436571
C           10.43730678748064        4.27821347408044       -0.51254210129144
C           10.71053620635157        4.29288560778881        0.87734842548711
H           10.24790880915429        5.12120002306993       -1.14007757136263
C           10.69606199799301        5.45850884803298        1.76723604559827
O           10.72103930960113        5.37453164753324        2.97516845176464
O           10.64280033733326        6.59429529381296        1.07999878554881
C           10.48609396670810        7.84254686998676        1.78759787485987
C           11.72449403586112        8.10075146657167        2.65444460582298
C           11.81866817671273        9.49842654300345        3.26264587228564
C           11.93450699442043       10.61662042663889        2.22975641790360
C           12.15170760303506       11.97571856597603        2.89195862426421
C           12.25949399372918       13.09553422471830        1.86444234238611
C            9.14438226828244        7.85106290641895        2.53306636650801
C            8.44968403575534        9.20796759762945        2.52578392374812
H           10.45361458827101        8.56956904462242        0.96896716888595
H           11.73997549668187        7.36434116084992        3.45901896936757
H           12.60339843709680        7.92509308742841        2.02723133785546
H           10.95688180463118        9.68034038541006        3.90593385250187
H           12.70744001288551        9.52099839665427        3.89932604406451
H           11.02806845884205       10.66098547665800        1.62415548858714
H           12.77179875444804       10.40424622996183        1.56097512798909
H           13.06451301804651       11.94490537339934        3.49143003219054
H           11.31985175561051       12.18418528131524        3.56927220594970
H           13.09375762240561       12.91465529396834        1.19012512127646
H           11.34922981448174       13.15860596696495        1.27195704929016
H           12.41661426017407       14.05310608802367        2.35524507986792
H            9.28856100674066        7.50482516788153        3.55657404899380
H            8.49466178944727        7.13237491739269        2.02756242505701
H            7.45913506047877        9.11174021741087        2.96453125103379
H            9.00071434541088        9.95161234414591        3.09399319831389
H            8.33488343986027        9.57375806094091        1.50735553650443
C           10.18926276411347        2.19654276909674       -2.07775305573133
O           10.16454842955983        0.88043345872377       -1.85810882334893
C            9.88469740800734        0.24734727197409       -3.02071166298945
C            9.72186918714111        1.17467052370156       -4.02164615620240
C            9.91164002753794        2.44719741058240       -3.41822099770919
H            9.50467332934592        0.97076982852022       -5.04889121896536
C            9.83521962961887        3.77322835313663       -4.03885250373697
O           10.10887602224374        4.80080178364011       -3.45865428503265
O            9.42274154641203        3.69941199207732       -5.30262004824585
C            9.32747812763336        4.90545189380199       -6.08490530121539
C           10.73281679263937        5.47419547826883       -6.31733786916747
C           10.79236140726496        6.62301479456159       -7.32245999583080
C           10.48450222467617        6.19805500746647       -8.75649308742974
C           10.64261714533263        7.35983895469407       -9.73525084931786
C           10.33540029564008        6.94060880506613      -11.16745979202484
C            8.35240094209435        5.91718043958668       -5.46325709535414
C            7.32444456533705        6.43754000798318       -6.46110720436458
H            8.91906421178539        4.53102179721880       -7.02904352337019
H           11.12053803185788        5.81870008360795       -5.35687419039913
H           11.37280230884566        4.65810751884356       -6.66314816053208
H           10.10653047545318        7.41642293539253       -7.02069114047014
H           11.80230344211200        7.03988655336581       -7.29434018027251
H           11.15973851047602        5.38966443973890       -9.04562590084406
H            9.46426281973795        5.81627431240400       -8.82308516571270
H           11.66475387270071        7.74148058105542       -9.68077824718946
H            9.97219370872947        8.17188054426213       -9.44316175143675
H           11.00659504507433        6.14514859340393      -11.48368635465286
H            9.31322480340795        6.57688670549986      -11.24819695980648
H           10.45517963570286        7.78095611566986      -11.84717285704674
H            8.91384373254712        6.74963029845357       -5.03955180027077
H            7.82885443023160        5.43548436986658       -4.63642231528540
H            6.64531175158839        7.12940227777004       -5.96768997872607
H            7.80391681393647        6.96008903267616       -7.28468934599750
H            6.73685016867493        5.61814916755015       -6.86980258706371
C            9.79062959700405       -1.17689168814004       -2.84314213413222
O            9.75026579668150       -1.53447270873495       -1.55623520289549
C            9.71675697165024       -2.88401692415135       -1.47561597875413
C            9.74089709419617       -3.42131637961259       -2.73969589420035
C            9.78060329417358       -2.31963657490872       -3.63607105797498
H            9.73314647229554       -4.46118821085852       -2.99055576498588
C            9.80419407882035       -2.35335904405436       -5.10358321011184
O            9.75438152361697       -1.36234578839603       -5.79677152734489
O            9.87432462916146       -3.60606390609607       -5.54790529552413
C            9.92390031002000       -3.85954654260416       -6.96409822134857
C           11.24744107808719       -3.32586235123079       -7.52476340663812
C           11.55412844192881       -3.74887087460551       -8.95980888168441
C           11.78442774372242       -5.25003251896397       -9.12012017521844
C           12.20006962976318       -5.60934155836728      -10.54518910639864
C           12.41457442858117       -7.10871990223504      -10.71131544343925
C            8.67343618143672       -3.31589169315496       -7.67154450064656
C            8.07962824627856       -4.30163971156461       -8.67126725088290
H            9.91931405194871       -4.95371007962180       -6.99900797078016
H           11.22261530453928       -2.23587215475197       -7.47198739274053
H           12.04888128431923       -3.67632011693596       -6.86862561011225
H           10.74896759796539       -3.42568873575975       -9.62136971730398
H           12.45966908476062       -3.22386937857322       -9.27418679511101
H           10.87401048435358       -5.79753074513862       -8.87052198691648
H           12.56430074897019       -5.57043989897188       -8.42590664145715
H           13.12239346069162       -5.08092088678871      -10.79702540342926
H           11.42791515732630       -5.27414591488785      -11.24212329739885
H           13.19128858114793       -7.45898820424589      -10.03517733485035
H           11.49853346559132       -7.65216789528812      -10.48939960999707
H           12.71435118662669       -7.34329290245488      -11.73005987190798
H            8.91191991556111       -2.37318997040577       -8.16514092994353
H            7.92059556596776       -3.10206862495911       -6.90933488792328
H            7.18620889386394       -3.87647033942250       -9.12297314152022
H            8.78357927051920       -4.53539860615625       -9.46462496660788
H            7.80221378303085       -5.22848188771249       -8.17363321683292
C            9.62056307810417       -3.33688486248395       -0.11448079549588
O            9.39857905956781       -2.33353479016841        0.73729015051158
C            9.35349216509470       -2.82423689378073        1.99597211518164
C            9.55961522005848       -4.18166620481434        1.96756187629805
C            9.72486641668316       -4.52634332361798        0.59887933816974
H            9.59981456081228       -4.84356504718241        2.80662823777773
C            9.88663037455298       -5.86977740075515        0.02978226240816
O            9.91241724274106       -6.09249253663181       -1.15958133114292
O            9.94881294900198       -6.78376289674310        0.99359730344699
C            9.93534424175745       -8.18209665442513        0.65982286547191
C           11.18041039623506       -8.56662274917377       -0.14525044172793
C           11.35526195119333      -10.07572844198413       -0.31188443785742
C           11.76236523256455      -10.78690435829056        0.97653092658913
C           11.98094946659747      -12.28208229180644        0.75303760730940
C           12.38707213656589      -12.99529885117638        2.03691301639094
C            8.61327083730491       -8.55888394490211       -0.03183565146178
C            7.93270372367649       -9.76413182354881        0.60739217003679
H            9.97797958815369       -8.64938083044245        1.64894551088186
H           11.10673907764161       -8.10013660028317       -1.12930683231078
H           12.05511778596394       -8.14864282330138        0.35970360924859
H           10.43411105736011      -10.51439215158139       -0.69830315946493
H           12.12864114809302      -10.24893632152610       -1.06158412492681
H           12.68249263226653      -10.33851556674213        1.35817685065013
H           10.99168103741932      -10.65367470643392        1.73768383097960
H           12.75588016276070      -12.42801978619254       -0.00341046558580
H           11.06054378124482      -12.72728970817289        0.36745131098425
H           13.31078151411927      -12.57627272631357        2.43019566724321
H           11.61397483159350      -12.88618216075324        2.79444741760304
H           12.54145204967905      -14.05631871502237        1.85463957920105
H            8.79308751882915       -8.74423032723006       -1.09147430455756
H            7.93715384049035       -7.70363284866468        0.03601078823002
H            7.00355585624435       -9.98553342998764        0.08704776211711
H            8.56651030415002      -10.64565891777260        0.56410354247091
H            7.70003677285104       -9.56019347038131        1.65025896251360
C            9.04355383322519       -1.79091520320637        2.94503271498199
O            8.71804874087407       -0.64330416463465        2.33626884931233
C            8.46321324429339        0.29237885782173        3.27534802517153
C            8.61517966793707       -0.25680579943606        4.52466586965280
C            8.98684078068186       -1.61117353897255        4.32190251689773
H            8.48980369736526        0.24034042727395        5.46236154668290
C            9.29155295914730       -2.58571869927245        5.38059491424690
O            9.74719607285343       -3.68898476478636        5.18084525573842
O            8.97705515135888       -2.07064390322933        6.56362341575228
C            9.31216836716876       -2.76126493536592        7.78029778369790
C           10.83762162632422       -2.77995043382107        7.92061040047184
C           11.36067097612481       -3.12336795202275        9.31371776849292
C           11.07410078432365       -2.04125143990732       10.35256247551379
C           11.69845529073197       -2.36998565934852       11.70697815291417
C           11.44485742651127       -1.27043122242240       12.73108627454610
C            8.64213689788735       -4.14093295444745        7.85300847992188
C            8.03809243834372       -4.43406954517738        9.22189145251573
H            8.87361228947298       -2.10464138530407        8.53955425741434
H           11.23496979644147       -3.49063009594431        7.19601210120148
H           11.19757416477101       -1.78785095101873        7.64106750797948
H           10.94604125912903       -4.07535163093661        9.65114618436875
H           12.44430676961708       -3.24846023813040        9.24002321908600
H            9.99661890408335       -1.92080220799028       10.48020601444873
H           11.47659354113549       -1.09180213252899        9.99413079775365
H           12.77531429483932       -2.50796810544594       11.58475141721340
H           11.28543003831104       -3.31180835082331       12.07681599509220
H           11.89285340721150       -0.33484369772239       12.40347813449429
H           10.37672393130656       -1.11148197422071       12.86418447421188
H           11.87450701712163       -1.53614420143840       13.69419494109491
H            9.36188878332440       -4.91386694245886        7.58477836794050
H            7.84294078805411       -4.16955313701287        7.10887461892467
H            7.57716629533151       -5.41920837748779        9.22067025809145
H            8.79361510766761       -4.41262585620763       10.00229745548386
H            7.27350716503177       -3.69987688051517        9.46699825991819
C            8.08922188075658        1.55819912438423        2.71587617493570
O            7.85197733180500        1.52393961988352        1.39623821412835
C            7.55819949684043        2.77798944510474        0.98286905096565
C            7.60259917340571        3.64078610319930        2.05031810951635
C            7.94247467244312        2.85881933642999        3.18160413304929
H            7.42269579013027        4.69376323022177        2.02834204895574
C            8.14495441973959        3.34476058792320        4.55248929128618
O            8.44764006490517        2.63380488833124        5.48517368489252
O            7.93660460694661        4.65408110901093        4.61334472438604
C            8.18811149389623        5.36638355770909        5.83819780962234
C            9.68964602411602        5.31111558669523        6.14061435173348
C           10.17440459289366        6.29786894410045        7.20058209757830
C           10.09447552719414        7.75471725479446        6.74920096404074
C           10.68148091429083        8.71025716024189        7.78568504032143
C           10.62625500392142       10.15865023609897        7.31506114047227
C            7.28676004182465        4.86327174335738        6.97549185958806
C            6.67423479341708        5.99628200663216        7.79132094602587
H            7.89686086781784        6.38727287378956        5.56936445480347
H            9.93708467999465        4.29544213412843        6.45102834758824
H           10.21354029018815        5.50953042051101        5.20311141174833
H            9.61092508501515        6.16584874774908        8.12638505564646
H           11.21907405781343        6.06243039779414        7.42030614531078
H           10.64245757771449        7.86447651067400        5.81121154211253
H            9.05506988358436        8.03228652689324        6.56343333986175
H           11.71946605819010        8.43441492558810        7.98528653418771
H           10.12837773230854        8.61226068292808        8.72313586482511
H           11.20535280611854       10.28464950254736        6.40281480697642
H            9.59901859185206       10.45536648771014        7.11302332163132
H           11.03220758751309       10.82469951528923        8.07288236314554
H            7.85212349793153        4.19351125411189        7.62319610175165
H            6.47701525860737        4.27872471753451        6.53280317868801
H            6.04280058957937        5.58792197739080        8.57717740338058
H            7.44048534516190        6.61120365372482        8.25502917688833
H            6.06113113319369        6.63416921692324        7.15820167206042
C            7.23906417491697        2.91096023567145       -0.40979515301413
O            7.05134733107472        1.76492580279081       -1.09176207056036
C            6.75413107284012        2.08203943702932       -2.36124634940906
C            6.74978998605834        3.42744137970167       -2.53153258410185
C            7.06981429986910        3.99089430432462       -1.26407895701690
H            6.53854937599871        3.96895748749678       -3.42875148252296
C            7.27614750410375        5.41638391185706       -0.99217317289261
O            7.51654684312932        5.88505270064296        0.09720910001721
O            7.16940450402895        6.11517993956703       -2.12200574415761
C            7.49989120335615        7.51657650925834       -2.12937924438929
C            9.00252630914797        7.66151414834749       -1.86215776711746
C            9.58211865890367        9.04457594732678       -2.15107693639576
C            9.59427667011456        9.39419034591988       -3.63753581350404
C           10.23319619564336       10.75484115445028       -3.90566902362373
C           10.24788431608489       11.08538764258166       -5.39323805294686
C            6.59855487830932        8.31586465843620       -1.17769247492717
C            6.09276280952888        9.61564910269840       -1.79353098882436
H            7.27395166469408        7.79716251761783       -3.16339854674919
H            9.18732415840507        7.40489250531425       -0.81824701336075
H            9.51637019930296        6.92369388023366       -2.48409409140747
H            9.03233507130766        9.80715113629251       -1.59609220073263
H           10.61193075483927        9.05597535613031       -1.78540833401546
H            8.57468666454227        9.40192177885857       -4.02815766016699
H           10.15429194343553        8.62632324523747       -4.17615836024176
H           11.25647350279801       10.75580552233493       -3.52369619956121
H            9.67951422930708       11.52832237930082       -3.36769563989400
H           10.81132030833296       10.33522665536797       -5.94420300926330
H            9.23440049876641       11.11040958872468       -5.78858815945619
H           10.70718840048034       12.05560116586227       -5.56723052330721
H            7.13392336991467        8.51840640577362       -0.25021256579963
H            5.73638175128998        7.69485015370617       -0.92410565724343
H            5.45962125022876       10.14084134594797       -1.08198604633833
H            6.91416002952686       10.27147301990888       -2.06809441221005
H            5.50522539495217        9.41222259914855       -2.68646287299284
H           12.83795438231299       -3.55154913313956       -1.99603722433808
H            6.57557731182126        1.27132407365688       -3.03952039024479
