# Supplementary material for: Examining the Impact of Side-Chain Chirality on Conformation of a Helical Poly(3‑(S‑1-ethylhexyl)esterfuran)
Source: Macromolecules. 2025 Nov 15;58(22):12336–45. doi: 10.1021/acs.macromol.5c01499 (PMC13011260; doi:10.1021/acs.macromol.5c01499)
Supplement: Supplementary file 2 [file ma5c01499_si_002.zip › ma5c01499_si_002 (2)/Optimized Geometry Coordinates/6_14 oligomers XTB/fur-Hex-Eth-S-P-11-opt.xtbopt.xyz]

376
 energy: -542.965085541647 gnorm: 0.000625866509 xtb: 6.6.0 (8843059)
C           12.30699769153732       -4.35913796230332       -0.04409272275719
O           12.18775158057366       -3.27848451281999        0.72150156803769
C           12.56366486455711       -3.62613840142974        1.98303429224024
C           12.92817978190945       -4.94870254520903        2.01158210998071
C           12.76186289298056       -5.42779063394601        0.68896778067725
H           13.28855088212763       -5.49744846656691        2.85424661527489
C           13.07276538856584       -6.77665414717444        0.19140005779694
O           12.83170123543474       -7.15942087590820       -0.92973891485328
O           13.66639545937811       -7.49125329171126        1.14429376229943
C           14.14848497967962       -8.81639081371317        0.86330761420749
C           15.31130596001402       -8.72498086714723       -0.13229993260993
C           16.09313787250334      -10.02277158545218       -0.32509446525515
C           16.85261996197305      -10.47028822236588        0.92204571808711
C           17.71321892797033      -11.70222837839910        0.64947906170206
C           18.45551434388125      -12.16183709473068        1.89834821234863
C           13.01315988301730       -9.74576077107169        0.41335740061651
C           13.03472294165642      -11.09908095064762        1.11438045526395
H           14.52113706125404       -9.13517454177439        1.84214587619773
H           14.90824365092126       -8.40376135038359       -1.09477609787362
H           15.99102802142442       -7.94564610218710        0.22307068451892
H           15.41933494867502      -10.81672777830831       -0.65075205150753
H           16.81368965471449       -9.86092344130130       -1.13070342421474
H           17.49179861635316       -9.65418464628438        1.26629863664474
H           16.15051193618434      -10.70169349092179        1.72477889961880
H           18.43511383537107      -11.47231952996741       -0.13750830645867
H           17.07775198068657      -12.51367714843727        0.28635784832454
H           19.10537467928192      -11.37140623888108        2.26746688528500
H           17.75192362045845      -12.42106577358678        2.68668655601019
H           19.06606680069478      -13.03546381773435        1.68250159101244
H           13.06736910633983       -9.87864675015415       -0.66789764248770
H           12.06379429312237       -9.25431672695754        0.63717250858054
H           12.19377278527604      -11.70240632565248        0.77994185732755
H           13.95105460362263      -11.64226616891714        0.90037116068823
H           12.95494493341468      -10.97087546623311        2.19165751689719
C           12.55158287349555       -2.62723147389377        3.00857905742283
O           12.12026049935361       -1.39553534341688        2.69580808415546
C           12.20646021093421       -0.62113761514546        3.81023028975917
C           12.67499130983688       -1.37402039335682        4.85926868408691
C           12.91692922356331       -2.67032630275669        4.35238889881968
H           12.83821145975712       -1.03439856501640        5.85942989756372
C           13.61195029264134       -3.71931573503467        5.11531443454186
O           14.20107135398147       -4.65602126428540        4.63016264687888
O           13.56285420541834       -3.44898466632557        6.42075925531036
C           14.42607591693052       -4.15894934014004        7.33059218273120
C           15.86980597469162       -3.72605663412473        7.04457472042791
C           16.90003705147821       -4.15179878362261        8.08836227274282
C           16.67324822312743       -3.52445894559355        9.46217002200798
C           17.79016333261947       -3.88154084023512       10.44066598651136
C           17.55607998122290       -3.26626792742486       11.81497572473533
C           14.20148124472957       -5.67594060770382        7.29035839752409
C           14.22727280814791       -6.31715646126065        8.67372036118100
H           14.10449415007449       -3.76592660385339        8.30064669698268
H           16.15697809528264       -4.13413547767554        6.07327182416106
H           15.87378184257785       -2.63536064327717        6.96368546518539
H           16.91359931342673       -5.23901266005857        8.17486582143416
H           17.88469769844478       -3.84636102124449        7.72535847378949
H           15.72248196209473       -3.86425717893668        9.87582370663427
H           16.62015189466139       -2.43854485651276        9.35699080075876
H           18.74545142378570       -3.53050932241350       10.04387681796336
H           17.85273112619919       -4.96827118071635       10.53609482649041
H           17.50733653283376       -2.18191435190196       11.74334170647403
H           16.61927126941752       -3.62274870620349       12.23808503805093
H           18.36195820647450       -3.52946595747132       12.49602821450602
H           14.94849366557077       -6.14049355625298        6.64619982253708
H           13.22529796565521       -5.85786866063023        6.83740523022944
H           13.99048056329787       -7.37604052398271        8.59364873748484
H           15.20453327276125       -6.22514038618407        9.13817792140123
H           13.49416576724856       -5.84958868182480        9.32675250031723
C           11.90079831485270        0.77225176116711        3.69482994388097
O           11.52734077378318        1.22721967902633        2.48893293530068
C           11.35414768877032        2.57174410021501        2.57685245622749
C           11.62555554422162        2.98962461675300        3.85690894816370
C           11.97632174912722        1.83659101652868        4.59370798110682
H           11.56906030109631        3.99163764097807        4.22273821645747
C           12.31783156916195        1.83157086581545        6.02315412953751
O           12.56047850351589        0.84680710426870        6.68072069327337
O           12.33812709147007        3.07445764302933        6.50243338240458
C           12.61276061129479        3.27799185561861        7.90231383845420
C           14.07103632161140        2.90360824833833        8.19368750032079
C           14.58669181564569        3.34783519851411        9.56111423931191
C           14.63144833677292        4.86415328842962        9.73812219360677
C           15.27890072501629        5.26077881796579       11.06330162603999
C           15.31081128530145        6.77298341803239       11.24785187350741
C           11.57972989231988        2.55269810573903        8.77730636925368
C           11.08607400975137        3.39964950895651        9.94498080650281
H           12.48535308151872        4.36037552738819        8.00591469748408
H           14.16883450859119        1.82013795116767        8.11062428251987
H           14.68937349739385        3.35679699234683        7.41353128549332
H           13.97706697062016        2.90234086314210       10.34828180549133
H           15.60017739881954        2.95531817918139        9.67736113422229
H           15.19747319136283        5.30618773491208        8.91488856107589
H           13.62101887587324        5.27484882129096        9.70442270620685
H           16.29813383019072        4.86939801264169       11.09989267971627
H           14.72212888742997        4.80686727025822       11.88660245195328
H           15.87668663307708        7.24274251009245       10.44624745476573
H           14.30191018440889        7.18007028088931       11.23741267965969
H           15.77647829227850        7.03439786542632       12.19515477056873
H           12.00142560435407        1.61639575026494        9.14372816586596
H           10.72811437997798        2.29710885275243        8.14185066998171
H           10.31906222855501        2.85805919543153       10.49410088218128
H           11.89160160374367        3.63793948128451       10.63396198567728
H           10.65622745449452        4.33240190765014        9.58715716889131
C           10.95274610664516        3.25757027042349        1.38651449155697
O           10.78235549989727        2.50506307701058        0.29226915991900
C           10.44880151541913        3.32035456145819       -0.74039454124083
C           10.41788601530997        4.62406022404215       -0.31033789914831
C           10.72679456568407        4.59753166662250        1.06912647755006
H           10.19031848492739        5.48349511299658       -0.90218742972290
C           10.66898494252506        5.75325625731722        1.97187702731233
O           10.64420519014851        5.66888715862790        3.17944113995478
O           10.62318163284282        6.89353767903948        1.29157224766009
C           10.41239566385428        8.13026740723358        2.00504273419938
C           11.61291744090029        8.41287263049416        2.91700614490346
C           11.64123195820110        9.80701477004964        3.54002473111632
C           11.77308713254147       10.93652441041163        2.52147020147712
C           11.90274601727483       12.29861569400499        3.20016187448455
C           12.03185086773297       13.42644264226149        2.18386471759365
C            9.04773230699594        8.10596074198965        2.70870370056182
C            8.31034885710917        9.43911778539072        2.64651562266174
H           10.39057950066704        8.86304840718415        1.19135585434480
H           11.62071445324675        7.67006620442493        3.71583118096766
H           12.51846441762625        8.26957427627918        2.32041739561953
H           10.74521234352327        9.95909085045909        4.14307356655791
H           12.49674328895310        9.84916685381455        4.21930615110259
H           10.90080943713129       10.95230366886074        1.86620682320357
H           12.65347607999965       10.75920754776121        1.89945673452041
H           12.77842798625044       12.29656032655832        3.85327638919134
H           11.02499395064353       12.47484809372773        3.82686830347875
H           12.91305029089580       13.28044276258631        1.56289613278106
H           11.15873751251362       13.45727524050180        1.53551119643996
H           12.12105691925746       14.38720591763586        2.68535424163970
H            9.17095892035116        7.79220509581870        3.74555774796388
H            8.43798409071520        7.34963021200117        2.20815199270978
H            7.31275483181253        9.32379576425839        3.06440532876971
H            8.82349467718283       10.21401680480215        3.20868973100696
H            8.21309282134785        9.77519203451338        1.61616367904308
C           10.14455839806135        2.65056834968332       -1.96883802690309
O           10.08311300320234        1.31890425479376       -1.87429416886383
C            9.78126949000120        0.81280449394613       -3.09415867267260
C            9.66738967372063        1.83483870238239       -4.00396726606551
C            9.88680269671171        3.03437534436201       -3.28374999932167
H            9.45237550688069        1.74029964884059       -5.04579135490218
C            9.76601898644339        4.39916822793789       -3.80686666580378
O            9.75098790592438        5.38648799312579       -3.10553621403106
O            9.66271473896852        4.40235824952416       -5.13171179462859
C            9.38863156051705        5.64236371392502       -5.81766777333474
C           10.56957877124898        6.60354276178686       -5.63476584453119
C           10.53636368680326        7.85680589776897       -6.50699622535004
C           10.59749725059709        7.57156723777307       -8.00549249882893
C           10.67675889971789        8.86003887870256       -8.82188440671874
C           10.72821499445359        8.57964928137490      -10.31860946610018
C            8.02016659610935        6.18305042379445       -5.38063765176330
C            7.23581078936868        6.84914958803903       -6.50531994105904
H            9.33689430818959        5.32119751993309       -6.86356608372904
H           10.60854434703659        6.90452328093837       -4.58700122922820
H           11.48265507163267        6.04180814533868       -5.85255361186427
H            9.64322750762480        8.44040431933484       -6.28087154109802
H           11.39999105195083        8.46997026367387       -6.23499172397207
H           11.47323971215990        6.95475488630355       -8.21999034421817
H            9.71310936697885        7.01303966250962       -8.31550230358270
H           11.56633603998426        9.42175617708748       -8.52752440923982
H            9.80613213771110        9.48201071612655       -8.59958353247551
H           11.60008403543277        7.97694992707337      -10.56355689782279
H            9.83928415076049        8.03869339783742      -10.63609019428257
H           10.78411750844695        9.50835769654083      -10.88156268459546
H            8.14583193843905        6.87346803824708       -4.54674615568814
H            7.44123523998344        5.32882827178694       -5.02068335447420
H            6.23379094013811        7.08895375163682       -6.15677264489191
H            7.70558379971457        7.76850750993450       -6.84212739695511
H            7.14629793389518        6.17979550275227       -7.35860592017103
C            9.56583567050046       -0.60365978437205       -3.08086753214269
O            9.58803997256569       -1.13333556631035       -1.85586163151045
C            9.31967939974462       -2.45637896919669       -1.94716267902082
C            9.12545186713701       -2.79710682436924       -3.26409207501037
C            9.27917224468463       -1.59888762195491       -4.01111237480736
H            8.89393096086143       -3.77076234867795       -3.64126546319553
C            9.15528013942724       -1.42235439510280       -5.46152786335932
O            9.37328092895826       -0.37798991678829       -6.03524376534390
O            8.76899397895357       -2.55104342472041       -6.05229934059383
C            8.61630304894065       -2.59032285698142       -7.48378015961572
C            9.98772086982953       -2.43333312577913       -8.15225675066013
C            9.98286301610058       -2.67662697767772       -9.66058035608312
C            9.69861632683268       -4.12673369657109      -10.04568542710945
C            9.76593992568423       -4.33283506523213      -11.55752668577279
C            9.46284841632146       -5.77443633411776      -11.94665603185060
C            7.57634101365918       -1.57342809913026       -7.97773353274701
C            6.52273285746040       -2.19761047058704       -8.88515909347044
H            8.24299879489341       -3.60721610608390       -7.64182103351275
H           10.34691629571517       -1.42182259741134       -7.95358816932798
H           10.67810293356349       -3.13359387730359       -7.67481804495685
H            9.25225979288293       -2.02231976700386      -10.13921334152031
H           10.96698414719412       -2.40144770286618      -10.04825462675464
H            8.70783972513675       -4.41965617040124       -9.69429056507826
H           10.42775909087070       -4.77891616179395       -9.56002555261983
H           10.76164675723939       -4.06178810802243      -11.91586414006766
H            9.04872063051658       -3.66752233647125      -12.04458688247310
H           10.17801255587513       -6.45189496421215      -11.48542599058678
H            8.46476410804400       -6.05664154904643      -11.61810149938704
H            9.51716168770647       -5.90032351180803      -13.02543123949232
H            8.08224032460555       -0.76163747667332       -8.49962000069672
H            7.08028883371636       -1.13236611689769       -7.11263822023902
H            5.79525280547004       -1.44507672518776       -9.18167727829388
H            6.97179285141252       -2.61039975855981       -9.78477536932837
H            5.99414177938332       -2.99545357699809       -8.36773044079981
C            9.25670024985093       -3.08845885620472       -0.65831760471659
O            9.31737855566642       -2.21845319786322        0.35111018276261
C            9.27279919970292       -2.89635046579668        1.51862548493875
C            9.20213563481802       -4.24616893318809        1.26493608245796
C            9.17992922778242       -4.38141155864006       -0.14850661309314
H            9.16682221987831       -5.03090076039536        1.99104490546509
C            8.98260845675397       -5.59659479383836       -0.95162879382031
O            8.62470676512797       -5.55737814395772       -2.10783189227308
O            9.19084265847979       -6.70162965168169       -0.24422542879393
C            8.88367779983120       -7.98111547788070       -0.83708229313542
C            9.80701921955253       -8.25243127428509       -2.03061191917276
C            9.64849331567961       -9.63781894324991       -2.65593635127921
C           10.09474942409794      -10.78515742909338       -1.75357158271735
C            9.90917262368515      -12.14335835424258       -2.42711163378585
C           10.39857672201389      -13.28524196050469       -1.54442457213637
C            7.38450826490256       -8.06130252251016       -1.17209967789970
C            6.74005958070082       -9.37221326141511       -0.73645140605408
H            9.11358475655069       -8.67223897426368       -0.01934399030609
H            9.59434402850446       -7.50420781210885       -2.79507754298459
H           10.83937907716394       -8.10681066858634       -1.70405551759249
H            8.61075768070510       -9.79007150125965       -2.95792367827962
H           10.25376866027355       -9.66018823479626       -3.56525762750846
H           11.14748603764885      -10.65054155095194       -1.50559353812048
H            9.52941395897003      -10.77262236324103       -0.82013068762105
H           10.45748866561063      -12.15601607127782       -3.37176820637382
H            8.85164673828506      -12.29254546333711       -2.65886274717500
H           11.46043663589619      -13.17540270896997       -1.33432081029613
H            9.86083662599680      -13.29409463036222       -0.59833733207940
H           10.24431632948511      -14.24374069891712       -2.03453628574102
H            7.24032997662637       -7.90494296534544       -2.24163728391240
H            6.87981330823771       -7.24236097145350       -0.65349682570101
H            5.67734001478207       -9.35587210672750       -0.96831801991416
H            7.18569783575485      -10.22255381288503       -1.24371764177320
H            6.85249879329823       -9.51367007002119        0.33646596425547
C            9.18204777799749       -2.00290255058781        2.64231161892689
O            8.94418429659591       -0.74606288524807        2.26247662585334
C            8.82153421077310        0.03416024357601        3.35910515639862
C            8.99941165756500       -0.72972064790219        4.48653543222465
C            9.22492731969708       -2.05799753811110        4.03117910973161
H            8.98202307788669       -0.39374339481618        5.50174444723237
C            9.36270562433337       -3.27835184419111        4.83303986280271
O            9.56591910112119       -4.37136060819610        4.35396034246992
O            9.17464828226606       -3.02076759510190        6.12536780649027
C            9.07002242019032       -4.10775546538644        7.06170748347527
C           10.39883703880702       -4.86236837659587        7.16436030918589
C           10.44240187010999       -5.88142661097541        8.30221830724102
C           10.45226099318043       -5.24582994423399        9.69065212978466
C           10.58554052637882       -6.29510583868840       10.79275296607931
C           10.61141710346959       -5.66251454461273       12.17878975446432
C            7.87091650676356       -5.00680532119740        6.71455454161387
C            6.97944200028125       -5.29998517180114        7.91606052162157
H            8.87176347967940       -3.57895340126594        7.99971082288487
H           10.57234908095318       -5.37401513744498        6.21582796953328
H           11.19444645937996       -4.12497419900529        7.29857353289066
H            9.59722656624835       -6.56603814365596        8.21787477394323
H           11.34846545289490       -6.47928871390127        8.18842001345388
H            9.53212963543698       -4.68157396343734        9.85157168806949
H           11.28447780258609       -4.54108128665929        9.75770006391751
H           11.50206016101103       -6.86978225704624       10.63948082201834
H            9.74716215843695       -6.99289832699549       10.72880518925060
H           11.45117647492382       -4.97682121792302       12.26958961729742
H            9.69520067167318       -5.10497722320090       12.36104833879041
H           10.70715026336580       -6.42574299929779       12.94752145369658
H            8.22679645400138       -5.93746137520652        6.27109367435161
H            7.27154223988757       -4.49636360425116        5.95712218743750
H            6.14386731917877       -5.92694840344202        7.61309946174425
H            7.52632697451872       -5.81664853327494        8.69971410678334
H            6.58056672305094       -4.37558461290911        8.32816126735398
C            8.43516782973952        1.37172201826133        2.99492998598754
O            8.10254056703993        1.44368050156409        1.69855812015980
C            7.75283864978780        2.71325980232383        1.40550957806092
C            7.84968313664675        3.48842926196181        2.53442570942305
C            8.28594289530113        2.62601699880989        3.57415427801202
H            7.65087045034817        4.53575006728593        2.61192293101098
C            8.55378827875349        3.04394058661681        4.96034467419272
O            9.12466874742566        2.36552655484479        5.78324720770538
O            8.06011820315886        4.26227269761252        5.15211673180688
C            8.33007415513046        4.99460589034735        6.36064577613491
C            9.81937111616436        5.35298801645968        6.38041716625627
C           10.20918252846954        6.46827953723953        7.34844149635203
C            9.68663616270297        7.84137346458152        6.93218040393471
C           10.17399208150158        8.94729334342485        7.86561725510158
C            9.67295810865394       10.31861616905917        7.42917545205905
C            7.82947178644172        4.24997090017279        7.60647046043268
C            7.11434338611658        5.16455488665923        8.59488229049612
H            7.72910559164762        5.89858814568892        6.21332424466502
H           10.38144304536398        4.44977515333326        6.61660441961217
H           10.09158346581362        5.65323775208752        5.36661895984978
H            9.86242496520033        6.23500813920124        8.35702032037892
H           11.30102829914653        6.51339377966402        7.38164941674617
H           10.02717272684476        8.05542388383651        5.91730326836428
H            8.59504119435084        7.84004838119353        6.92533597605480
H           11.26636384581712        8.95061466314560        7.88287665488776
H            9.82846884777067        8.74210990238727        8.88186908176248
H           10.04130301359507       10.55896436550625        6.43422924825333
H            8.58540465220804       10.33837361194925        7.40568637857897
H           10.01553956128312       11.08957672541242        8.11547889486658
H            8.66383103990873        3.74723108584257        8.09500148379033
H            7.12961835350717        3.47674372958764        7.28176777385910
H            6.77665058789027        4.58994167913898        9.45437773827950
H            7.76945089261807        5.95505185305591        8.95027492755203
H            6.24548378477687        5.62526296563316        8.12952603139709
C            7.34368793342186        2.88546792011943        0.04219734329341
O            7.16731210099586        1.73618095267376       -0.62741124791283
C            6.81287091622549        2.03348813847015       -1.89842327960061
C            6.75854103576553        3.39607713761617       -2.05826264460576
C            7.09684760385798        3.95955224083109       -0.80359393302465
H            6.51364020277244        3.92493644970980       -2.95361170798379
C            7.19579306380327        5.39280555183187       -0.49795778562448
O            7.49618667968429        5.83843543394191        0.58736647335679
O            6.89370719896717        6.10916143438429       -1.57373171989553
C            7.01065886100587        7.54290411866100       -1.54682445300201
C            8.48713342325361        7.91745458026075       -1.37939615999131
C            8.82212361249323        9.37646544833812       -1.68180108138923
C            8.69100460519841        9.73098403690265       -3.16150060223571
C            9.10964733515679       11.17177059022642       -3.44571582641760
C            9.01446970302850       11.50684869134803       -4.92929344014377
C            6.07038529360409        8.16258356723487       -0.50213302280655
C            5.30921364216419        9.37122395519554       -1.03536186400523
H            6.66652542311301        7.81531625520204       -2.55023713834631
H            8.78450535621154        7.68115801779968       -0.35760967601219
H            9.06108953742578        7.27400650242284       -2.04939678073145
H            8.19298175053308       10.04058972744210       -1.08576013823424
H            9.85763768761357        9.55018273761471       -1.37749624512600
H            7.65882022869420        9.59288320675533       -3.48937724070591
H            9.32016254881233        9.05460552620868       -3.74352104451189
H           10.13677799892572       11.32383165695563       -3.10620078994135
H            8.47073272422764       11.85317857660556       -2.87839339235790
H            9.67897451134907       10.86808353017826       -5.50707982562945
H            7.99816111756253       11.35982572961912       -5.28931716204147
H            9.29456387969410       12.54237493916296       -5.10802344151230
H            6.63770966490505        8.43585025021189        0.38708905805069
H            5.34604795447154        7.40138625406585       -0.20343949404775
H            4.66011088477613        9.77261689631844       -0.26041156274393
H            5.98727640338775       10.15832376768141       -1.35345950409105
H            4.69149897614486        9.08856491461009       -1.88516754118685
C            6.52867607227286        0.91328010047975       -2.74852048817886
O            6.43264231358839       -0.28865273212874       -2.14851314154403
C            6.13803646571113       -1.19923654967546       -3.08957916719288
C            6.04612341098915       -0.61505218115768       -4.31004655591699
C            6.30429884499487        0.77066824687315       -4.11032079689229
H            5.81308225668432       -1.08804423049360       -5.24001498104482
C            6.41527022194304        1.78108671354596       -5.16646174044557
O            6.59154235697112        2.96326491669464       -4.97789233845276
O            6.30457720692091        1.20607993455583       -6.36384915763285
C            6.56224055592133        1.98062237132952       -7.55035301400589
C            8.04073796066102        2.38601860770051       -7.55498641382173
C            8.56806346620355        2.89724986712257       -8.89411100400245
C            8.66087977576150        1.80477615480563       -9.95688084268201
C            9.28110769680031        2.30955452149202      -11.25755304458142
C            9.39344434564114        1.19651071730763      -12.29247237778046
C            5.57696428606095        3.15012774382874       -7.68822456884714
C            5.02003376374453        3.29001498902341       -9.10059127683761
H            6.37097282987223        1.25098144776879       -8.34380554566756
H            8.18546239165165        3.15236500838565       -6.79268455763462
H            8.62016930059449        1.50762806933556       -7.25893377247531
H            7.94619019387128        3.71747995130459       -9.25783460506425
H            9.57015235282448        3.29899607056619       -8.72457573358704
H            9.27286258916687        0.98787972638674       -9.56767527902311
H            7.66683474166312        1.40738785002713      -10.17247892020631
H           10.27445847557372        2.71417429072977      -11.05113817997170
H            8.67116951403093        3.12151037536802      -11.66101012487133
H           10.01354525472189        0.38672093731845      -11.91361075813274
H            8.41055625129689        0.79294577498551      -12.52739284946388
H            9.83931432826071        1.56869211713958      -13.21178430175424
H            6.06186214849264        4.07582373534741       -7.37871660860847
H            4.74416990727378        2.97679215894122       -7.00297113714011
H            4.33268729724740        4.13173008988955       -9.14647509598003
H            5.81248790591874        3.45678402564394       -9.82497920484966
H            4.47793663621231        2.39166881487011       -9.38862340265797
H           12.06310612439840       -4.27393523364578       -1.08500963039308
H            6.03137920847882       -2.21692806992133       -2.77000925050306
