# Supplementary material for: Examining the Impact of Side-Chain Chirality on Conformation of a Helical Poly(3‑(S‑1-ethylhexyl)esterfuran)
Source: Macromolecules. 2025 Nov 15;58(22):12336–45. doi: 10.1021/acs.macromol.5c01499 (PMC13011260; doi:10.1021/acs.macromol.5c01499)
Supplement: Supplementary file 2 [file ma5c01499_si_002.zip › ma5c01499_si_002 (2)/Optimized Geometry Coordinates/6_14 oligomers XTB/fur-Hex-Eth-S-P-12-opt.xtbopt.xyz]

410
 energy: -592.247673973618 gnorm: 0.000644014264 xtb: 6.6.0 (8843059)
C           11.61512605671801       -4.58202660099432        0.25113393713476
O           11.72743014413461       -3.41970637743643        0.88530931122409
C           11.95853117357347       -3.69231531041824        2.19853028503415
C           11.97766697433818       -5.04940390824241        2.39769435746726
C           11.75403674527591       -5.63136724143874        1.12643500576551
H           12.15410683876243       -5.56295390434352        3.31705757283455
C           11.67036905121629       -7.06232329949326        0.80089334155025
O           11.58396609962475       -7.49076963059558       -0.32688121150759
O           11.70016165519755       -7.79815112636310        1.90764629230370
C           11.56413056961440       -9.22798622053206        1.82697544373818
C           12.75692852911019       -9.82534780683435        1.07101535656034
C           12.84004476257286      -11.34999440613483        1.11251661152887
C           13.13009274395252      -11.91092126522784        2.50279529819175
C           13.29733026482585      -13.42883241398251        2.47633495690141
C           13.57686418756208      -13.99213333529458        3.86422494108355
C           10.19532662194791       -9.60976355160724        1.24313646947252
C            9.48718442831251      -10.69914973062632        2.04034729417742
H           11.60946555141940       -9.52118897884436        2.88104983889268
H           12.69702984792001       -9.50069181629600        0.03104524386438
H           13.66904781858103       -9.40235524667488        1.50059077655151
H           11.91487474028851      -11.78153599598569        0.72745979758122
H           13.64513241103492      -11.65851904703348        0.44053928030271
H           14.04347527253567      -11.45516327369507        2.89154361252458
H           12.31746756412547      -11.65727453762637        3.18555121693106
H           14.11954624867279      -13.69056221949376        1.80644604742697
H           12.38884153289787      -13.88526083357302        2.07569071379979
H           14.48910354980425      -13.56279652965320        4.27275247350700
H           12.75773957999376      -13.76106947992679        4.54198882703762
H           13.69433204888236      -15.07249747251493        3.82372510734245
H           10.31856536728337       -9.92353718625509        0.20735810977051
H            9.56962838325733       -8.71399450491407        1.24436564866178
H            8.51734721533306      -10.91268873694250        1.59597370920080
H           10.06434614461807      -11.61951293099127        2.05380255286434
H            9.32733399632310      -10.37822199555023        3.06736778886342
C           12.14543058223874       -2.60172990484016        3.10798308372663
O           11.79434716272483       -1.36671914804454        2.71376548862291
C           12.09016291571503       -0.50224478761851        3.72186707973650
C           12.62758325241484       -1.19435580319418        4.77905124755260
C           12.67831294308774       -2.55275502644640        4.39416514718684
H           12.97013135916952       -0.78034947208801        5.70258356223328
C           13.36788610202905       -3.59383185970458        5.17329571398515
O           13.57168098541006       -4.72814836961864        4.80907107138167
O           13.78559264238168       -3.08365887949919        6.33389526818291
C           14.69727173013235       -3.82367954507027        7.16557615828568
C           16.04244968363374       -3.93897559214220        6.43835221496387
C           17.19498429630224       -4.44597391046396        7.30289903809120
C           17.58440794717484       -3.48557610754546        8.42486456494033
C           18.80796937394525       -3.97829500510959        9.19465178403243
C           19.18716290980327       -3.02685340643223       10.32297763656148
C           14.11696087437394       -5.17041782198563        7.61825168272006
C           14.31157709066148       -5.42698041306058        9.10840715310999
H           14.79895525258213       -3.15894063917029        8.02954732875842
H           15.91019221919195       -4.61006516628744        5.58722791424036
H           16.29402312860669       -2.94864428219214        6.04898009531987
H           16.94229778099924       -5.42080057990864        7.72275855153862
H           18.06160514181244       -4.58979086253095        6.65270759542221
H           16.75368772488075       -3.36887755186491        9.12285698579626
H           17.79884250076043       -2.50295304637233        7.99881807568059
H           19.65102386060408       -4.08053579551837        8.50755091176932
H           18.59957624375550       -4.96760691772660        9.60940501991813
H           19.41309006696416       -2.03881735768898        9.92789577552450
H           18.36826483497430       -2.93122844397330       11.03293470873294
H           20.06211119025959       -3.39193728394270       10.85568065380606
H           14.56144357251466       -5.97705897057312        7.03431289872762
H           13.04853624981895       -5.16786013098400        7.40258775729319
H           13.86450155699784       -6.37959108281344        9.38247307180773
H           15.36502990674563       -5.45797328587332        9.37177288723924
H           13.83544749510990       -4.64434256756413        9.69588547508215
C           11.88218783628907        0.89999000366402        3.52709261345337
O           11.34702571738033        1.31459370171167        2.36717961192369
C           11.26556658491564        2.67040701555623        2.39817238945255
C           11.75082761329014        3.13340165002935        3.59731638230431
C           12.16009410332640        2.00228276484064        4.33589507992802
H           11.80216119552922        4.15174478206264        3.91507953649205
C           12.77231654276445        2.07061979407784        5.67128313069268
O           13.32895525943912        1.16210374317669        6.24169457215593
O           12.65549988931606        3.30103602278556        6.17118749191436
C           13.14828772260496        3.56932853065843        7.49805874186548
C           14.67960502919238        3.49775369548084        7.50201789547174
C           15.33662478228354        4.04703442695322        8.76702139139714
C           15.12777160146717        5.54713710051562        8.96461225344712
C           15.89869358058580        6.07237308529487       10.17396907659884
C           15.67972052735382        7.56635787616273       10.37967401637547
C           12.46878586318973        2.66253349606818        8.53564444058312
C           11.99509412042372        3.42157202199477        9.76981402487154
H           12.82992494888352        4.60478978452449        7.65403324573764
H           14.97422619992768        2.45572559106069        7.36863257176998
H           15.03965195375116        4.06153944964009        6.63686154037036
H           14.96772356820141        3.50563448403216        9.63923483339942
H           16.40981269919241        3.85267819293203        8.69678271220580
H           15.45921041420447        6.07785116243583        8.06911016104578
H           14.06708489820669        5.76278853417431        9.10386946368879
H           16.96474581575706        5.87753315680043       10.03640209011919
H           15.57817081179150        5.53257865186544       11.06825943446659
H           16.00993448697266        8.12369703199858        9.50574003031576
H           14.62496834204973        7.77887334347247       10.54133444481797
H           16.23747123149205        7.92078624956849       11.24331515548075
H           13.14892139640242        1.86048610022291        8.82408437697657
H           11.60324057640765        2.19619518162575        8.05919220373514
H           11.50050617901469        2.73794750609447       10.45607825559056
H           12.82512475799211        3.88815857999606       10.29306724439709
H           11.28517547773163        4.19691879613638        9.49137715150467
C           10.78280625901953        3.35840900863531        1.23852398663382
O           10.53311636321089        2.63630307489611        0.13716863755283
C           10.17666922992536        3.48901230026181       -0.85883496219764
C           10.20965429083948        4.78251412356732       -0.39644744288362
C           10.58252559295393        4.71221740876683        0.96357679228209
H            9.97948067231537        5.66188521058982       -0.95750851370459
C           10.59151936289230        5.84377269335545        1.90009282367611
O           10.52379507422365        5.72329180913921        3.10254046671220
O           10.65988922391722        7.00685478828892        1.26203577138642
C           10.58474875040973        8.22712451285888        2.02992344323386
C           11.82567205599504        8.34383299174739        2.92502054514492
C           11.99909066411466        9.68962727066522        3.62623384036139
C           12.21204035522956       10.86102341282087        2.67044041603614
C           12.48474752934464       12.16206059215373        3.42254444469437
C           12.67648383853938       13.33629860334519        2.47072707610494
C            9.24594803834494        8.31331297126590        2.77599203504469
C            8.63469030760593        9.71002025718808        2.76117620765552
H           10.62020845988944        8.99334089320212        1.24830435706507
H           11.77470440962795        7.55993273029095        3.68207342310322
H           12.70174258674059        8.14977982489285        2.29946468341369
H           11.13859939160117        9.88649081263002        4.26661580213776
H           12.87260441331793        9.61183413725132        4.27895274916654
H           11.33034102923308       10.99632635053457        2.04216192517324
H           13.05685310688478       10.64100393169753        2.01362750054995
H           13.37936243625798       12.04411560642249        4.03825477440204
H           11.64874566945148       12.37272292391066        4.09394791381061
H           13.51653310570003       13.15321867946189        1.80418629021410
H           11.78564237001027       13.48484637593918        1.86407621843282
H           12.87115639879526       14.25187236722029        3.02427230749114
H            9.38007535901642        7.97423987680134        3.80348562934190
H            8.55272723663984        7.62009677003998        2.29339093231431
H            7.65458417291366        9.68579310703645        3.23293617939156
H            9.25068501145770       10.42557103403455        3.29864403903717
H            8.51508396042079       10.06583329775184        1.74004377270429
C            9.80034207320404        2.89055508188098       -2.10418134958645
O            9.69938116922863        1.55700731211437       -2.09427613172464
C            9.34129997932222        1.14308285013906       -3.33498670975881
C            9.22817323193853        2.22576364025418       -4.17033132143726
C            9.50954834943162        3.36757422276927       -3.38221516496591
H            8.96452007897344        2.20637589386594       -5.20516588439323
C            9.39515548360116        4.75882464066874       -3.83315270518786
O            9.40055696948465        5.71460032260993       -3.08938179553169
O            9.26694876552082        4.82104436302871       -5.15425899424490
C            8.97160571039056        6.08614064861320       -5.78125187940111
C           10.14815706923277        7.04966381697515       -5.58355183060578
C           10.07991244743155        8.33851683696345       -6.40007677835828
C           10.11695752893112        8.11778736055001       -7.91022189187398
C           10.15385386494195        9.44037387507029       -8.67326672592197
C           10.17319948500880        9.22298159520512      -10.18118076045986
C            7.60841482348947        6.59915094572726       -5.29597131227022
C            6.78879971149582        7.27885285067937       -6.38703932652709
H            8.90084435313880        5.80733775060273       -6.83819718279478
H           10.20879002069152        7.30544203236154       -4.52485340834836
H           11.06140824120112        6.50804357978288       -5.84670280010947
H            9.18140818129818        8.89639660197441       -6.13331419808584
H           10.93844882925085        8.95414156768726       -6.11776184901533
H           11.00037882819761        7.52880876805993       -8.16723437830602
H            9.23795495138326        7.55433126244673       -8.22654475267858
H           11.04036652601531       10.00581163396619       -8.37675698858221
H            9.27808809577913       10.03636717620751       -8.40470878939061
H           11.04805739502288        8.64532216277475      -10.47160678895777
H            9.28527507806324        8.68088421608317      -10.49954989772127
H           10.20087162861924       10.17487988116475      -10.70622215770466
H            7.74614037688302        7.27278792997170       -4.44988293552342
H            7.04862784945226        5.72996532585971       -4.94178459627955
H            5.79555630982544        7.50695155305271       -6.00695337273360
H            7.24388625620482        8.20635686079515       -6.72198129445875
H            6.68037397025786        6.62195631886436       -7.24779398199032
C            9.08818354348441       -0.26384432833137       -3.42665668210572
O            9.07757264721278       -0.88134229720480       -2.24340922477308
C            8.82258438297942       -2.19556083949857       -2.44117535313223
C            8.68551910431495       -2.44089229808745       -3.78593249081438
C            8.84551085741079       -1.19179154233092       -4.43574078574933
H            8.48370026196508       -3.38357906348983       -4.24531258913830
C            8.71836111748710       -0.91276525589110       -5.87031046099455
O            8.64105738198540        0.20791308033702       -6.32336776143724
O            8.70316102730533       -2.03184232966323       -6.58521277271528
C            8.48267719568594       -1.95964267021465       -8.01041409327414
C            9.65357191350993       -1.21952817564733       -8.66894074497850
C            9.71319321146146       -1.30099661616125      -10.19292708967165
C            9.88185690507566       -2.71966854249462      -10.73088651122418
C           10.07379287887010       -2.73076901031456      -12.24606598476833
C           10.23255036442869       -4.14699333091601      -12.78520235121327
C            7.08896851721071       -1.38232672723849       -8.28970832615154
C            6.40466692518188       -1.98734299557212       -9.51016851847206
H            8.50593020183019       -3.01546149460624       -8.30136667114168
H            9.60698318117968       -0.17050185011265       -8.37323058160016
H           10.57526036171367       -1.63956052730174       -8.25535339244684
H            8.81903238702810       -0.84888436533925      -10.62348603934776
H           10.56715714660642       -0.70144847761399      -10.52039026451815
H            9.00425817766573       -3.31873494951589      -10.48379917572341
H           10.74802850651187       -3.18509215281982      -10.25495683432870
H           10.95814846684620       -2.14348710497079      -12.50403639227618
H            9.21255081641523       -2.25597344989588      -12.72250278620458
H           11.09580045390893       -4.63152828022786      -12.33416827546323
H            9.35040894309246       -4.74221858727764      -12.55909855131601
H           10.37085306996899       -4.13434516185376      -13.86374598807090
H            7.15246269020606       -0.29890665191249       -8.38983709623055
H            6.47633131177108       -1.60054907734988       -7.41167990518271
H            5.37818698351946       -1.63172622754400       -9.56375212083958
H            6.90439223346065       -1.71675012935310      -10.43559316414080
H            6.38299246030727       -3.07301289227789       -9.43953732896295
C            8.71788828026451       -2.91475387431437       -1.20449094637397
O            8.80010875107726       -2.12057004018436       -0.13670438746424
C            8.71352537885515       -2.87528225241751        0.98019247593892
C            8.57563480415627       -4.19863594384271        0.63056394978249
C            8.56875741916969       -4.23517273495204       -0.78999005569516
H            8.49522753793017       -5.02937436214489        1.29932067756270
C            8.42335481068966       -5.37784155113378       -1.70003468899643
O            8.26896388182002       -5.23875960877328       -2.89458739874920
O            8.47055439977882       -6.54449453988463       -1.06940785334378
C            8.36693349629797       -7.75799672774813       -1.84681427991196
C            9.55509549310235       -7.85885271461014       -2.81024883801524
C            9.69623771169019       -9.20157073159847       -3.52498899560289
C           10.07551001101422      -10.34594902032794       -2.59006100751168
C           10.34871907654240      -11.64481778441014       -3.34480905619995
C           10.74545129275868      -12.77054886341562       -2.39726946139860
C            6.99099424375090       -7.85161109023866       -2.52358180472831
C            6.36152724866554       -9.23546064083323       -2.41203956769225
H            8.45036337645717       -8.52943808385061       -1.07583476659070
H            9.45626318854694       -7.07098860126389       -3.55816812665213
H           10.45859973102717       -7.66533760268008       -2.22908402778614
H            8.77501641271974       -9.44625263491612       -4.05738123441630
H           10.48564234669522       -9.09325041103095       -4.27355908807046
H           10.97022098390365      -10.05813685039458       -2.03453290435806
H            9.27108645180061      -10.52000626384589       -1.87261384606072
H           11.15034137291360      -11.48210390883265       -4.06884097670912
H            9.45497241627131      -11.93652782510384       -3.90244120412705
H           11.65111820632220      -12.50783703526135       -1.85475306877915
H            9.95425051294809      -12.95645070937600       -1.67347496996512
H           10.92949481911038      -13.69049810172153       -2.94730216099440
H            7.07281095331829       -7.55475186570247       -3.56947293494824
H            6.33074265212467       -7.13335519021730       -2.03300130096015
H            5.38194363990943       -9.23513261986152       -2.88527356872727
H            6.97267536624038       -9.99159509356717       -2.89587550010517
H            6.23534658540005       -9.51372158663685       -1.36770162858360
C            8.72458405099202       -2.06006852478889        2.16587307979092
O            8.57418282248413       -0.76169345329687        1.89757180403837
C            8.59215791788072       -0.06409699486624        3.05480345837348
C            8.77258367630236       -0.92847212817489        4.10753046392573
C            8.84921906596940       -2.23027239072284        3.54067837502695
H            8.84765274741425       -0.67407776107376        5.14386466003410
C            8.95572704925681       -3.52269832924555        4.22285686015773
O            9.03158370620047       -4.57852815884867        3.63508456164192
O            8.90867936244766       -3.37925277293673        5.54652518863936
C            8.87667585503389       -4.55358959708086        6.38006292341002
C           10.21901399330411       -5.28505552657433        6.28542318243291
C           10.39401015265813       -6.43541745636233        7.27493700620413
C           10.41527876273156       -5.99774682339048        8.73827782096181
C           10.70043427968629       -7.17195385680570        9.67247164981979
C           10.77245423218143       -6.73295210478738       11.12966980064789
C            7.65673601952227       -5.42719709073320        6.04765428365718
C            6.92354585019826       -5.93122323211440        7.28552594582771
H            8.75719829135094       -4.12088695736879        7.37890166960534
H           10.32654744850045       -5.67132624658675        5.27058674242575
H           11.00633504200621       -4.54222171632834        6.44121857054393
H            9.60492135823555       -7.17362311458637        7.12376343633244
H           11.34202268252971       -6.92754116273151        7.04368384273514
H            9.45655970924342       -5.55449533561999        9.01240716069959
H           11.18226559377878       -5.23358434647163        8.87808312174028
H           11.64545092786325       -7.63969156738131        9.38684087209752
H            9.91577104239841       -7.92376896863289        9.55807953452381
H           11.56578149842961       -6.00171643840096       11.26802077216827
H            9.83277299224797       -6.28004444223874       11.43860967126408
H           10.97248871944939       -7.58307145343781       11.77780187981267
H            7.96713191754084       -6.26533482741363        5.42306176057800
H            6.96160632360540       -4.82348663158323        5.45926045139826
H            6.05001872006594       -6.50659897821625        6.98722971689706
H            7.55872801858817       -6.56904989365500        7.89282687700152
H            6.58848516286770       -5.09598882029647        7.89697659327966
C            8.30023087048484        1.32899017023252        2.83402119784445
O            7.89821822750835        1.55037703919097        1.57589798135211
C            7.61769882123566        2.86236728860780        1.42654530140706
C            7.83046731571828        3.51442280191001        2.61536873300296
C            8.26870538052701        2.52731699978168        3.53752386225477
H            7.71208028322556        4.56010518555070        2.80395016408644
C            8.65513134311417        2.80462313541369        4.93242394401894
O            9.36356632381376        2.08976138354848        5.60255690141506
O            8.10031921277809        3.94967906288186        5.31479586236290
C            8.50403119815023        4.61627145934099        6.52588201577188
C            9.92695005609618        5.14057670808861        6.30890198955405
C           10.36060941492348        6.30209617513354        7.20087524956212
C            9.52749902639401        7.56636853618383        6.99793101127561
C           10.20536655938426        8.80320370583504        7.58364136875093
C            9.37488126006709       10.06103299064361        7.35944230294144
C            8.31640598676817        3.72940046900043        7.76268884663131
C            7.83894912736838        4.50861997287935        8.98284666703270
H            7.79736379337299        5.45217659725904        6.56855528426454
H           10.61997705254965        4.30856562475207        6.42884440002287
H            9.98908453904578        5.46671623342918        5.26861151567489
H           10.34058216670028        6.01317586359589        8.25348062306766
H           11.39918773879623        6.53030863464260        6.94626542031898
H            9.37494475193508        7.71972692684873        5.92789927369016
H            8.54506758589449        7.44715951850996        7.45912042619894
H           11.18561494451431        8.93049876085080        7.11772349664268
H           10.36485989376614        8.65882150658327        8.65507125033227
H            9.20676441686230       10.22084989226360        6.29650459380032
H            8.40624874854183        9.97168950998960        7.84637053022863
H            9.88224969395284       10.93443423944954        7.76292515437685
H            9.24798069330194        3.20995723732814        7.98753179359938
H            7.56921124034140        2.96927148045323        7.52248788335130
H            7.70727402895838        3.83351807136903        9.82520042250716
H            8.55360381253161        5.27443745888263        9.26986446284211
H            6.88517985482833        4.99094975488137        8.77928302222813
C            7.14474437943183        3.17167550087587        0.10750643349720
O            6.88589018615146        2.07608836222197       -0.61843025640246
C            6.48914534862878        2.45882981582650       -1.85216226048825
C            6.48461445918112        3.82925537321898       -1.93173871559157
C            6.90260087677660        4.30314921582150       -0.66256413211278
H            6.22364151887510        4.41896375727480       -2.78369828357575
C            7.07299253180461        5.71302831203733       -0.28680778319316
O            7.47902015353210        6.08802155740268        0.79074338759220
O            6.70251619481497        6.49400980747519       -1.29450238031034
C            6.87655602026598        7.91967063284113       -1.21983819139365
C            8.37630181457160        8.23287999300769       -1.18890478625436
C            8.73920423263654        9.68886146468715       -1.47306693768797
C            8.46427923286475       10.10963393969793       -2.91521833844915
C            8.93124301363952       11.53646609283440       -3.19479426540799
C            8.67565816849596       11.94332399748118       -4.64098774030149
C            6.06859161350592        8.52507434812270       -0.06244641044075
C            5.31540017872895        9.78840094758518       -0.46397766210249
H            6.44634974968755        8.24823682111705       -2.17205918050228
H            8.76521306941965        7.94596893147985       -0.21185194587722
H            8.85357862656053        7.59486133542119       -1.93555116103763
H            8.20699585127594       10.35232763979429       -0.78841673220563
H            9.80797568441115        9.80929876239183       -1.27735947595253
H            7.39561288598001       10.04080213182269       -3.12759010060558
H            8.98379682334782        9.42497649580761       -3.58840075424147
H            9.99950471184893       11.61601799564796       -2.98051167300080
H            8.40890868023637       12.22587707172017       -2.52673660057177
H            9.22145018092317       11.29334637882170       -5.32132753307568
H            7.61547212644807       11.87296348158369       -4.87549353170035
H            8.99749177342834       12.96753414766065       -4.81450584458409
H            6.72896338954644        8.73185759656286        0.77884293953200
H            5.34238231315259        7.77983178598340        0.27008893284250
H            4.75908953200963       10.17489651586160        0.38699569157029
H            5.99512327228441       10.56349024665239       -0.80691744491661
H            4.60984934644728        9.57435883835066       -1.26399063710980
C            6.14679446200737        1.36877402937042       -2.71620935985018
O            6.04520263896034        0.17911270392840       -2.10464249255433
C            5.74506758762833       -0.75360181495968       -3.03813898749319
C            5.65348249147876       -0.16214547998167       -4.27395503710258
C            5.90901627982673        1.21661518998162       -4.07664697757991
H            5.43805990074506       -0.64912637736093       -5.20017057763235
C            5.96331513933503        2.25261583624117       -5.11580935065366
O            6.17183218398898        3.42516525269213       -4.89520605512202
O            5.74157920724115        1.72145864536269       -6.31179764582116
C            5.87028874872423        2.53693511071692       -7.49045939564179
C            7.33262682537838        2.97433696781111       -7.63144306834989
C            7.71390092767390        3.52491457333937       -9.00395695798318
C            7.69138537076083        2.46679596434350      -10.10515661996318
C            8.18465076656551        3.01781440593824      -11.44118588342520
C            8.18447882384323        1.94984582237731      -12.52831383624112
C            4.85553623518579        3.69009939953040       -7.48903976622861
C            4.16121541451583        3.86930992161966       -8.83448407713822
H            5.61239800452408        1.82848417761635       -8.28458048794997
H            7.53858309753969        3.72643901508518       -6.86891863705162
H            7.95165862961460        2.10149422278300       -7.41286707264807
H            7.05771866935811        4.35465534010773       -9.27432424088938
H            8.72882086126364        3.92447549650592       -8.93110093246368
H            8.32808361779801        1.63179161725821       -9.80598001829429
H            6.67741172258768        2.08365501977429      -10.23539736858158
H            9.19716147371225        3.40934830567522      -11.31945287255464
H            7.54485274125808        3.84861897759988      -11.74894653343101
H            8.84708117347310        1.13082550837262      -12.25710527479005
H            7.18283668279168        1.54866855666900      -12.66906392701473
H            8.52314533815272        2.36482197906341      -13.47479326706075
H            5.35086164942911        4.61480087529521       -7.19288082128367
H            4.09669430707831        3.47309944670303       -6.73383298909608
H            3.45042624468666        4.69073889482642       -8.77874678091756
H            4.87519864491804        4.08928952846743       -9.62331758907958
H            3.61843951476860        2.96664720149412       -9.10684427606902
C            5.54863239609712       -2.08845418693543       -2.55192363623190
O            5.48324006618111       -2.24064975522912       -1.21489980875528
C            5.27365037636915       -3.54204376262489       -0.95738694671540
C            5.20373167751518       -4.25408896148454       -2.10895388399009
C            5.38779859647482       -3.32088824572553       -3.16669038336670
H            5.03807138355410       -5.30313578347963       -2.22759216523052
C            5.52479113287820       -3.66967334081279       -4.58380210901327
O            5.69111484381002       -2.87329925945210       -5.47997568178894
O            5.45771867740461       -4.99096058670283       -4.73508434138666
C            5.82594460558211       -5.58258499407266       -5.99355195061254
C            7.32041657722863       -5.32434220219226       -6.22073126609046
C            7.97391045561787       -6.17845324428232       -7.30459609073468
C            8.03261059229107       -7.66233241947533       -6.94791478740957
C            8.82103206378629       -8.47058798386755       -7.97598219623729
C            8.88345631215851       -9.94753398906897       -7.60542459887459
C            4.91115646530040       -5.11443334715053       -7.13381982276032
C            4.49487772444576       -6.24805372290562       -8.06431200362954
H            5.65324366659318       -6.64748495123447       -5.80395158615744
H            7.45015191567280       -4.26891709378241       -6.46475438671934
H            7.82545366330018       -5.50864348788976       -5.26882114646355
H            7.45418272130130       -6.04537390558045       -8.25542408548255
H            8.99563335312712       -5.81462716190377       -7.44003470526590
H            7.02236713756540       -8.07088188764572       -6.87946887248255
H            8.50517572407587       -7.77246219390351       -5.97009112209868
H            9.83566168268289       -8.07234858000009       -8.04706094363324
H            8.35461938532321       -8.36200590351920       -8.95836201974219
H            9.36979176784088      -10.07787432877092       -6.64129134374494
H            7.88178404226269      -10.36807854253570       -7.54309292369987
H            9.44351967055156      -10.50725404752939       -8.35093748060766
H            5.40569784226311       -4.32357933205526       -7.69746373507560
H            4.01141029117710       -4.68181233842790       -6.69038173740725
H            3.84539949399388       -5.86442956569650       -8.84797063174705
H            5.35702050880548       -6.71359560441028       -8.53355550695435
H            3.95034701416936       -7.01327205247727       -7.51494199040397
H           11.44308574007426       -4.56848035643565       -0.80731074763860
H            5.19859151456244       -3.82889398694980        0.07292989997143
