# Supplementary material for: Examining the Impact of Side-Chain Chirality on Conformation of a Helical Poly(3‑(S‑1-ethylhexyl)esterfuran)
Source: Macromolecules. 2025 Nov 15;58(22):12336–45. doi: 10.1021/acs.macromol.5c01499 (PMC13011260; doi:10.1021/acs.macromol.5c01499)
Supplement: Supplementary file 2 [file ma5c01499_si_002.zip › ma5c01499_si_002 (2)/Optimized Geometry Coordinates/6_14 oligomers XTB/fur-Hex-Eth-S-P-13-opt.xtbopt.xyz]

444
 energy: -641.517189404104 gnorm: 0.000582436784 xtb: 6.6.0 (8843059)
C           11.10022899080943       -4.42067510218347        0.18928770609644
O           11.02570106038803       -3.31960594131860        0.92822698665926
C           11.38286146705933       -3.65362520603487        2.19806436432236
C           11.69769243895224       -4.98924001950151        2.25798868364598
C           11.51328819745698       -5.48962372341128        0.94594118431386
H           12.02767675360053       -5.52965258718381        3.11896544433842
C           11.77223923463498       -6.84824777560392        0.44199301457942
O           11.33692968616832       -7.27010785041042       -0.60372667343417
O           12.56465160518851       -7.51618396143326        1.27631610130016
C           13.03884427036895       -8.82925387325844        0.92358539524896
C           13.94422338964768       -8.71966317077603       -0.30963711286426
C           14.73565479138632       -9.98172471472834       -0.64644030140160
C           15.77310277956300      -10.35633518608175        0.40978443866781
C           16.61279766626435      -11.55660383134262       -0.02274817922742
C           17.64174739819539      -11.93878755566364        1.03409394865616
C           11.87922635262772       -9.82229600310658        0.76660300502630
C           12.15842375090472      -11.16717682979798        1.42796863141374
H           13.63551579465705       -9.09772986593878        1.80150408796670
H           13.32069627325116       -8.45284235453133       -1.16490381797154
H           14.64204969444793       -7.89598392095154       -0.13420971202372
H           14.05183326016687      -10.81671970375345       -0.80546533350458
H           15.25319727540985       -9.80538346641139       -1.59280359638385
H           16.43087310056623       -9.50233381625204        0.58659269499797
H           15.27865261810221      -10.59381579717028        1.35318895541007
H           17.12456457279523      -11.32143067316921       -0.95877555260814
H           15.95465237536340      -12.40808204767914       -0.21238929781706
H           18.31824774243058      -11.10850101102210        1.22478084358612
H           17.14997612757293      -12.19988150139560        1.96881105914213
H           18.23019483183320      -12.79241370887619        0.70592283281709
H           11.65562719223272       -9.95821347819206       -0.29190400373387
H           10.99616624734935       -9.38195625189041        1.23558503100099
H           11.30678666853241      -11.82972865502444        1.29604060886070
H           13.03111463699606      -11.64855319109640        0.99655076079274
H           12.32983347887060      -11.03861481078623        2.49471792539121
C           11.43495963402156       -2.60977921394282        3.17727467367993
O           11.12900722315427       -1.36501803971770        2.77588083488586
C           11.31128704831886       -0.52291296150544        3.82770240233334
C           11.70591157724142       -1.24152300085229        4.92896327390945
C           11.80361825350981       -2.59188340341126        4.52155330593938
H           11.93642303603782       -0.85013881920087        5.89600309074183
C           12.37911436289438       -3.64693907895349        5.37066092412153
O           12.72227765145795       -4.74381932962021        4.99625398911956
O           12.52290955903199       -3.19363485368721        6.61796914723719
C           13.34618773640239       -3.90762841853924        7.55853588383440
C           14.80114390830625       -3.82839245683377        7.07976222166914
C           15.84161791915664       -4.28167432424172        8.10165321051427
C           15.91688325197383       -3.38331022988716        9.33448806072929
C           17.04711934818609       -3.80107539274062       10.27288253807338
C           17.11189096605993       -2.91413752335691       11.51033085634542
C           12.84957333481213       -5.33636572526592        7.81582773012061
C           12.84072214470471       -5.70131238175375        9.29611372416139
H           13.22057998011191       -3.30687686007257        8.46520572113859
H           14.89365578870543       -4.43932686192416        6.17932500026910
H           14.99984440268623       -2.78954277898395        6.80202355678216
H           15.64021033644990       -5.31003458321959        8.40522683729762
H           16.81687432072782       -4.27652034854695        7.60835539233505
H           14.97369637366400       -3.41974642313339        9.88213529286091
H           16.07556988974049       -2.35031696805732        9.01710570877434
H           17.99879378776538       -3.74906413301450        9.73906448979287
H           16.89758714388214       -4.83947337583229       10.57865550705573
H           17.27643809661369       -1.87686704643482       11.22689487810171
H           16.18062447584158       -2.97133508238812       12.07000703908892
H           17.92412080362838       -3.22459913982013       12.16341425695959
H           13.46139615433407       -6.04439370659563        7.25591118974637
H           11.83260192738217       -5.41540374722026        7.43175828555736
H           12.45244503598306       -6.70852822440793        9.42715228295696
H           13.83970611840521       -5.66490846900933        9.72100328015649
H           12.20711318572793       -5.01577690030121        9.85533642003899
C           11.17968492758520        0.88558377202699        3.61520447675497
O           10.75363025492998        1.31050868262445        2.41459758601679
C           10.77181729823947        2.66978810411541        2.41361996526076
C           11.19902271958429        3.12552190019391        3.63667511168417
C           11.48260334579819        1.98469995083503        4.42092388233984
H           11.29938435352236        4.14791109358829        3.93136862264078
C           12.16316933302808        2.04645119427774        5.72262055201186
O           12.61763708564007        1.10133496810054        6.32382453874164
O           12.28026390067053        3.31497972583992        6.12310144701413
C           13.14929211951456        3.63165105937650        7.22773593180862
C           14.59531434024239        3.36462170366180        6.78916843314309
C           15.67390705681660        3.89269718187990        7.73250051518098
C           15.69217048360647        5.41506177749453        7.85097065075863
C           16.85869033200342        5.90273171963779        8.70773053045782
C           16.87273414290590        7.42125194069748        8.83327276207201
C           12.73912574123382        2.91115672110158        8.51865837883910
C           12.82774381629563        3.80453134281190        9.75131405045501
H           12.98738192529025        4.70849900020601        7.34177748908490
H           14.71848562068854        2.28551567493805        6.67769040690531
H           14.72857078127469        3.81999250019245        5.80368684612326
H           15.55422099452697        3.44571140926819        8.72019713897341
H           16.64180709484457        3.56320318659518        7.34602743981679
H           15.77126741904845        5.85232761702578        6.85309426082469
H           14.75915753323551        5.76680839763407        8.29399404868122
H           17.79880996509620        5.56674413446161        8.26431924226165
H           16.78654946704220        5.45747710798165        9.70297699549304
H           16.96133625252151        7.88354603826968        7.85256209254576
H           15.95332391358949        7.77453822988491        9.29535726981319
H           17.71106423262604        7.74833046795697        9.44379305608925
H           13.35400107747444        2.02098897844656        8.65381625837483
H           11.70710557359038        2.57632965510389        8.39997895624441
H           12.44883971096707        3.27185290428470       10.62103809354910
H           13.85231672791635        4.09979822077325        9.95737043171334
H           12.23453991272924        4.70577217392927        9.61478324496674
C           10.45802128414147        3.36041616519029        1.19897121832341
O           10.18858018520900        2.62268131430920        0.11140892534644
C           10.00797856614519        3.46448419266957       -0.93945712015492
C           10.17380938529552        4.76386365729345       -0.52501517733588
C           10.45505485178126        4.71369260925391        0.85795368715793
H           10.09097130905463        5.63850913961291       -1.13263490949573
C           10.63526690307206        5.89202565362593        1.71897652959498
O           10.65902047153738        5.86983118432729        2.92721341682159
O           10.77184556042735        6.99307192270438        0.98314999313947
C           10.90652252272485        8.26504697910680        1.64835070772032
C           12.24939353305812        8.30981111413721        2.38801602470512
C           12.66641148308207        9.69180852012225        2.88755020373690
C           12.89724123115793       10.70617105158996        1.76950843538701
C           13.44710846404980       12.02629390404969        2.30579447285232
C           13.66033617135126       13.04420854098195        1.19212060138276
C            9.67916378531973        8.55621328365754        2.52372658972627
C            9.20765858082284       10.00341096901301        2.43209931377690
H           10.93008674133510        8.96333511950363        0.80533823305306
H           12.19504649317615        7.62668364118499        3.23696050420122
H           13.01376941124886        7.93252702322683        1.70243889902271
H           11.91931978790394       10.07391559223970        3.58423128826887
H           13.59796600911720        9.57456772451899        3.44738062228581
H           11.96106788492985       10.90371322416020        1.24498628571491
H           13.60252724194846       10.29044049495905        1.04612946310361
H           14.39533510943467       11.84338428849419        2.81649712848764
H           12.75027012989526       12.43485123491799        3.04157069831379
H           14.36519281068214       12.66218999631630        0.45676868452566
H           12.72135637485761       13.25798994938544        0.68588233446530
H           14.05385392525085       13.97541902145862        1.59284910229444
H            9.89722184959936        8.29661054757393        3.55996010558290
H            8.87222034770137        7.90034200281304        2.18708667837743
H            8.29379868034074       10.12898310180604        3.00863424339447
H            9.95080226266863       10.69302111355102        2.82247540032150
H            9.00109137256333       10.27517315522162        1.39928672881114
C            9.67713877805652        2.86614040155856       -2.19749988152457
O            9.50857650192633        1.53901599819758       -2.18769562927712
C            9.22464903344534        1.13188882642505       -3.45014509760412
C            9.22610321063987        2.21216097525268       -4.29676143420310
C            9.50409246209084        3.34566479957919       -3.49656013592139
H            9.03951327909704        2.19543161974864       -5.34828290067367
C            9.48809953601682        4.73651304033150       -3.96314659894569
O            9.47345980497149        5.69879955770062       -3.22810852026804
O            9.47355306055541        4.79514407056086       -5.29072272630329
C            9.30858892411643        6.07294856242941       -5.93987809004367
C           10.52409331188082        6.96140470057527       -5.64731015641596
C           10.60414894508828        8.24643339004018       -6.46863071641280
C           10.76586746615022        8.01414168852012       -7.96875861858155
C           10.94651648224902        9.32785582230637       -8.72670092905384
C           11.10260559928160        9.09996780355924      -10.22506929645467
C            7.94706282306513        6.67744668266725       -5.56771362635443
C            7.25837623816906        7.38391087548419       -6.73015371533577
H            9.30622905875345        5.79375020178658       -6.99904289401508
H           10.51320330733781        7.22050764790048       -4.58771432486388
H           11.41991720429568        6.36183811355693       -5.83327277532512
H            9.71804913051968        8.85565455149833       -6.28601727922410
H           11.46666672327713        8.81485401022904       -6.11003756370679
H           11.63474639842044        7.37538021325628       -8.14319102228714
H            9.88920540564830        7.49824838625503       -8.36328721703948
H           11.82806760060716        9.84835113682467       -8.34521922116510
H           10.08106860990190        9.97042482412094       -8.54657535532881
H           11.97192542557746        8.47800096907598      -10.42722240548799
H           10.22429670089316        8.60036112454027      -10.62823339330951
H           11.22899289985896       10.04594506829203      -10.74633326447516
H            8.06202056232402        7.36015410533497       -4.72543091340033
H            7.30834813457905        5.85313434066294       -5.24092381394191
H            6.25695979637965        7.68533006490341       -6.43126822359352
H            7.79849944737841        8.27212859958092       -7.04493509756806
H            7.17222763793605        6.71698527350403       -7.58568925080853
C            8.92660730363532       -0.26449592647830       -3.56377203295460
O            8.82422726244787       -0.88783319207508       -2.38748012561379
C            8.54260290191921       -2.19264971385524       -2.61040430669675
C            8.48301515533252       -2.42782136887937       -3.96196909608296
C            8.71690196023061       -1.17999548308068       -4.59224384112332
H            8.29698372555563       -3.36558762955060       -4.43789264671886
C            8.66200502481549       -0.88892767939488       -6.02854045171534
O            8.65428775756770        0.23587846989295       -6.47837657444139
O            8.61491835899588       -2.00261937950611       -6.75075709051849
C            8.42757954631109       -1.91231525459345       -8.17915322708260
C            9.64356612895677       -1.22468038956467       -8.81208549647526
C            9.70995221284962       -1.27964073574413      -10.33682832288166
C            9.82535179944622       -2.69299322470930      -10.90215648888774
C           10.00602207516305       -2.68034733791752      -12.41876219342842
C           10.10819595553189       -4.08974256056818      -12.98849548463042
C            7.06843623664986       -1.26719192387235       -8.48279073588582
C            6.36643519011570       -1.85807055899469       -9.70019763073866
H            8.40667139487783       -2.96632149324512       -8.47696607547287
H            9.64967012649049       -0.18039012187335       -8.49671644432741
H           10.53757625753940       -1.70105935367493       -8.39915225947710
H            8.83639932092747       -0.78456053626866      -10.76261430753737
H           10.58880299251894       -0.70835341182183      -10.64857639318928
H            8.92931815959708       -3.26607480793956      -10.65963150623923
H           10.67806762211292       -3.19729429434508      -10.44187055602480
H           10.90956114470388       -2.12066616561769      -12.67173638326137
H            9.15952561209423       -2.16428005478686      -12.87856259468339
H           10.95778838845064       -4.61443531010358      -12.55691233238681
H            9.20734876345164       -4.65742173195573      -12.76533431987007
H           10.23606465217920       -4.05927762130579      -14.06798990204614
H            7.18979438955718       -0.19047076044044       -8.60143188504839
H            6.43510459095699       -1.43608249293572       -7.60837719253378
H            5.36323487110346       -1.44483021363939       -9.77673435145416
H            6.89419129894504       -1.63750507578903      -10.62338025006677
H            6.28088925290589       -2.93886963301441       -9.60659768512411
C            8.32282319140138       -2.91413449391406       -1.39065123558218
O            8.35933825728741       -2.12563103815399       -0.31453289966994
C            8.13491669856876       -2.87527271806233        0.78416509375918
C            7.94034322337358       -4.18630300133475        0.41650318717684
C            8.05263398618308       -4.22147996571160       -0.99842252233597
H            7.75610146914302       -5.01381234857959        1.06830474315974
C            7.91724306738096       -5.37552304186979       -1.89979604376038
O            8.16913175110524       -5.31694290786739       -3.08335772453547
O            7.48552553103140       -6.44763359136035       -1.25179757292332
C            7.31035780989612       -7.69355100465214       -1.96249968710617
C            8.66046442982876       -8.20497579780744       -2.47863869228168
C            8.81474424547827       -9.72906743165152       -2.49638554993207
C            8.53144747470837      -10.39560589653770       -1.15113928776518
C            8.97585072590594      -11.85663295925162       -1.12740315098859
C            8.54751339624512      -12.54991725907284        0.16082716936168
C            6.20894161116192       -7.53634996437238       -3.01545831294076
C            5.78763076695877       -8.84371831020743       -3.67337422869389
H            6.95360607849397       -8.35228944084836       -1.16741769000419
H            8.83798747265571       -7.81019285362681       -3.48019308343278
H            9.43561977581635       -7.79686462618915       -1.82511739825384
H            8.17175079566982      -10.17554630733315       -3.25567094111594
H            9.84844723808078       -9.94198531166479       -2.77992913377408
H            9.04607067292025       -9.84536800997484       -0.36192729056297
H            7.46113805800560      -10.36405119211235       -0.93886965793980
H           10.06195124830706      -11.90998529991641       -1.22847852064818
H            8.53950905966871      -12.38131855477720       -1.98103336055633
H            8.93413756748699      -12.01701674563549        1.02712590420363
H            7.46275801655080      -12.57463769790156        0.23694696013158
H            8.91564726236458      -13.57315137737769        0.19126679490016
H            6.54074351653254       -6.83380409132027       -3.77808126452292
H            5.34523061848297       -7.09812729645185       -2.51038911848477
H            4.88161573427875       -8.68073532373016       -4.25311641519359
H            6.55626007631865       -9.21231988867654       -4.34666738096671
H            5.57910760639715       -9.60752502167448       -2.92735879787357
C            8.08952945839175       -2.07233801509237        1.97446088171519
O            8.01707774601457       -0.76540896867892        1.72175825077213
C            7.96630182172266       -0.09415444718514        2.89357624162262
C            8.01571409163787       -0.98522966344547        3.93896293577213
C            8.08863910363246       -2.27584667401421        3.35054880536561
H            8.00615021207822       -0.74624772505233        4.98172655243119
C            8.09930735878824       -3.58224804507174        4.01228290339866
O            8.24374410606708       -4.62885119329433        3.42154858849255
O            7.88648956308471       -3.45961253360414        5.32230453601686
C            7.75650616245531       -4.64569431385443        6.12755988749305
C            9.10307031524680       -5.37318280152131        6.18927106242324
C            9.15026000893112       -6.54114018941515        7.17261364009684
C            9.01839446908809       -6.11987735681896        8.63472124025830
C            9.17068534394462       -7.30919326437391        9.58058908019246
C            9.09212836923830       -6.88540807352314       11.04191391969821
C            6.58928910994258       -5.51466267988385        5.63370291402905
C            5.69770016209304       -6.01984593525868        6.76239207504786
H            7.51367283957567       -4.22880384384966        7.11061079633110
H            9.34087945502156       -5.73869649819849        5.18885380898304
H            9.86099112232283       -4.63261963164710        6.45985101050720
H            8.37024351949835       -7.26243839213335        6.92484265712103
H           10.10875998350769       -7.04934742501202        7.04071427615828
H            8.04557803448768       -5.65584618795512        8.80556514707100
H            9.78298630912924       -5.37606907343532        8.86640032279752
H           10.13018701362805       -7.79743517791958        9.39585515538838
H            8.38576285932263       -8.04010963495241        9.37157328543877
H            9.88343106103814       -6.17651111103309       11.27539630452900
H            8.13567792202953       -6.41099898104133       11.25100991177362
H            9.19861047827734       -7.74613824093209       11.69802179088370
H            6.97641489096896       -6.35135823081549        5.05155355417449
H            5.98228983054430       -4.90472647303304        4.96068752739460
H            4.87452009901102       -6.59956130796555        6.35073547379086
H            6.24775972953781       -6.65387109641396        7.45146739390938
H            5.28044853728239       -5.18499936239046        7.32155228317480
C            7.78570111665478        1.31876104124116        2.70147113217210
O            7.53229912869064        1.63171246951129        1.42894751943381
C            7.36730849726814        2.96998672457686        1.32742268217571
C            7.52583223067712        3.54775773002823        2.56281980953461
C            7.78930298171061        2.48182556033107        3.46502975465376
H            7.47466534433768        4.58984100007296        2.79716973405048
C            7.93556327343689        2.56753459005219        4.92254161740202
O            8.09662046345914        1.60450146681885        5.63850988532061
O            7.81134969157911        3.82711667979537        5.33022846899982
C            7.73477166954068        4.12772964907182        6.73309811747480
C            9.03372287719245        3.74957822852585        7.45080954671506
C            9.11294111486647        4.28294690286432        8.88091087844144
C            9.30700496260053        5.79570812537810        8.95506473491887
C            9.43932687093016        6.28069394211205       10.39745922211707
C            9.65590419846421        7.78719278059286       10.47203232484021
C            6.47964866216445        3.48949728639147        7.35445155243313
C            5.63572611315301        4.48760789669226        8.13927943594959
H            7.62445590768186        5.21692166871085        6.72300182138688
H            9.11122494455192        2.66097550259002        7.46463265593255
H            9.87092424158485        4.13735547611338        6.86496418010815
H            8.21380412698453        4.00127328713586        9.43089301781541
H            9.95494971633126        3.80093160639657        9.38015288754285
H           10.20451488446997        6.07013231965213        8.39577835601189
H            8.46216587793299        6.30529848169035        8.48871274648871
H           10.27691176407523        5.76984320016648       10.87850334088123
H            8.53460816013986        6.01711144351987       10.95056435881844
H           10.56358786829522        8.06872050029041        9.94241045727746
H            8.81974488774123        8.31559507778579       10.01918431757879
H            9.74732188397536        8.11158218438117       11.50601875413808
H            6.77015281719326        2.65504132730000        7.99387895740519
H            5.86950798223426        3.07983256982814        6.54637206399620
H            4.76254679323405        3.99046523599165        8.55582853976845
H            6.20099353752843        4.92657551119262        8.95694661154253
H            5.29421220325194        5.29013132230293        7.48919457422882
C            7.00242498122043        3.35066556348581       -0.00959373114883
O            6.71551792961013        2.28256178732879       -0.76508520359925
C            6.41157623276982        2.69895673993769       -2.01249068171447
C            6.49300026283306        4.06800457938319       -2.07326612464898
C            6.87005417397814        4.50239241444406       -0.77639191264326
H            6.31789522990818        4.68215315032477       -2.93010149783902
C            7.11400454835947        5.89889935800837       -0.38587511394637
O            7.54897391249443        6.24390695395236        0.68946861338116
O            6.77197667743296        6.70248875726464       -1.38690487004707
C            7.05182912303612        8.11177345227941       -1.33207539034361
C            8.57124583153640        8.30530278902142       -1.36731559315125
C            9.03682251586313        9.72305873552263       -1.69220294966390
C            8.76383841071294       10.13301310958166       -3.13773408439499
C            9.30488118430651       11.52682853694109       -3.44890012722007
C            9.07477063901922       11.91288473250076       -4.90495681092151
C            6.34417614928306        8.78655021317153       -0.14795753562148
C            5.66938509858324       10.09850076517167       -0.53288536923027
H            6.60752519469503        8.46553606246848       -2.26882781180843
H            8.97323100197459        8.00049469946572       -0.40131002949064
H            8.96613876399505        7.61925232399236       -2.11945080012618
H            8.57050979300882       10.43988614137848       -1.01337929947541
H           10.11581903479546        9.76754440466763       -1.52161766822973
H            7.69007387295979       10.11900149176618       -3.33415898689090
H            9.23534930233866        9.40907005011414       -3.80505253692942
H           10.37534992057607       11.55591501473641       -3.23266828623700
H            8.81741260586537       12.25767191445340       -2.79884061000527
H            9.59535408811816       11.22499193802344       -5.56760459677592
H            8.01382552505450       11.88384462210668       -5.14454320468237
H            9.44263642583888       12.91786054780639       -5.09869237433849
H            7.05544646045539        8.95172619020775        0.66067155344429
H            5.58058112519711        8.10118940391194        0.22654663439815
H            5.18552099588721       10.53639911619242        0.33723562474955
H            6.38798301122429       10.81561617913143       -0.91999045793475
H            4.91196601995596        9.92900164755286       -1.29528778445638
C            6.06221978243833        1.62577519236592       -2.89487523591152
O            5.88242254527003        0.44779704389522       -2.28073262827443
C            5.59536983670594       -0.48281333586010       -3.21963198606020
C            5.58853964207597        0.10061028469191       -4.46442480888265
C            5.88660580712860        1.46963673195865       -4.26471266234180
H            5.40142486438070       -0.38683708795939       -5.39663365680237
C            6.03516370096343        2.49258658939265       -5.30803730368661
O            6.30515402374470        3.65227554213751       -5.08628498560009
O            5.82201544781487        1.96284947569825       -6.50571160307126
C            6.03731292476547        2.75140333924854       -7.69003704757913
C            7.52977396560167        3.08464395594021       -7.79307758019411
C            7.98445611815065        3.61138878319140       -9.15243902082110
C            7.91483157627665        2.56178286246668      -10.25969568084103
C            8.47046589755135        3.08513558907026      -11.58232434854350
C            8.42843852043086        2.02274212016483      -12.67407419073061
C            5.10417763252783        3.97054085183657       -7.73124551894706
C            4.46861449445935        4.18319757118792       -9.10068465370901
H            5.75346533758930        2.05072108028070       -8.48231653644994
H            7.76847747937601        3.81808973330494       -7.02215157472960
H            8.07974573471094        2.16946225301031       -7.56328935047348
H            7.39648412039585        4.48697561538175       -9.43489674435548
H            9.02318605276578        3.93691089775298       -9.05172218458761
H            8.48904254781788        1.68557537459386       -9.95226279336739
H            6.88067992643992        2.24689960611981      -10.41229502202503
H            9.50228268566578        3.41311579243697      -11.43687719025932
H            7.88998302862960        3.95484933326362      -11.90023883940925
H            9.03728647151464        1.16566349875217      -12.39468502205534
H            7.40794233906302        1.68089490098215      -12.83480599202990
H            8.80793084718996        2.42073190493240      -13.61234276034847
H            5.65104830824268        4.86226284150482       -7.42534222591245
H            4.30752762002983        3.81245720615818       -7.00072562493908
H            3.81744006901610        5.05407174254866       -9.07626284160112
H            5.22161201352195        4.34216129448524       -9.86751120936151
H            3.87136748287154        3.31858876206660       -9.38242032710042
C            5.32999942815623       -1.80029686716369       -2.72685152814823
O            5.22131520368844       -1.92825839304377       -1.39393709377919
C            4.94340651036740       -3.22641387882279       -1.11517807309955
C            4.87786880085388       -3.94725183832522       -2.28082436953516
C            5.13428628062310       -3.03700751596616       -3.33246883993432
H            4.65833168131936       -4.98787983819287       -2.37443673251662
C            5.29405347016232       -3.40046706048010       -4.74692583714186
O            5.51440521695564       -2.61583737163594       -5.64185884703080
O            5.18355426355566       -4.71652005475997       -4.88943392991245
C            5.51645326849559       -5.33319516317084       -6.14670328042239
C            7.02038949575437       -5.15402977133340       -6.38755254432274
C            7.62797997898570       -6.10243815463514       -7.41879028695282
C            7.63841212921579       -7.55533385387097       -6.94858275370694
C            8.38638741543487       -8.47444460041935       -7.91099144755720
C            8.41767988312019       -9.91035369625495       -7.40110397139115
C            4.61857752776648       -4.82896015118958       -7.28488155944241
C            4.13101327893297       -5.95176161683784       -8.19365892829843
H            5.29146988797498       -6.38591145672588       -5.94825916952475
H            7.20036528733471       -4.12067473428887       -6.68665936179142
H            7.52525745595895       -5.31566527486398       -5.43103143920931
H            7.09938278901079       -6.02093486193860       -8.37044327827710
H            8.65983724325992       -5.78656943864125       -7.59146381410146
H            6.61527283244627       -7.91972224143943       -6.83920471561081
H            8.11624545164497       -7.60196769106742       -5.96786815187149
H            9.40950180760719       -8.11287127433851       -8.03583790008573
H            7.90410452321300       -8.44645590874816       -8.89126859328937
H            8.91401265084367       -9.95825021524433       -6.43408973334692
H            7.40696396991406      -10.29721799724377       -7.28685135644824
H            8.95435374942369      -10.55393653347505       -8.09425055030045
H            5.15027156357536       -4.07549476048062       -7.86582784198847
H            3.74859483727630       -4.34097485865128       -6.83981920439625
H            3.49708825559552       -5.54503838769709       -8.97835841478615
H            4.96176836900745       -6.47231697903752       -8.66192255684451
H            3.54994082065104       -6.67616607221944       -7.62697918838925
C            4.82071594236618       -3.59081248197277        0.26603260296450
O            5.07054228725053       -2.63045118721382        1.17598237189896
C            4.93117961297816       -3.16933527169521        2.39830393949288
C            4.58965979418438       -4.47805136001418        2.30917022942374
C            4.50945003914911       -4.77704725165909        0.91925042996609
H            4.40370820837427       -5.16780931154568        3.10470579178657
C            4.11092484810231       -6.07919304324896        0.37475066705284
O            3.91122116605853       -6.31826682963369       -0.79398987670545
O            3.96171389101055       -6.96168122068645        1.36687937164275
C            3.50907132374093       -8.29787107320509        1.08184483726350
C            4.55346801378950       -9.03032489310891        0.23339647987625
C            4.32654079391707      -10.53407740205558        0.09091687546108
C            4.56192365732138      -11.31551599445566        1.38127681198623
C            4.37645290202912      -12.81748290331207        1.17421886438533
C            4.67981633932384      -13.60655907031700        2.44167014778410
C            2.10154751621324       -8.28809300299099        0.46507734407528
C            1.15903560162835       -9.28341590226172        1.13212969018963
H            3.46563562617479       -8.74019682518133        2.08298753837023
H            4.55237181551881       -8.57641902929464       -0.75761562027306
H            5.53178889470830       -8.85343609120972        0.68914864988227
H            3.31763328000790      -10.72349595143727       -0.27792193368732
H            5.01936341961426      -10.90814051834404       -0.66815239417585
H            5.57729298278408      -11.12363561146510        1.73643017844129
H            3.87107688871878      -10.97749554406666        2.15571794134736
H            5.03486484032493      -13.15734984974473        0.37096711421922
H            3.34886340876413      -13.01466158431957        0.85957586108157
H            5.70919735879970      -13.44433536929843        2.75353235111155
H            4.02382102143899      -13.29491038630895        3.25143041738263
H            4.53592028052294      -14.67129656374844        2.27414139800679
H            2.16820148450585       -8.48920706700262       -0.60465590107555
H            1.68561556536094       -7.28467568715371        0.58034439251650
H            0.17895078882627       -9.23788745731086        0.66319002027015
H            1.53172008601222      -10.30038911664168        1.04584387906832
H            1.04281956400391       -9.04972013801861        2.18834605758055
H           10.86899640029230       -4.35156621603272       -0.85580507180882
H            5.09546086498395       -2.52258879150628        3.23760655644776
