# Supplementary material for: Examining the Impact of Side-Chain Chirality on Conformation of a Helical Poly(3‑(S‑1-ethylhexyl)esterfuran)
Source: Macromolecules. 2025 Nov 15;58(22):12336–45. doi: 10.1021/acs.macromol.5c01499 (PMC13011260; doi:10.1021/acs.macromol.5c01499)
Supplement: Supplementary file 2 [file ma5c01499_si_002.zip › ma5c01499_si_002 (2)/Optimized Geometry Coordinates/6_14 oligomers XTB/fur-Hex-Eth-S-P-14-opt.xtbopt.xyz]

478
 energy: -690.809570981956 gnorm: 0.000389474297 xtb: 6.6.0 (8843059)
C           11.32090778539603       -3.40004209073996        0.56003735632045
O           11.24843531786022       -2.21612642752989        1.15383216923437
C           11.17452969953928       -2.43364266705955        2.49502202373700
C           11.21568147531780       -3.78265613244557        2.75067225110276
C           11.30795569746974       -4.41418208519859        1.48678563133783
H           11.16913827097964       -4.25378836038913        3.70791751174911
C           11.37201019162250       -5.85436639463116        1.19027761012650
O           11.31048676527653       -6.30836907854062        0.07324774909967
O           11.53354467826093       -6.55601422339067        2.30904661247333
C           11.62887035803832       -7.99040911111438        2.24160600928171
C           12.91872311423537       -8.37824630370064        1.50834975789557
C           13.29929093529555       -9.85395335448705        1.60962283383732
C           13.64373690880381      -10.30550279862937        3.02723560416228
C           14.11318476700448      -11.75850082772656        3.05866869040816
C           14.44297451086924      -12.21680583388655        4.47398905358009
C           10.35191005571702       -8.60066076575387        1.64885218575765
C            9.88257866626586       -9.83118345913268        2.41673414539578
H           11.70930395159404       -8.26381793103703        3.29943459305485
H           12.80348307747760       -8.11090252331580        0.45669511372346
H           13.72904307044774       -7.77054952098390        1.92144994443447
H           12.49253759515099      -10.47146209279867        1.21385269272906
H           14.17263452554462      -10.01670251401584        0.97276791025425
H           14.43097411430019       -9.66372690482121        3.42940452038255
H           12.77090907037802      -10.20423857213182        3.67435325557915
H           14.99767135773654      -11.86697957733374        2.42694614174134
H           13.33131308124467      -12.39867174168431        2.64280737602712
H           15.23584065629329      -11.60419238793410        4.89766877512349
H           13.56798920847260      -12.13387504693659        5.11528256728001
H           14.77251955465768      -13.25314409899331        4.47537377746952
H           10.51661867974160       -8.84620986737043        0.59928993764999
H            9.57049958797263       -7.83753361057868        1.68604016861273
H            8.97134782603424      -10.21888509049456        1.97017762676744
H           10.62992698881250      -10.61999781802655        2.40342100304518
H            9.67560878626151       -9.57792922286767        3.45473690367710
C           11.07866182705617       -1.27717067653543        3.33499862257074
O           11.15442621842946       -0.08943201932672        2.72086931571625
C           11.08012525359594        0.88343495953782        3.66423844894829
C           10.96429662456221        0.31378918376351        4.90843598761432
C           10.94598086018308       -1.08680559623089        4.70956175902070
H           10.89848047483722        0.83182634619051        5.84005464707057
C           10.65838628642428       -2.08559776678176        5.74720167018869
O           10.44636113946179       -3.25720699272310        5.52757115546230
O           10.62170849994745       -1.52287449052344        6.95193517319581
C           10.13021122371270       -2.28299858488132        8.07470674901044
C           11.08098607675143       -3.44432408812236        8.38716144350453
C           10.76756743250404       -4.19503891764414        9.68000339238757
C           10.93638020586914       -3.35494052075874       10.94361543005727
C           10.66433516921373       -4.17428766483093       12.20372401850485
C           10.83449987690200       -3.34353814544382       13.46931395257597
C            8.66719551810747       -2.68737836605166        7.83588638281354
C            7.78063748629944       -2.51513755183875        9.06442524642910
H           10.17709123358824       -1.54743620462378        8.88466774372830
H           11.04922038813625       -4.14703427406036        7.55341998353595
H           12.09484295977861       -3.03832410570453        8.44228778770071
H            9.75077097607880       -4.58871261420885        9.63756446249643
H           11.44582026314475       -5.05067428405170        9.74011299869274
H           10.25167789142823       -2.50584051552982       10.92221116760571
H           11.95443837583505       -2.96099241302547       10.98185967752916
H           11.34532625625539       -5.02810403794143       12.23618096819614
H            9.64478598912882       -4.56618115363353       12.16479888570212
H           11.85011146749226       -2.96039708267468       13.54000565710430
H           10.14991754921471       -2.49801691740575       13.46501139748976
H           10.63219955950624       -3.94461106373849       14.35270479057272
H            8.62078792910432       -3.71409798418816        7.46983868991774
H            8.27538208099256       -2.03900011860333        7.04942877935211
H            6.74351654647815       -2.68449861014610        8.78537743416731
H            8.04159776429296       -3.20868636128800        9.85913681875488
H            7.86696624922345       -1.50288931079518        9.45367836712464
C           11.07026216007385        2.22940185582706        3.17972231383696
O           11.00994837538467        2.37329202549748        1.84709848906013
C           11.02722215064941        3.69772358022135        1.56391831046629
C           11.09546066050343        4.42387942886784        2.72605523668771
C           11.11499014106160        3.48489451801664        3.78259620005593
H           11.13616844745713        5.48685204840562        2.81859307752764
C           11.11158537024347        3.82762366562638        5.20815271423122
O           11.04743081301558        3.02404887678668        6.11193405437712
O           11.16571118238774        5.14830575171591        5.36610481540458
C           11.01377930764961        5.72110672584215        6.67674150771867
C           12.18425883077843        5.30569375228098        7.57659559038146
C           12.21869166267266        5.99085623326025        8.94125614396022
C           12.50194921174984        7.48957816626204        8.87375967892707
C           12.59162557022956        8.10656336463223       10.26818554401598
C           12.87645048654213        9.60217065126357       10.21105836050953
C            9.62780336211693        5.38033431376183        7.24571960553271
C            8.92087459866494        6.57751746675629        7.87030829173617
H           11.07172205896573        6.79421871947891        6.46617720651093
H           12.13090869215764        4.22628923182141        7.72536962797297
H           13.11106824605198        5.52261421697988        7.03901337777663
H           11.27646530109974        5.81972191328649        9.46419726350781
H           13.00713995076939        5.51676132210843        9.53180212603148
H           13.44323978681997        7.65526904512977        8.34506891222211
H           11.71414560683002        7.99477218304055        8.31265067859224
H           13.38293471021972        7.60860992138570       10.83333794858596
H           11.65164217085460        7.93653972493294       10.79927945597692
H           13.81931738545935        9.79118923524369        9.70254884982064
H           12.08727870518349       10.12076066855001        9.67079436216926
H           12.93758412858414       10.01946632075675       11.21345247460023
H            9.72458336981175        4.57820621865646        7.97550759469310
H            9.01351627522097        5.00368405802051        6.42435547909343
H            7.93396997659365        6.28269769729691        8.22097208334851
H            9.47702392510494        6.97280726409804        8.71560305960455
H            8.79696558885781        7.37205689054112        7.13778862453990
C           10.93838096157450        4.08641107518777        0.19145619069144
O           10.50738034465936        3.17803193095813       -0.69734785086053
C           10.50611777503960        3.75881119778750       -1.92573329654756
C           10.93048922450384        5.06266427746218       -1.82128721136027
C           11.22132248628025        5.28516688042275       -0.45725301070221
H           11.04619199702248        5.75959903197401       -2.62310866074583
C           11.91545499940841        6.46838417527319        0.07269292915071
O           12.45181410749927        6.52342552517944        1.15398769726741
O           11.92271304120777        7.44830166134419       -0.83450400617345
C           12.81362832680115        8.56907939373189       -0.67677917057688
C           14.24848796396523        8.06299891993941       -0.87156072195577
C           15.30835043222018        9.15492839541742       -1.00003724350855
C           15.15079439744808       10.01405699023122       -2.25286952321395
C           16.28121465342506       11.03202011304107       -2.38837653771466
C           16.11271224003701       11.90293164786605       -3.62739967193355
C           12.59209332809413        9.32440403345676        0.64013514602710
C           12.59720490448982       10.83899362409433        0.46506920034090
H           12.52537098084718        9.20607394601138       -1.51938642777688
H           14.49581039629469        7.42276606742970       -0.02196840029607
H           14.25989309488871        7.44347570672257       -1.77252380345762
H           15.29612603027059        9.78947715003003       -0.11270409403667
H           16.28604553130314        8.66772823296360       -1.03377662254278
H           14.19947025095915       10.54774603474619       -2.22310850589151
H           15.14016638179827        9.36767041074969       -3.13317809608660
H           17.23745048733954       10.50667889245257       -2.44112182029557
H           16.30338842915276       11.66730125801227       -1.49949447498332
H           16.10470550195308       11.28951866855423       -4.52567500938855
H           15.17548236736963       12.45368414962385       -3.58196188477663
H           16.92746653212027       12.61871258240587       -3.70758553171134
H           13.34991183588347        9.02614223838154        1.36524143027981
H           11.62521557483444        9.02369684929906        1.04361548033953
H           12.40657404636590       11.32110694763303        1.42135916215980
H           13.55359221620274       11.19421026318335        0.09272248955453
H           11.82246606460261       11.14755209436514       -0.23320126118273
C           10.14807350941375        2.95592471662958       -3.05461157815936
O            9.76302994033258        1.68872827576438       -2.83109829151147
C            9.49960689568852        1.10676840245995       -4.03017078567606
C            9.71677186409017        2.01486963388974       -5.03918498010487
C           10.13816645873373        3.21391399350249       -4.42493753576206
H            9.58267737617009        1.84906473534986       -6.08575510306452
C           10.47908079264646        4.44700859446132       -5.14833078868003
O           10.99876417119948        5.42548439916136       -4.66456329422575
O           10.14896109763593        4.33864225644278       -6.43505419589873
C           10.33863471037928        5.47093140506035       -7.30510353679975
C           11.83791815843008        5.72413646054654       -7.50040426443026
C           12.17561198249557        6.70374038675016       -8.62276045802959
C           11.79096849570148        6.19998385829157      -10.01234579137834
C           12.24582842927140        7.15985039074423      -11.10972056450432
C           11.85123792416923        6.66263793673882      -12.49501267461310
C            9.54890177192071        6.69000017064934       -6.80423986081292
C            8.78055997691960        7.39959636401760       -7.91334280085581
H            9.90221389212864        5.11356101881959       -8.24293670747460
H           12.24672851550107        6.10055919470957       -6.56151926395018
H           12.31133449819277        4.76089808582456       -7.71008679399451
H           11.69361511403271        7.66360161288532       -8.43215177934886
H           13.25482358895048        6.87510383435155       -8.60235934257754
H           12.24661343311568        5.22125595359418      -10.17924347794395
H           10.70871149712557        6.07743519552463      -10.08016790528215
H           13.33079489921234        7.27738033101095      -11.06168887255360
H           11.80037194537768        8.14250473115162      -10.93680864717655
H           12.30090845740556        5.69220174770919      -12.69363306946831
H           10.77072945809543        6.55963970321100      -12.56992522278803
H           12.18373377803116        7.35818626790442      -13.26195602538459
H           10.22488087642742        7.38735855855012       -6.30854334618340
H            8.83592581827429        6.34166832469222       -6.05311847876152
H            8.21972178724870        8.23376408143091       -7.49786325767798
H            9.44955312056585        7.78618156317656       -8.67708383148169
H            8.07702877404181        6.71853069426832       -8.38649166524296
C            9.10010309557103       -0.26889873638163       -4.04919299869705
O            9.05288229884553       -0.92565496931716       -2.88054488084615
C            8.72299808586599       -2.21983644509776       -3.13161529456556
C            8.57096213252066       -2.40571119024960       -4.48421949496497
C            8.79174629170695       -1.14863085145559       -5.08902688652895
H            8.32746840239789       -3.32358320280514       -4.97355932020098
C            8.56786262799987       -0.84860217259193       -6.50826141987347
O            8.40929637731420        0.26807848388961       -6.94843274255997
O            8.52772595414259       -1.95680663086003       -7.24041523460828
C            8.18463449003521       -1.85480945259870       -8.63837106233875
C            9.28577154853140       -1.09039423474877       -9.38476318705934
C            9.17654315919239       -1.11381655531103      -10.90809780390610
C            9.30759811919218       -2.50864118327175      -11.51516491007657
C            9.30634544159272       -2.46383822545444      -13.04180916279419
C            9.41939225227880       -3.85689341075608      -13.64863344231392
C            6.77302700335364       -1.27231035186324       -8.79921456166271
C            5.95993050625947       -1.94725499465101       -9.89811480868801
H            8.18727355517338       -2.90343758577738       -8.95342160154269
H            9.27061774055495       -0.05260747212844       -9.04887757572410
H           10.24464637249959       -1.52469184975078       -9.08781150233569
H            8.23341872710185       -0.66234419209282      -11.21843788544957
H            9.97762820077221       -0.48557602877210      -11.30619987386988
H            8.48333183171248       -3.14096008404120      -11.18169081450638
H           10.23760002089290       -2.96563658209259      -11.16931910745371
H           10.14045326060764       -1.84875698322965      -13.38714826680089
H            8.38380150783249       -1.99156899568121      -13.38827523791092
H           10.34130023759494       -4.33787897666868      -13.32903460757378
H            8.58361320488221       -4.47865163231063      -13.33467140415526
H            9.41877611479276       -3.80410194310068      -14.73482844428399
H            6.84059629310849       -0.20056770441356       -8.98764739084371
H            6.25175072663526       -1.40150268027509       -7.84716604213275
H            4.94719200564441       -1.54971517579702       -9.90055430626627
H            6.39117576647564       -1.77822329432184      -10.88071450348827
H            5.90661800118948       -3.02089643833126       -9.73128463250002
C            8.52266576342030       -3.06858840351419       -1.99529024998033
O            8.52947970193312       -2.45409905107523       -0.80539578336567
C            8.29277383768303       -3.37930640340569        0.15618586970239
C            8.14274382381659       -4.61733021594830       -0.41665064762217
C            8.27672847593947       -4.42937473533602       -1.81211009185498
H            7.96825674203319       -5.54052862254256        0.09124545686994
C            8.10205603313973       -5.48910954335115       -2.81463239678828
O            8.16082298501196       -5.32146176818395       -4.01288681075078
O            7.85447305240827       -6.64778682504563       -2.21820093670172
C            7.54669276109592       -7.80466349176801       -3.01240997570679
C            8.70608107419378       -8.19084877017977       -3.94196303017077
C            9.08543746309958       -9.66836339085440       -3.82577294532850
C            9.82525268406145       -9.97857179031796       -2.52551118711260
C           10.06295102715350      -11.47632146769653       -2.34716154464951
C           10.81125412825409      -11.78153272007067       -1.05555987858934
C            6.20343501678577       -7.59738058880863       -3.71930585871442
C            5.64185138571353       -8.88684130692537       -4.30223110041520
H            7.42295939759625       -8.58423474538397       -2.25350755780810
H            8.44271189971583       -7.95087099561697       -4.97277924313238
H            9.57654909533843       -7.58620835828545       -3.68077955011155
H            8.18620395775550      -10.28485423390168       -3.88805067506891
H            9.72654998049306       -9.93610689727228       -4.66891880322896
H           10.78348311143551       -9.45473425807399       -2.52379022711154
H            9.25172637587714       -9.60349439335340       -1.67553705147516
H           10.63601017239823      -11.85542340333845       -3.19652839693532
H            9.10142046319866      -11.99637422950162       -2.34049283195770
H           11.78015719990769      -11.28686574670081       -1.05414937295641
H           10.24462832401157      -11.42937920653339       -0.19637368262080
H           10.97194697975729      -12.85199395338637       -0.94674911989697
H            6.32445922690126       -6.85362172118290       -4.50587316317191
H            5.50829534916602       -7.19301766306863       -2.98004840496221
H            4.65750778571248       -8.70226029347998       -4.72616494725071
H            6.28307361277974       -9.27491716455290       -5.08965528061754
H            5.54242700724551       -9.64737902620819       -3.53001476875223
C            8.16515599978133       -2.84348664461353        1.47718961211536
O            8.17118736215832       -1.51203497485945        1.53412503789775
C            8.00922223567666       -1.13080225558167        2.82334007658595
C            7.89135498086175       -2.24353522223255        3.62078674825836
C            7.99081043411878       -3.36287104920912        2.75606833652262
H            7.75803700498512       -2.26304967042296        4.68069245227524
C            8.00501287617043       -4.78293223545270        3.12548942143511
O            8.33527729162984       -5.66590312234951        2.36372730695164
O            7.62455037333331       -4.95974534875358        4.38242294722975
C            7.78807973898630       -6.25940738791105        4.98202404886083
C            9.29255087988689       -6.51044085907940        5.14749627287139
C            9.65756682151652       -7.64829846769886        6.09816156366518
C            9.30413819707896       -7.35662145238587        7.55514347831284
C            9.82221376886725       -8.44175928098292        8.49679601810778
C            9.48102040658947       -8.14207745061924        9.95129080800249
C            7.03992758340126       -7.35794250088690        4.21254318982569
C            6.27399589201122       -8.31095294860882        5.12350647456728
H            7.32187679420884       -6.12125125503308        5.96080221829532
H            9.71601547819701       -6.71008525389199        4.16209185538321
H            9.73726375466162       -5.58060980712964        5.51078378512875
H            9.17406568877034       -8.57455498000871        5.78118128159620
H           10.73726115375872       -7.80533665713441        6.02972732866861
H            8.22126642100103       -7.27733128271984        7.66777099025364
H            9.74068316529789       -6.39762785878740        7.84009867830063
H           10.90616646712088       -8.52557857194090        8.38928696747238
H            9.38844536073329       -9.40422507602097        8.21387053132298
H            9.92625361463434       -7.19911984312919       10.26089908427075
H            8.40388485750255       -8.07157731682016       10.08217876868166
H            9.85460018808388       -8.92775288137454       10.60400101097758
H            7.74912599256877       -7.91620956667716        3.60065343612427
H            6.32588826866189       -6.88088028809964        3.53858589998300
H            5.82143925290825       -9.10358067972928        4.53152404027831
H            6.92568531581916       -8.76747081670053        5.86397228336389
H            5.47862503443940       -7.78223656430824        5.64269049056263
C            7.95170814544260        0.29931227977397        2.94183528167748
O            7.92601179349433        0.89265458853600        1.74976905658041
C            7.86223830119556        2.23039940140094        1.91872841942336
C            7.86666025388401        2.52168294491325        3.26182135610193
C            7.91547675702923        1.27155007883941        3.93812224809255
H            7.83482409162662        3.49535627471468        3.70333334054315
C            7.87046240491760        1.00663020080190        5.37920793482155
O            7.81056902489374       -0.11434489703976        5.83712593021235
O            7.85217933942408        2.12961519918330        6.08944742991524
C            7.75771041774405        2.05941022057363        7.52799229397091
C            9.02736200943101        1.41337349846630        8.09231471711939
C            9.15855447529187        1.44351526562659        9.61443408634942
C            9.41828661260277        2.83901811382380       10.17617004172507
C            9.59865271695548        2.82992238948497       11.69253582226130
C            9.90766192786054        4.22252216190906       12.22902726629536
C            6.44965559987343        1.37516584398521        7.95378164017820
C            5.74094419349699        2.10297209610601        9.09104035430551
H            7.71837652178953        3.11763550606290        7.80508390460058
H            9.05384251066842        0.37836634394693        7.75310799835589
H            9.87943897736438        1.93223333116931        7.65003142398379
H            8.26799865707623        1.01748018333989       10.08057802510987
H           10.00332700006634        0.80498812912966        9.88611886969596
H           10.32495898242711        3.23818040372623        9.71659193822265
H            8.58914576443632        3.50326927854326        9.92409624756369
H           10.41352178161664        2.15183089062268       11.95603065948812
H            8.68882845898587        2.45182871000674       12.16547296612604
H           10.83056233822445        4.60098249067249       11.79458409156276
H            9.10415885554501        4.91360550472388       11.98208302422457
H           10.02166492661769        4.20200713523293       13.31030738532266
H            6.65031818583225        0.33976520341444        8.22968026153375
H            5.78375443285823        1.35799102036392        7.08794979113899
H            4.81949052256926        1.58414458469388        9.34612913544345
H            6.36127000057423        2.15249421211419        9.98112824270106
H            5.48830337233574        3.11867748495267        8.79399796744016
C            7.66809272605943        2.89010062890516        0.65494908983147
O            7.38504052024368        2.01697430285837       -0.31323379981181
C            7.14881485838599        2.68563384331577       -1.46056483797997
C            7.30026273559897        4.03399615164856       -1.24430211918497
C            7.62765740899561        4.17763596448483        0.13263196463325
H            7.19734915194341        4.81721410036627       -1.96554117964868
C            7.78058781025719        5.41355014039446        0.90512649423716
O            8.07538205831569        5.43604969965862        2.07907849232711
O            7.49383395070473        6.47870309055518        0.15789060773424
C            7.41089310333647        7.77723407844654        0.77093426728101
C            8.79424617366396        8.22423016881534        1.25247438870343
C            8.85399990532865        9.68414368256697        1.70015858097192
C            8.67135086981401       10.67735020870736        0.55466826372532
C            8.85649294988806       12.12044563063998        1.01877420744194
C            8.69209116516798       13.10979484195605       -0.12832585200605
C            6.33126913279085        7.79798452475928        1.86559587296956
C            5.39464570515298        8.99581152575174        1.75470906138937
H            7.09259650048203        8.40323793688428       -0.06909924659234
H            9.09438794258321        7.57836670106232        2.07965267276553
H            9.49584913738000        8.06375489854851        0.42924999105373
H            8.10299908537683        9.86574502897650        2.47032139318827
H            9.82950940361672        9.85935417343205        2.15994517124037
H            7.67472991552946       10.57180897346800        0.12257776794004
H            9.39587954564547       10.45365706527806       -0.23115558905007
H            9.85038568897325       12.23560048209171        1.45635307478443
H            8.12516780476547       12.34550707992202        1.79887680992018
H            9.42526643823097       12.91497417671345       -0.90808019664649
H            7.69950066090060       13.02631041846349       -0.56583110437442
H            8.82773639146247       14.13031726873557        0.22197282011243
H            6.80496240973768        7.77651427212335        2.84765754481661
H            5.73671164228097        6.88621633939620        1.77309693088191
H            4.64139170314864        8.95041473672172        2.53802718392339
H            5.93424174403253        9.93315792422242        1.85527129645858
H            4.88667867976032        8.99364013154337        0.79270188388844
C            6.68603606348663        1.79569792448031       -2.49223119970822
O            6.42175011918201        0.57257746293688       -2.01093404577592
C            5.97474032906682       -0.20478213243626       -3.01867131234866
C            5.93660966590166        0.52564975006475       -4.18175476129497
C            6.38860347941552        1.82845979054478       -3.84882018756698
H            5.64152644892355        0.17660532622096       -5.14813189553611
C            6.52137079859693        2.94709114904127       -4.79875061522514
O            7.17230865856397        3.94540125130797       -4.59308824251203
O            5.80526904402019        2.68241241697143       -5.88545475070133
C            5.89806270496114        3.50323439849631       -7.06512436437955
C            7.27855450066141        3.27333519284841       -7.68696680989646
C            7.41830086725509        3.64749928236840       -9.16117371709068
C            6.54038391257878        2.80857050365804      -10.08729240830873
C            6.92478042873007        2.97737205151017      -11.55551864350191
C            6.06219560322112        2.11226738072856      -12.46638574910830
C            5.55400700306104        4.96963239058192       -6.77371777373744
C            4.73284748258707        5.61728305855359       -7.88292916887287
H            5.12106158781371        3.06769252768675       -7.70273612738523
H            8.01261197646889        3.82442284273680       -7.09986547999470
H            7.50548294006583        2.21112272144688       -7.57644433087959
H            7.20485823166306        4.70737077002072       -9.31297996021367
H            8.46321266527478        3.48291523054049       -9.43744330852565
H            6.64424810398270        1.75706789925746       -9.81356360388302
H            5.49123404897721        3.08244021119924       -9.96103902981551
H            7.97453477817102        2.70398409803164      -11.68658813615563
H            6.81810642486411        4.02641241762428      -11.84238924466401
H            6.16194890208880        1.06244866968789      -12.19888945507113
H            5.01373786101852        2.38784934219065      -12.37506093269922
H            6.35913894735197        2.23185468283373      -13.50578693401699
H            6.47034355888611        5.53494539611529       -6.60363082059931
H            4.97396105876064        5.00398090115335       -5.84851216705024
H            4.50942140256805        6.64964361916488       -7.62362648717089
H            5.26791552693252        5.61243048186987       -8.82813154323608
H            3.79196591612588        5.08846990845815       -8.02056714484725
C            5.61306315410271       -1.53282491991439       -2.61729588033663
O            5.53901842233150       -1.72258906783377       -1.29082332247334
C            5.21071214380952       -3.01696341928051       -1.06247328459226
C            5.07215401506987       -3.67597979368977       -2.26062047921641
C            5.32551376504744       -2.72325268810014       -3.27576514985435
H            4.82602415180804       -4.70673077253926       -2.39582493971625
C            5.31503796479180       -2.99118240398961       -4.72094297116400
O            5.52929959782329       -2.16116397630360       -5.57584292813099
O            5.02142159837054       -4.26801416820794       -4.93874629319217
C            5.01914592276573       -4.79672439289401       -6.27768749183015
C            6.44898811009050       -4.76796878997883       -6.82821105132369
C            6.68708781585647       -5.65095073667678       -8.05153860667945
C            6.59923414643152       -7.14240681863830       -7.73740830680073
C            6.97266881880282       -8.01179165427133       -8.93545984295137
C            6.92031500144038       -9.49487181433164       -8.58856681558648
C            3.97787936828090       -4.08838809243720       -7.15686361053267
C            3.15994799846124       -5.05848257150744       -8.00206799156891
H            4.70325567781587       -5.83167869831811       -6.10924648193475
H            6.70366589622163       -3.73594860389744       -7.06755277619563
H            7.11617004559311       -5.09383859095412       -6.02670457244168
H            5.98365826560320       -5.39816312724798       -8.84747179618143
H            7.69212945720161       -5.43638164686250       -8.42384070723113
H            5.58784551316810       -7.39965731383495       -7.41760885092778
H            7.27683628454960       -7.36537312409979       -6.91109045463610
H            7.97995266695174       -7.75391071252279       -9.27057908200665
H            6.28742661840285       -7.80729936667494       -9.76186420892446
H            7.61822606051843       -9.72173552951293       -7.78524402568375
H            5.92095077090693       -9.77556533563417       -8.26228414464323
H            7.18258943181690      -10.10210125842923       -9.45176135670396
H            4.47105340565978       -3.35623521563305       -7.79517122604555
H            3.29644595970373       -3.54153392283366       -6.50101681906354
H            2.43801621495332       -4.50955348140608       -8.60244076145348
H            3.79367157464733       -5.63259066530500       -8.67219491095454
H            2.61636109606092       -5.75417797629851       -7.36635997700870
C            5.04125269447450       -3.40451842207886        0.30657219838256
O            5.04152869809847       -2.41827725946781        1.21891169050408
C            4.84066831163561       -2.97156858338633        2.44155814232570
C            4.71754146406411       -4.33254703052276        2.32225194186566
C            4.84743116875636       -4.62725963807088        0.94420392675940
H            4.53820942449919       -5.02240797298140        3.11926588642987
C            4.81562011341182       -5.97349565975620        0.36087041265124
O            4.89771591423800       -6.21790907648125       -0.82121244500219
O            4.67264870692534       -6.88754267264302        1.31825090789057
C            4.68740092316201       -8.28497321143917        0.97036832055108
C            6.10834061879741       -8.65471209447912        0.53084795556181
C            6.35337703672924      -10.14705565003292        0.32252276354077
C            6.19210566720731      -10.97700211523503        1.59524448690110
C            6.65303901652471      -12.41945608881805        1.39436347887749
C            6.50240642691288      -13.24336743203711        2.66711994614515
C            3.59183617232298       -8.62254378110555       -0.05214765602429
C            2.85502241098557       -9.92035524074311        0.25886940550033
H            4.45347727380159       -8.76196419960415        1.92797647598351
H            6.32080816094432       -8.11913057391525       -0.39522216465903
H            6.79710229019598       -8.27811824771189        1.29104225848919
H            5.68839094455538      -10.53136645915810       -0.45296775292332
H            7.37674440784336      -10.26688173322289       -0.04337912799884
H            6.77358085320551      -10.52178293452790        2.40005532419747
H            5.14734431381161      -10.98148666568420        1.90985953882410
H            7.69984859706896      -12.42724768538342        1.08119131050299
H            6.06772220922939      -12.87746532806113        0.59347858685998
H            7.09558696352773      -12.81276126382437        3.47100921818216
H            5.46226531765073      -13.26836079183913        2.98523983723035
H            6.83551373380787      -14.26557478848841        2.50432137385866
H            4.02297189859240       -8.66482036560921       -1.05271435340322
H            2.86527859478168       -7.80682242107650       -0.04549080796229
H            2.05600234644977      -10.07076144354085       -0.46359775852172
H            3.51917800937441      -10.77824309106657        0.21147587201575
H            2.41238261504670       -9.88050365600848        1.25198555585553
C            4.79327198537572       -2.08505892545449        3.56674193102513
O            4.92291580444568       -0.76934589040512        3.31349700764466
C            4.86046163834519       -0.11425210112183        4.48344761286198
C            4.69586775344918       -0.98138784818227        5.51213069026613
C            4.64722631728515       -2.28131909353341        4.93443494759069
H            4.61212447333302       -0.75990115571498        6.55433845021677
C            4.43241892139636       -3.51486579888791        5.69921268655620
O            4.16578167261031       -4.59670683846941        5.23145591247665
O            4.53107780650934       -3.25740925073491        7.00915903900827
C            4.26451537566130       -4.29560047353481        7.96755956765178
C            5.28549437709017       -5.42875728798662        7.82483177748429
C            5.29937530021644       -6.40691612459936        8.99874500142537
C            5.99412048606906       -5.84673514992296       10.23813551825789
C            5.88723673198855       -6.79433363257392       11.43098719322883
C            6.69401603893685       -6.29609605042380       12.62360083810899
C            2.80311127297551       -4.76803495695953        7.88476138882617
C            2.09584248747651       -4.72547562338095        9.23471478056092
H            4.42064514595699       -3.77459713492485        8.91882038158992
H            5.05639501155898       -5.96526157029400        6.90376186877477
H            6.27508459913887       -4.97722943883347        7.71665646323025
H            4.27859264796562       -6.69932959359852        9.24796751688188
H            5.82437229344639       -7.31332891914296        8.68630327486381
H            5.55536900410116       -4.88521950796441       10.51080481077862
H            7.04808955049641       -5.67594066649826       10.00720866827225
H            6.24467110333010       -7.78570425341504       11.14245052892802
H            4.83806608536806       -6.89678440163272       11.71812444964156
H            7.75095152814652       -6.24184814812594       12.37106188329570
H            6.36049446877144       -5.30481898273113       12.92333498876770
H            6.58061009357964       -6.96734823257856       13.47136273726774
H            2.76523070813420       -5.77691784620408        7.47245505168808
H            2.26982111429025       -4.11564724357568        7.19020907989239
H            1.07188856809689       -5.07628595854623        9.13001979496648
H            2.59990271069933       -5.35499345847643        9.96364520441371
H            2.07056242330397       -3.70866281408213        9.62069704133592
H           11.39262823636595       -3.42906506846706       -0.50958409256406
H            4.94041788775184        0.95426335511832        4.44563516723461
