# Supplementary material for: Examining the Impact of Side-Chain Chirality on Conformation of a Helical Poly(3‑(S‑1-ethylhexyl)esterfuran)
Source: Macromolecules. 2025 Nov 15;58(22):12336–45. doi: 10.1021/acs.macromol.5c01499 (PMC13011260; doi:10.1021/acs.macromol.5c01499)
Supplement: Supplementary file 2 [file ma5c01499_si_002.zip › ma5c01499_si_002 (2)/Optimized Geometry Coordinates/6_14 oligomers XTB/fur-Hex-Eth-S-P-6-opt.xtbopt.xyz]

206
 energy: -296.574708256632 gnorm: 0.000272227134 xtb: 6.6.0 (8843059)
C           14.57918878325027       -3.86596508559317       -0.27836965660585
O           14.39095715437827       -2.81278220394413        0.50434929960718
C           14.42884542179821       -3.24670084183786        1.79426311024751
C           14.64723644023265       -4.60258664951651        1.82459898938866
C           14.74204735215809       -5.00839283302704        0.46897407580174
H           14.73038801855356       -5.21618330619840        2.69586175269984
C           14.95924417480287       -6.35471535590791       -0.08544887818743
O           14.93062110424463       -6.59033178497150       -1.27097105382243
O           15.17604001455009       -7.24512536752319        0.87899372550931
C           15.42437222749760       -8.62182975562568        0.53448000608067
C           16.76546851163470       -8.72084545877115       -0.20268192076279
C           17.27096969181421      -10.14315829983422       -0.43507074038263
C           17.62852749614286      -10.88793053524562        0.84928970041000
C           18.19667939444979      -12.27527108597524        0.55700633412476
C           18.54144524470070      -13.02858877504129        1.83580247888054
C           14.23734864998493       -9.22563211891649       -0.23080108773410
C           13.85718291954059      -10.61780868890514        0.26046381357507
H           15.50385459245643       -9.09234739039358        1.51993975334790
H           16.65726289121555       -8.22181141738670       -1.16735644371067
H           17.50587024024557       -8.16687141102929        0.38119806093019
H           16.52816783701805      -10.71151736915639       -0.99644869849250
H           18.16593850252585      -10.07940164468556       -1.05907857442244
H           18.36519740684401      -10.30764036907866        1.40945120628100
H           16.74379130401786      -10.99517362652458        1.47898800122724
H           19.09326738004271      -12.17652941772317       -0.05912632266547
H           17.46551481997644      -12.85062316383423       -0.01610948083910
H           19.28503115276244      -12.48184083887562        2.41149139940604
H           17.65570289377288      -13.15497129536463        2.45480626041397
H           18.94185463506027      -14.01299577419512        1.60505046922082
H           14.46225343361237       -9.24801445139415       -1.29758377094693
H           13.37747187432589       -8.56569367262382       -0.09420857809267
H           12.99754549466292      -10.98308216140401       -0.29672811633769
H           14.67243264416972      -11.32298863506658        0.12826210831884
H           13.59331183031845      -10.59101736131801        1.31563488399384
C           14.23375296554471       -2.25060985705153        2.80803701935059
O           13.95793118039847       -1.01505533587978        2.37075323169695
C           13.81710287211226       -0.20206642779049        3.44772759866737
C           14.00222169730107       -0.92336482801060        4.60125018559351
C           14.26933814065952       -2.25547755900613        4.20078450827488
H           13.95738318167635       -0.54639080134403        5.60080968258970
C           14.50904458306067       -3.38291917760369        5.11287597639030
O           14.77081332478290       -4.51118032648766        4.76442918629025
O           14.38158085783359       -2.98677029896164        6.37853151846821
C           14.55511015737872       -3.93901523061824        7.44417068499962
C           16.01923589215760       -4.39227001215463        7.49047967366693
C           16.39525883959942       -5.21311703027771        8.72259049559376
C           16.32804260646005       -4.42580577033962       10.02945170167640
C           16.78303774867549       -5.26715515376930       11.22024694137475
C           16.69735826264455       -4.49051697971730       12.52839491419271
C           13.54375264526137       -5.09040357009148        7.33321227751671
C           12.87120935211679       -5.42058507006415        8.66085043145508
H           14.32558004284680       -3.33354483519212        8.32699396309856
H           16.21955251637387       -4.98300992198505        6.59493445194545
H           16.64533422664844       -3.49674614200667        7.44940260992932
H           15.75378864625390       -6.09299943612675        8.78935202784505
H           17.41887599100922       -5.57048992305769        8.58524175757989
H           15.30703860771344       -4.08527347065759       10.20951568882273
H           16.96303970410281       -3.54056853024674        9.95007906486373
H           17.81243999736177       -5.59542418322846       11.05956369486495
H           16.15931051925687       -6.16179579174805       11.28892087543088
H           17.32752761301656       -3.60478470957893       12.48769703963521
H           15.67402111050825       -4.17290329961092       12.71712512105405
H           17.02454643329851       -5.10657943250250       13.36268015973890
H           14.03733205068547       -5.97460444653492        6.92864023968012
H           12.77132026831496       -4.79494615282993        6.61957424634970
H           12.15454389660438       -6.22664916035214        8.52113688366509
H           13.59605903671862       -5.73511052038164        9.40608311527985
H           12.33818164950358       -4.55303839889754        9.04405319097530
C           13.48927322698927        1.16164736292240        3.15906044697137
O           13.21784347575803        1.43182887023328        1.87510866585834
C           12.94151293765037        2.75466645509611        1.76620471727400
C           13.03877970578495        3.35301451630512        2.99892466021654
C           13.38900082297738        2.32937218752173        3.91262234908870
H           12.88254421424924        4.38799068384566        3.21747871190812
C           13.59091319821299        2.50443443039680        5.35745601873607
O           13.85135995483789        1.61069907780324        6.12990186411157
O           13.43451956795424        3.78416966474813        5.69372862070577
C           13.58067814973393        4.18437767036851        7.06886326972390
C           15.04070169514057        3.99972605709106        7.49951442827007
C           15.39438401789687        4.61988103274679        8.84983243858152
C           15.30813250681754        6.14450642760379        8.86694145230166
C           15.76430281665105        6.72206090400241       10.20529585848720
C           15.67461958954926        8.24301796153404       10.22595416173903
C           12.56264360027081        3.46783262282457        7.96898217336699
C           11.87362602710470        4.40713698227128        8.95232535170322
H           13.33962522476292        5.25126129013484        7.02004262903909
H           15.25124684540014        2.92937345941582        7.53335949989249
H           15.67283027791581        4.44197391310127        6.72449664442440
H           14.75076403288646        4.20515331176172        9.62686298593966
H           16.41959291714435        4.32809848548766        9.09118545499107
H           15.93389635172689        6.54946409526764        8.06842474958300
H           14.28205838094657        6.46392843120358        8.67736970564341
H           16.79520564607503        6.41679703806788       10.39860136394744
H           15.14394103448022        6.31155685886195       11.00572797814883
H           16.30140517447781        8.67206287179506        9.44723453174977
H           14.65001202019137        8.56731563250146       10.05663669945487
H           16.00392587775755        8.63400252411521       11.18579946033794
H           13.05400480739617        2.65411721767071        8.50333983864861
H           11.80004670944248        3.02109521904976        7.32696769873422
H           11.14576654755633        3.85465644872143        9.54213722042158
H           12.58685443142533        4.86338247873885        9.63267180527147
H           11.35078822337023        5.19907014106781        8.42025269646148
C           12.58840559727425        3.20582527209241        0.45430798615129
O           12.44256250774411        2.24465591934395       -0.46908212807185
C           12.11467712811921        2.83098089262827       -1.64646729594544
C           12.05083989180798        4.19410647478810       -1.48508428855055
C           12.35273254461066        4.45017832362439       -0.12602508146316
H           11.82045106992358        4.91385393137301       -2.24144557333862
C           12.40185959542772        5.77687637087835        0.50361805492272
O           12.62246952229798        5.97553272538035        1.67628581917770
O           12.16117488028446        6.72524597900396       -0.40082594145064
C           12.16945783658230        8.10930958946308       -0.00535536695375
C           13.59339197423095        8.51215840471542        0.39659579719881
C           13.80486761525511       10.01170442172693        0.59533112477837
C           13.66475209337565       10.82765114762704       -0.68799433483402
C           13.97890710078553       12.30419906245576       -0.45539246232901
C           13.84260921889019       13.12167704733988       -1.73402738727213
C           11.10816231501732        8.39024746460680        1.06914900834884
C           10.29672645380638        9.64970015953324        0.78731870666390
H           11.88966323290437        8.61194196963092       -0.93694184100757
H           13.84353752234837        7.99174466345278        1.32276100880637
H           14.27113214492964        8.15404797056985       -0.38333156841999
H           13.11018698567413       10.38630945512500        1.34839026138418
H           14.81442345324090       10.15555856342312        0.98847953469205
H           12.64953332410063       10.74070158513817       -1.07869554390641
H           14.34561047525953       10.42973015059257       -1.44385099034409
H           14.99649975790914       12.40100114499145       -0.07003163872003
H           13.30053078839951       12.70214886385482        0.30322517080749
H           14.52884225065696       12.75616585136373       -2.49484016829059
H           12.83003238684927       13.05185272705250       -2.12576981196223
H           14.06589314059502       14.16914797917461       -1.54529980275621
H           11.58532770031949        8.45801351192680        2.04732548981500
H           10.42441851112437        7.53890666615841        1.09959069429555
H            9.54911962014974        9.78898316387750        1.56485374244154
H           10.92915402941224       10.53239787540050        0.76135629528433
H            9.78341131110758        9.56633297497277       -0.16826976109593
C           11.88156038374415        1.94628865439630       -2.74762898862119
O           11.91406891864805        0.63362431891919       -2.46935228665701
C           11.66480404121162       -0.04955511840155       -3.61365233793215
C           11.47457693146321        0.83138979948528       -4.64937403532772
C           11.61074639541196        2.12977444512629       -4.10165636061838
H           11.26736308725880        0.58156716320237       -5.66805484983648
C           11.50173139285379        3.38412606246343       -4.85898239964081
O           11.58711226650551        4.49211148876839       -4.38108980393817
O           11.29335244594206        3.12463141309967       -6.14937228820970
C           11.18754306028614        4.21050067783227       -7.08801662343106
C           12.54168068647145        4.92278000693748       -7.19106205180820
C           12.66026015875365        5.91137019407463       -8.34926888208135
C           12.61393861373152        5.25058746912897       -9.72531222474283
C           12.85373408756439        6.25915433706635      -10.84691574056317
C           12.80684819780683        5.60032788366369      -12.22007480937976
C           10.01311123575590        5.13871826549606       -6.74322915318912
C            9.16546599399271        5.49889249825591       -7.95805594934405
H           10.97406671075012        3.68092726248597       -8.02215255735591
H           12.72021727391642        5.44980328724592       -6.25214850395693
H           13.31233304037991        4.15398141483666       -7.29594993332372
H           11.87522802539043        6.66514162301237       -8.27461250759231
H           13.61646816689620        6.43051758633475       -8.24624807520433
H           13.37656045262065        4.47007509526929       -9.77515493517904
H           11.64375053632102        4.77559544329918       -9.88039831821339
H           13.82784910520528        6.73282165990265      -10.70517937935720
H           12.09532681990935        7.04407952843164      -10.79504883083203
H           13.56918340407664        4.82822412300067      -12.29804833585753
H           11.83596772713501        5.13953115534985      -12.38946764618142
H           12.97993350619686        6.33382940105082      -13.00405580448254
H           10.38871844434161        6.04253800059203       -6.26244316628496
H            9.37748250001872        4.62538099579209       -6.01827049705154
H            8.34127476930711        6.14111514775015       -7.65615290597767
H            9.74955657025018        6.02463307637376       -8.70797303495692
H            8.75019323484212        4.60189628593945       -8.41249058840197
C           11.63580411840328       -1.48052083135904       -3.52235844806953
O           11.88508587687890       -2.01989134470434       -2.31453934496445
C           11.79001812593524       -3.35437347653304       -2.42778025848078
C           11.47747176056530       -3.70820415870289       -3.69929442892969
C           11.37079483928572       -2.49418166929969       -4.43588250097365
H           11.34068750002010       -4.69394794606719       -4.09000455187611
C           11.04315805779792       -2.40814351372003       -5.86298003242887
O           11.06524464787937       -1.39793011704107       -6.52713418405611
O           10.71114028367670       -3.61598844634646       -6.32849654325649
C           10.38306174750003       -3.77616142542158       -7.72062308072688
C           11.63448886380307       -3.51887414536853       -8.56837834544959
C           11.51221196127227       -3.93636875405470      -10.03235697017377
C           11.37592212708803       -5.44482461847074      -10.22819752708383
C           11.37761747764906       -5.82748523044440      -11.70670224240850
C           11.23213466226825       -7.33168589638045      -11.90149962730391
C            9.16946494628577       -2.92087700099818       -8.11516971247571
C            8.14599364877485       -3.69022460092833       -8.94257743512806
H           10.11391005602994       -4.83654289025365       -7.76857075307855
H           11.86546476447032       -2.45344577749674       -8.51795658155121
H           12.46393918583416       -4.06369875889647       -8.10865159423186
H           10.66567900012322       -3.42573886797756      -10.49351765390242
H           12.41357094063301       -3.59951433967232      -10.55040695537656
H           10.44889653824301       -5.79961005595319       -9.77435140496658
H           12.20484773518925       -5.94898937713872       -9.72612014071955
H           12.30957238700092       -5.49061578933803      -12.16623654343342
H           10.55641681984885       -5.31484624805481      -12.21339084574766
H           12.04947742867310       -7.85938357195204      -11.41484992959066
H           10.29589419460856       -7.68349300151840      -11.47328208332254
H           11.24189399776922       -7.58467968084366      -12.95903623551799
H            9.50540384399964       -2.03612907822325       -8.65679331879693
H            8.68481538870145       -2.57561209759185       -7.19913540334712
H            7.30747662718606       -3.04258731470308       -9.18808296124978
H            8.57853947813813       -4.05377984746045       -9.87032385986936
H            7.76594414318298       -4.54274641674096       -8.38349318772819
H           14.59393393770300       -3.71693426131750       -1.34024287265667
H           11.96578208036343       -3.93627672947497       -1.54483925062569
