# Supplementary material for: Examining the Impact of Side-Chain Chirality on Conformation of a Helical Poly(3‑(S‑1-ethylhexyl)esterfuran)
Source: Macromolecules. 2025 Nov 15;58(22):12336–45. doi: 10.1021/acs.macromol.5c01499 (PMC13011260; doi:10.1021/acs.macromol.5c01499)
Supplement: Supplementary file 2 [file ma5c01499_si_002.zip › ma5c01499_si_002 (2)/Optimized Geometry Coordinates/6_14 oligomers XTB/fur-Hex-Eth-S-P-7-opt.xtbopt.xyz]

240
 energy: -345.845509633104 gnorm: 0.000677592203 xtb: 6.6.0 (8843059)
C           14.09905289638305       -3.66850712231366       -0.54485532276207
O           13.86558323559730       -2.64157835461666        0.26097929959085
C           13.98962001971396       -3.08638024177338        1.54143915737697
C           14.30362743435574       -4.42374254728450        1.54121871169329
C           14.37922011320849       -4.80375252135631        0.17772792221185
H           14.46035381862329       -5.04236500245969        2.39848742149871
C           14.77435608477076       -6.10548748911238       -0.38625654212616
O           14.94890905015112       -6.29509272902247       -1.56585996087748
O           14.93757155288307       -7.01033650104012        0.57783270244765
C           15.47108588869078       -8.30891045911847        0.25746563096932
C           16.93272775311742       -8.14988229425864       -0.17879550234949
C           17.70825322994178       -9.45967410884932       -0.30474462681394
C           17.91943620256328      -10.17681847416932        1.02707284820517
C           18.76931903775203      -11.43526757086152        0.86370761218664
C           18.96882052280594      -12.16002628752720        2.18917758169066
C           14.59741959579696       -9.05749401667608       -0.75896488500772
C           14.32337085683904      -10.50004822005581       -0.34894992061944
H           15.42528094515180       -8.81643960524816        1.22668280196434
H           16.94226998540907       -7.63512902968977       -1.14152412386287
H           17.43028253493407       -7.50573911417848        0.55158009488444
H           17.19950094385527      -10.12425193669077       -1.00442858337661
H           18.68663187596654       -9.22833086068302       -0.73303270153711
H           18.41169120360334       -9.49837407110264        1.72753034834773
H           16.95679762003989      -10.45604610998902        1.45873605924973
H           19.74242575933829      -11.16340057154646        0.44857143484927
H           18.28437467666555      -12.10811779860610        0.15221654467632
H           19.46787857611720      -11.51194679649309        2.90636307427116
H           18.01044566992516      -12.45904190336215        2.60862937064715
H           19.57614745200502      -13.05156350322063        2.05160474915856
H           15.06942761929774       -9.02730310663586       -1.74141110396814
H           13.64637687257109       -8.52945285775864       -0.84611160952764
H           13.69384419525764      -10.98348322991676       -1.09188636534840
H           15.24513439624642      -11.06863348157125       -0.26273013828303
H           13.80920565870718      -10.53465439395070        0.60955811183897
C           13.81229176125403       -2.12095021587293        2.58771761154420
O           13.57832224388454       -0.85964502119483        2.20416191477874
C           13.47350848050549       -0.08651673520654        3.31504317122717
C           13.63447769536445       -0.86116991129755        4.43638373133979
C           13.85054808129234       -2.18486450555159        3.98026982970666
H           13.60853174362542       -0.52430464870523        5.45079788782122
C           14.04685803867919       -3.34962216283215        4.85433960349389
O           14.23973007293218       -4.48129195397306        4.47350414275238
O           13.96491400421604       -2.98162936934991        6.13283187137956
C           14.13301404376932       -3.96534341120821        7.17021445342992
C           15.58022190593283       -4.47212806598837        7.15818179503653
C           15.97002370919446       -5.32683592269118        8.36252150204465
C           15.97266400503140       -4.56107292157220        9.68390681704858
C           16.46059439602499       -5.43119605368111       10.84053972103841
C           16.45113377654594       -4.67358867399261       12.16266870092752
C           13.07595066616016       -5.07534641232424        7.06538764286262
C           12.44074713664070       -5.41934601694284        8.40790746584534
H           13.95426574666179       -3.37309234180790        8.07356256366774
H           15.72820097390309       -5.05345177227414        6.24637578906340
H           16.23635720687325       -3.59858276782629        7.11001376119241
H           15.30338331091859       -6.18736852567076        8.43603417773298
H           16.97665734153388       -5.71347352282632        8.18405149494651
H           14.96693261908252       -4.20396661979777        9.91224052806308
H           16.62158618153091       -3.68699512956331        9.59254094580085
H           17.47432630057206       -5.77928799581910       10.62894960725955
H           15.82038523993384       -6.31301018692705       10.92355657344150
H           17.09719806114035       -3.80010479948338       12.10587853611468
H           15.44427351883901       -4.33838478767150       12.40327071522776
H           16.80363317064748       -5.30915199326263       12.97170293056540
H           13.52098647111048       -5.96469962372378        6.61800952503688
H           12.28965682305600       -4.73132849046653        6.38951196471299
H           11.68821674036391       -6.19292497301609        8.27284345995636
H           13.17997735216684       -5.78366085961270        9.11535413367944
H           11.95705645059787       -4.54398723565493        8.83631291265647
C           13.20922226405684        1.30315203347337        3.08929297555617
O           12.92853223680879        1.63559602367974        1.82417580874770
C           12.72754431048948        2.97496171278935        1.76685674482957
C           12.88490371585222        3.52286179882124        3.01580711926285
C           13.19227495179226        2.44698961769378        3.88556076075334
H           12.79460868371421        4.55707080347453        3.27211094852325
C           13.43303028816194        2.55254175458295        5.33063493688728
O           13.64886708607846        1.61307638904495        6.06199147351121
O           13.36725461526751        3.82505614273660        5.72065356255362
C           13.56786477697740        4.15583670951551        7.10734768017789
C           15.02288130943627        3.86314235453471        7.49323849920564
C           15.44144049322878        4.39152036554252        8.86383378157834
C           15.45283732411091        5.91579984757159        8.95771197256195
C           15.95950909098177        6.39413131030889       10.31692409395191
C           15.95940947706052        7.91448739847819       10.41902429277895
C           12.52777724770765        3.46415587101321        8.00191156245391
C           11.91728529757634        4.40130460301385        9.03777236876648
H           13.39264914791045        5.23661023818501        7.10964483781561
H           15.16816245095971        2.78167713930904        7.46959731727040
H           15.66453850863139        4.30518427694900        6.72597101754572
H           14.78735822600701        3.97964739220647        9.63368286675304
H           16.45035925367547        4.02418862760595        9.06807031008366
H           16.09430511417779        6.32060921393807        8.17155840194790
H           14.44709603889724        6.30861193438541        8.79885371698612
H           16.97315278903604        6.01958532271171       10.47751630749077
H           15.32636208089087        5.97807211964927       11.10454535008450
H           16.59957242137985        8.34783500998862        9.65355806341583
H           14.95318790600752        8.30599928324011       10.28424606869254
H           16.32415415614571        8.23372957981716       11.39254767415938
H           12.98084882666512        2.60158534837143        8.49172564124241
H           11.72633020021792        3.08965141450133        7.36102941631661
H           11.17548754411327        3.86702701308387        9.62707806395899
H           12.67206601028685        4.79191862019381        9.71414772859612
H           11.42546508698872        5.24014574202145        8.54978673471100
C           12.36776695308017        3.46304456085636        0.46936973999368
O           12.12991110245155        2.50467259666354       -0.43375349496856
C           11.81720936496581        3.09318239698819       -1.61232296049842
C           11.85557963274027        4.45956185904754       -1.47434830556780
C           12.20710922885318        4.71199572337469       -0.12452545409143
H           11.66042411970077        5.18185720162838       -2.23834010878809
C           12.36169876997928        6.02816400297923        0.50816179651747
O           12.62413725455368        6.19548425599003        1.67731075120773
O           12.16210015535066        7.00066605506575       -0.38042422047867
C           12.26573311699017        8.37592503190410        0.03260215222772
C           13.72042027185636        8.68445098291425        0.40698114980959
C           14.02574411552650       10.16462125606788        0.62768570449557
C           13.90518011974935       11.01215662250115       -0.63704815259837
C           14.30150256702198       12.46521931126314       -0.38315446077920
C           14.18099528868538       13.31433964148516       -1.64274250344374
C           11.24849613183539        8.70559332058511        1.13568919277645
C           10.50850871543769       10.01552621693846        0.88935718686809
H           11.99663483760475        8.90871853555188       -0.88529462291793
H           13.95964132034063        8.13228051327426        1.31752039851337
H           14.35743473436375        8.30155927645197       -0.39517387409440
H           13.37164867295537       10.56489560647066        1.40361210536128
H           15.05069264588830       10.24095900878455        0.99945054092803
H           12.87948890417744       10.98683109571075       -1.00902559156046
H           14.54946140363267       10.59385645575221       -1.41376824763659
H           15.33078951539137       12.50104246865121       -0.01852591647385
H           13.66100363100852       12.88254947875740        0.39783283205389
H           14.82843399786114       12.92711913608545       -2.42671062559880
H           13.15713274707491       13.30752889434274       -2.01121992411520
H           14.46580581588528       14.34415115836186       -1.43998475005524
H           11.75154329232839        8.73078657416236        2.10289490982087
H           10.51524713218524        7.89672651499319        1.17222473423790
H            9.78907679878856       10.18865920270711        1.68648779275460
H           11.19248141198117       10.85876977916477        0.85930097199029
H            9.96885843262316        9.97673261590726       -0.05453375144062
C           11.49484539598914        2.17101940371638       -2.65963499521422
O           11.39376958873749        0.89306389763552       -2.26887821891239
C           11.10519279711445        0.13591043607181       -3.35387769320559
C           11.02240749650445        0.93518639160577       -4.46941406144303
C           11.26931216656910        2.25878350558147       -4.03012194860414
H           10.81579590008884        0.61442403306918       -5.46831636864679
C           11.29096277435760        3.46668790716083       -4.86550292851364
O           11.44083043424108        4.58890500645832       -4.43917306616675
O           11.11688722830765        3.14952055523281       -6.14756492595355
C           11.12108250098047        4.18617181194743       -7.14616620375190
C           12.52233437693279        4.80346692865873       -7.22968698858484
C           12.74580636594357        5.72687981169145       -8.42562045074725
C           12.70327128203097        5.00739757778173       -9.77205357226359
C           13.03516969614565        5.94908642900005      -10.92784889780695
C           12.99275493190799        5.23274701220591      -12.27210624437175
C            9.99854281438506        5.20546330812668       -6.89930970829729
C            9.22259972322161        5.55161360922164       -8.16505177653060
H           10.90874289564951        3.62089853176807       -8.05943039682245
H           12.70204686850888        5.36209869000367       -6.30944055377864
H           13.24380325872948        3.98265905512228       -7.27029776683835
H           12.00990563513191        6.53210477734061       -8.41382473337396
H           13.72992679789925        6.18799346975608       -8.31014733494750
H           13.42044904575038        4.18346988320249       -9.76249131495949
H           11.71232776753004        4.58156756375298       -9.93838083999907
H           14.03005697688612        6.37348539165674      -10.77434210217292
H           12.32175368331313        6.77682885487942      -10.93538132236841
H           13.71117474139250        4.41604929230794      -12.29111906416842
H           12.00244524145410        4.82041651516108      -12.45391967543986
H           13.23222349355509        5.91935702482757      -13.08073324655808
H           10.41485381343343        6.10844335571585       -6.45153666105850
H            9.30356040608741        4.77460424313519       -6.17504784401191
H            8.43060798212731        6.25932233085474       -7.93098245952128
H            9.86735240668970        5.99861446528682       -8.91630524305264
H            8.76792064579336        4.65894438811525       -8.58933152834969
C           10.92563587287744       -1.26209462476349       -3.09900683292183
O           10.97486534742112       -1.63513391669198       -1.81025911922104
C           10.77296748045721       -2.97399329068872       -1.74733573445597
C           10.59762359636917       -3.47794252205677       -3.01284929442383
C           10.68927766020046       -2.37735048463068       -3.89858425367755
H           10.43093795351828       -4.50128364072094       -3.27378779864487
C           10.54998024340903       -2.44511076118398       -5.35993141515668
O           10.64807863736853       -1.49915594942458       -6.10754168893037
O           10.28866410893453       -3.69483852670504       -5.73908974163379
C           10.12505026590495       -3.99813043502508       -7.13623568545771
C           11.46151533132739       -3.79559431947832       -7.85990449208273
C           11.50874001579492       -4.34964881509559       -9.28246146126732
C           11.40418469783301       -5.87185888619907       -9.34973264744956
C           11.58281405556430       -6.39009671863848      -10.77531250724969
C           11.47789539450915       -7.90890989893342      -10.84262801362362
C            8.95410584658473       -3.21236863639199       -7.74617753359203
C            8.04118758619137       -4.07979788617938       -8.60539463992685
H            9.87615627132886       -5.06384252626685       -7.10770511699798
H           11.67535620303820       -2.72563469108965       -7.88588333126110
H           12.23827916333341       -4.27887903735331       -7.26098154918663
H           10.71750074395771       -3.89785415871428       -9.88265415951218
H           12.46140478412685       -4.04791544894587       -9.72503871072285
H           10.43180419972913       -6.19769620610893       -8.97625491107162
H           12.17026748214233       -6.31329201811115       -8.70834864452278
H           12.55854621210462       -6.07712213339808      -11.15427274273109
H           10.82082980471541       -5.94475039447302      -11.41989848336918
H           12.24069161513612       -8.37075239358400      -10.21929955794817
H           10.50298582294401       -8.24016280402164      -10.49065162378117
H           11.61104706581265       -8.25831831569576      -11.86391136918138
H            9.33842056367522       -2.37471390915693       -8.32913977874404
H            8.36365220863703       -2.79446199081530       -6.92763993006118
H            7.22211885486054       -3.48032994129367       -8.99614564268783
H            8.57856997225697       -4.51062061427058       -9.44537139982555
H            7.61924784816141       -4.89037461025029       -8.01497916615249
C           10.74956741335973       -3.56785389381734       -0.44165908378580
O           10.94029169708928       -2.74610841492991        0.60721037025719
C           10.85085059931632       -3.47710556046508        1.72933034701936
C           10.59697986773839       -4.77708179213528        1.43792786846143
C           10.52405939463824       -4.85959341184323        0.01862698823442
H           10.47798728846212       -5.59081270039200        2.12089291766490
C           10.22045215637555       -6.08022366283746       -0.73596686676187
O           10.30135737868144       -6.19963246340735       -1.93575511033344
O            9.81720989920947       -7.04427090523933        0.09800370556939
C            9.43927851652090       -8.32860370549530       -0.43208623674745
C           10.67925828769967       -9.02376014931300       -1.00420447259034
C           10.48266810578776      -10.49399618453220       -1.36597069679500
C           10.25261001814988      -11.39327434037449       -0.15343230043252
C           10.20634593565828      -12.86969103751273       -0.54108221721120
C            9.95976455401622      -13.76462314004301        0.66731627879919
C            8.27186416263920       -8.20441469244125       -1.42270745473881
C            7.18192954776324       -9.24432414182614       -1.18853237106098
H            9.10065911241859       -8.85451731949671        0.46708647191226
H           10.99668967317274       -8.47514133265020       -1.89273585590273
H           11.47181350588037       -8.94405645075850       -0.25539567208466
H            9.65327750125962      -10.59680699779642       -2.06673272779030
H           11.38339308997627      -10.83200025474021       -1.88387736839473
H           11.05871086050026      -11.23789566706631        0.56715496814219
H            9.31428491130495      -11.12735566506345        0.33663967445841
H           11.15164451996083      -13.14928521948018       -1.01201085952895
H            9.41312092720444      -13.02578236337989       -1.27607572445686
H           10.74853521240786      -13.63409563021262        1.40507345075953
H            9.00926740406798      -13.51926878450494        1.13653931952601
H            9.93613552544701      -14.81086120949032        0.37191282898906
H            8.64905135322132       -8.27399449383645       -2.44342737595309
H            7.83241754465373       -7.21106951227202       -1.30628499279160
H            6.37480754384681       -9.10025436538904       -1.90315780105151
H            7.56418916099982      -10.25432695957795       -1.30608071271967
H            6.77073145854287       -9.14734019966678       -0.18578266382352
H           14.04389406551175       -3.51061076535162       -1.60405801676565
H           10.98464036016893       -2.96438561010177        2.66110496889120
