# Supplementary material for: Examining the Impact of Side-Chain Chirality on Conformation of a Helical Poly(3‑(S‑1-ethylhexyl)esterfuran)
Source: Macromolecules. 2025 Nov 15;58(22):12336–45. doi: 10.1021/acs.macromol.5c01499 (PMC13011260; doi:10.1021/acs.macromol.5c01499)
Supplement: Supplementary file 2 [file ma5c01499_si_002.zip › ma5c01499_si_002 (2)/Optimized Geometry Coordinates/6_14 oligomers XTB/fur-Hex-Eth-S-P-8-opt.xtbopt.xyz]

274
 energy: -395.119178330840 gnorm: 0.000286643761 xtb: 6.6.0 (8843059)
C           13.29155513342817       -3.96907927141141       -0.85793711842995
O           13.06490335304703       -2.93423310587502       -0.05643308607772
C           13.31435017162351       -3.33973937062240        1.21984549594578
C           13.68962486766694       -4.66092463294753        1.22161790617473
C           13.68387336365966       -5.06983788168626       -0.13558378796939
H           13.95613644581639       -5.24575797935977        2.07562236455368
C           14.17079652762659       -6.34417901939381       -0.69239595144728
O           14.41083803186023       -6.51032120816536       -1.86373936498765
O           14.35570170259637       -7.24522909406030        0.27237581984148
C           15.08569727997708       -8.45562399594735       -0.00557366301081
C           16.54923350139815       -8.07973104553783       -0.27056970849266
C           17.51870671082815       -9.25808202597424       -0.33380160444148
C           17.68380344189061       -9.98710036901458        0.99809051392829
C           18.72139582894668      -11.10411742711538        0.90652015858729
C           18.88431902558717      -11.83713108592946        2.23246448376448
C           14.44503190461266       -9.28829034087068       -1.12383833392192
C           14.37557013090393      -10.77351791656063       -0.78527140626919
H           15.00457740034774       -8.99211951686081        0.94550316291423
H           16.58830574019748       -7.53490872255252       -1.21618940013663
H           16.86491444598700       -7.39685180939601        0.52310946835927
H           17.19637384963993       -9.96169831184431       -1.10258268239797
H           18.49377891392950       -8.87108756155085       -0.64019148175739
H           17.99120240170132       -9.27173049704609        1.76412283136760
H           16.73053965548287      -10.41662975352211        1.31055703072716
H           19.68252005808094      -10.68134760733932        0.60530763093224
H           18.41841702924282      -11.81545178716441        0.13430604902790
H           19.20516340066972      -11.14872649533777        3.01120998831387
H           17.94135806078614      -12.28451923064096        2.53968828279986
H           19.62656091041860      -12.62717361013240        2.14560044311362
H           14.99558179937287       -9.13845104983094       -2.05304572720515
H           13.43270500647510       -8.91670490653220       -1.28704037632482
H           13.90323773718156      -11.31764304363589       -1.60043038709546
H           15.36585547912684      -11.19207430608342       -0.63011820039851
H           13.79131244937296      -10.93299903860680        0.11825869234100
C           13.22760505265278       -2.35919381467601        2.26324078698054
O           12.98847543377060       -1.09119591130404        1.89941310256507
C           12.98665023412911       -0.32046126620809        3.01728527544760
C           13.20581672446542       -1.10699954701156        4.12190872903955
C           13.37046267365069       -2.42898087388431        3.64768482415423
H           13.25532036691188       -0.77586213249515        5.13725581571382
C           13.73549329816614       -3.57213132969498        4.49821789400349
O           14.20902825478344       -4.60884294422331        4.09660931267403
O           13.52556766553931       -3.27871817729365        5.78038014084062
C           13.99644294707188       -4.18597984200325        6.79663143563672
C           15.53080875015107       -4.17168314055973        6.77701607435069
C           16.21385350273115       -4.85557484484837        7.95929012068966
C           15.92285020035560       -4.19287101714033        9.30388873056854
C           16.73840827487226       -4.81987662293830       10.43284031904072
C           16.43635413069626       -4.17035740949650       11.77776264255070
C           13.36486575552826       -5.57602424542183        6.64969797937234
C           13.01505899502669       -6.21907158281868        7.98676691007749
H           13.63071107465412       -3.71149990236274        7.71326356636040
H           15.86033431749522       -4.65039566553526        5.85305631708594
H           15.84533121686031       -3.12461273312629        6.74195154589591
H           15.92903850395858       -5.90770075522895        7.99491217599914
H           17.29183936637836       -4.82101395744231        7.78149170691171
H           14.86224820575135       -4.28411966890704        9.54324748563051
H           16.15850244983679       -3.12825315417140        9.23844567202387
H           17.80301377393513       -4.71609482384789       10.21125163447856
H           16.51629873294715       -5.88829618835261       10.48830566993396
H           16.66579139060392       -3.10744047815882       11.74730240807744
H           15.38410314152570       -4.28536467817171       12.02918232968996
H           17.02934357917502       -4.62692775578084       12.56673821823627
H           14.03293886410232       -6.22517974342176        6.08337928113967
H           12.44961597887855       -5.46130201440965        6.06422540181685
H           12.48548600739432       -7.15359187181053        7.81598640062872
H           13.90399035565779       -6.43674364673909        8.57135624514663
H           12.37430639253670       -5.56238267661068        8.57044942029659
C           12.78835864231308        1.08620003120937        2.83685944940114
O           12.55976197348385        1.49598439565179        1.58481537830283
C           12.42733085974967        2.84653338484107        1.59091907091703
C           12.57451677002596        3.32203627768412        2.86948511226579
C           12.80282079822900        2.19023859023331        3.69155027825352
H           12.52822116634541        4.34571281146276        3.17535044528546
C           12.98507834700833        2.23191003029383        5.14748301279525
O           13.12500734840957        1.26362399178179        5.85941635059335
O           12.95465345613981        3.49363034851357        5.57833792400971
C           13.11766818135898        3.77231412871470        6.98079588699828
C           14.54312696429908        3.40406959782859        7.40936546177253
C           14.94102341961528        3.89405576368003        8.80024787335121
C           15.01870086927674        5.41485308267470        8.91569872124301
C           15.51870532725969        5.85348393072657       10.29061179520934
C           15.58409051123246        7.37096861888038       10.41161955694925
C           12.01603511855137        3.10226256253892        7.81616570857375
C           11.40906687751773        4.03706716984042        8.85629690451739
H           12.99033413730886        4.85927466807354        7.01099498156907
H           14.63789403573579        2.31742131992663        7.37324390141312
H           15.22995191598075        3.82560683267386        6.67022379921746
H           14.24488955550115        3.50256677872403        9.54339191177323
H           15.92529050055231        3.47842184434006        9.03023252886790
H           15.69342205829204        5.80012673289969        8.14791819338711
H           14.03503936056159        5.85452111146640        8.74253838748505
H           16.51132176042349        5.43248079974471       10.46598038790913
H           14.85224580501602        5.45692904303451       11.06045634052412
H           16.25759068219485        7.78397655070788        9.66386290847452
H           14.59919091586761        7.80851694580493       10.26261931773949
H           15.94357140678251        7.66247817889974       11.39568009280818
H           12.41334834556835        2.20778401590138        8.29685322933439
H           11.22404258778732        2.78018374285830        7.13606991102735
H           10.62396196738106        3.52076259616504        9.40393657205969
H           12.15521201973995        4.37545134606299        9.56938257582255
H           10.97236816135760        4.90996460982159        8.37578035978109
C           12.12873234290626        3.42636514231282        0.31535698317468
O           11.84865700192956        2.53367029701166       -0.63786307419649
C           11.59670920174366        3.19643850673853       -1.79174692488260
C           11.72273800257864        4.54794624115393       -1.58753111420896
C           12.06230883842732        4.71101653791720       -0.21946016150717
H           11.59009043305826        5.31696526409640       -2.31873497003825
C           12.28172169389721        5.98214389803524        0.48127742299094
O           12.50994701008719        6.07668336343936        1.66582074192267
O           12.17936403177016        7.00666171683985       -0.36482434630511
C           12.34919114472948        8.35155063843945        0.11958335561059
C           13.80274039660991        8.55198625326156        0.56470880673398
C           14.18713387444171        9.99951911125001        0.86442395279327
C           14.16506567533156       10.90760646206955       -0.36323036243099
C           14.64502807796447       12.31907375326137       -0.03124658412965
C           14.61660407247887       13.22940798385188       -1.25280589190976
C           11.30836121655385        8.69124506421058        1.19731386503578
C           10.66080910911586       10.05556728679796        0.98935963847592
H           12.15110879658512        8.94273255507897       -0.78042183782973
H           13.96991104208471        7.94687456154889        1.45747837264598
H           14.44854335983828        8.16544054726495       -0.22859132842018
H           13.52914984006396       10.40454437344807        1.63453080633465
H           15.19992049186970        9.99659015730100        1.27510662158981
H           13.15334180243221       10.96621643944541       -0.76798703524452
H           14.80728343164461       10.48195718161576       -1.13754122932432
H           15.66291588560442       12.27185516765914        0.36241642236092
H           14.00913662992336       12.74177085945463        0.75045661889334
H           15.25963128994587       12.83518788285128       -2.03664745686477
H           13.60576252778299       13.30708813078149       -1.64754402993355
H           14.96195456136196       14.22797529618556       -0.99547836364896
H           11.77072838283262        8.63771333757637        2.18347007420907
H           10.52619081488782        7.92943048766151        1.16359814647253
H            9.91855607932874       10.23388385776849        1.76406952741626
H           11.39517808572680       10.85471878159256        1.03149947525024
H           10.16214796273229       10.09744906326418        0.02333945034264
C           11.22349684574057        2.31847145017363       -2.86119492004569
O           11.02377352162153        1.05943001621678       -2.45796282275543
C           10.71167889875323        0.30433140736129       -3.53524707290630
C           10.70907327090837        1.08714186592227       -4.66493567911118
C           11.03537561568429        2.39978230970443       -4.23694365592975
H           10.50495846477683        0.76344555039894       -5.66353069254106
C           11.16027916186047        3.60531794046549       -5.06524856966737
O           11.37150427130840        4.71024839143861       -4.61964766473043
O           11.00350442279879        3.31127365165069       -6.35506682687270
C           11.10724260122041        4.35495326134615       -7.34132210644461
C           12.54804922041159        4.87886255870393       -7.37330653563298
C           12.86998033209032        5.80235308590364       -8.54640598201036
C           12.82010814593101        5.10781461106297       -9.90558355384436
C           13.25479240044647        6.04097299858379      -11.03387660762382
C           13.20296957894918        5.35108889125513      -12.39148037810751
C           10.04670357857549        5.44322500662848       -7.11629656282620
C            9.33982134166911        5.85851090276268       -8.40153308126202
H           10.88712648575654        3.81420959031134       -8.26753150420886
H           12.73539565195813        5.41124190471939       -6.43914625216954
H           13.21458659515851        4.01247773978773       -7.40518460831278
H           12.19056051463411        6.65582586035406       -8.54263583739988
H           13.87915274147123        6.19327165691813       -8.39399880725448
H           13.47673653781202        4.23502991029371       -9.88794808354041
H           11.80748240379812        4.75598022284211      -10.10986728839111
H           14.27231780697526        6.38959624903467      -10.84295989292163
H           12.60349777918871        6.91827653866008      -11.04788427954884
H           13.86002511855700        4.48421986817769      -12.40330650223735
H           12.19154860871379        5.01567640198407      -12.61092156714916
H           13.51755782592713        6.03091573401695      -13.17983932054039
H           10.50599683924284        6.30983190619486       -6.63967070904021
H            9.29995674473948        5.04923535318400       -6.42320004618371
H            8.58786360406824        6.61304568733244       -8.18218588445478
H           10.03803752381724        6.27360425959340       -9.12264967229483
H            8.84307407791405        5.00419620891040       -8.85651245809394
C           10.45480425859525       -1.06569393975398       -3.20276449626023
O           10.41507658406966       -1.31291836414819       -1.88617170135197
C           10.21154716751804       -2.63806908346321       -1.70516957657373
C           10.11651913394305       -3.26410448841361       -2.92643447668403
C           10.26617713338964       -2.25131128738700       -3.90537885556029
H            9.96780121760620       -4.30915511818437       -3.09770359214848
C           10.23093908830049       -2.41932239053896       -5.36431618713061
O           10.33363082178206       -1.50818291807700       -6.15370660712669
O           10.06025440640758       -3.70004457730503       -5.68513898304658
C           10.01543516525226       -4.08822876992101       -7.07083638327750
C           11.39271167031938       -3.85717939700012       -7.70393157595685
C           11.57060090832276       -4.46491150707066       -9.09376608634705
C           11.52655341650632       -5.99141598811205       -9.10510043043909
C           11.82783756955446       -6.55605100211661      -10.49185374902796
C           11.77169240530061       -8.07868175878366      -10.50740748354604
C            8.85879266282927       -3.39620221050144       -7.80783070306691
C            8.06498626015508       -4.34796201966489       -8.69555737381243
H            9.81466314629542       -5.16198800846572       -6.99859362395292
H           11.56306975215206       -2.78059222913040       -7.76139684806496
H           12.14159426031204       -4.28051899577474       -7.02898689389991
H           10.81312707496774       -4.06813248755597       -9.77133137859538
H           12.54334762106130       -4.14350418876832       -9.47438352658975
H           10.54182020771730       -6.34022188491210       -8.78953192788337
H           12.25868930911892       -6.37756963512694       -8.39256021447824
H           12.81996393815990       -6.22655000943564      -10.80871162490488
H           11.10467963802767       -6.15912987371779      -11.20860542930837
H           12.49602927439697       -8.49306629379621       -9.80970194038264
H           10.78218643728018       -8.42709728841628      -10.21895341916407
H           11.99392198528259       -8.46115910777099      -11.50090020940314
H            9.24499495719744       -2.56341068287006       -8.39642321105469
H            8.18252838546417       -2.97823331195728       -7.05861709899039
H            7.24725594685560       -3.81243791463105       -9.17252334743685
H            8.68863686733746       -4.77898628057879       -9.47335107367602
H            7.64333459891841       -5.15823018413912       -8.10453237193811
C           10.12476544799190       -3.06560448924048       -0.34013656767652
O           10.13739054348557       -2.09402156863031        0.58555530956585
C           10.05346708797325       -2.67115075950691        1.80815677000665
C            9.99229148942483       -4.03666397442816        1.67581509324759
C           10.02821740955537       -4.30528802891081        0.28664797166642
H            9.94143988146825       -4.75459538189397        2.46637223883437
C            9.91749155138055       -5.63407204549412       -0.32836081459072
O            9.99285964539746       -5.85305471471496       -1.51524770447839
O            9.68203619385976       -6.55414128394831        0.60590039244153
C            9.43703472206061       -7.91710880419332        0.21614448937674
C           10.70346211286360       -8.52315692237981       -0.39735421639671
C           10.62776094085022      -10.03266647281305       -0.62070942667318
C           10.60359292159091      -10.84027458212423        0.67506074818272
C           10.65507561637551      -12.34285112176164        0.40616907340981
C           10.63557748351144      -13.15126837608108        1.69769303836992
C            8.19623782237104       -8.01726987644873       -0.68626813378987
C            7.23340423407866       -9.11701634508742       -0.25282027343980
H            9.22847040969215       -8.39337657868615        1.17979239555465
H           10.88932547624748       -8.02690766273043       -1.35183675003956
H           11.53854350173105       -8.29302828171769        0.27048869761012
H            9.75019332216801      -10.27373800579975       -1.22212298110076
H           11.50333769043544      -10.33331361909076       -1.19903746503670
H           11.45815079169664      -10.55436188565215        1.29268929399079
H            9.69873446352945      -10.61390891322637        1.24180127158464
H           11.56152994723675      -12.57946139245800       -0.15564674759959
H            9.80091512195744      -12.62782709424372       -0.21274811635491
H           11.48960680046686      -12.89460464504038        2.32082808538040
H            9.72819061969830      -12.94742937786919        2.26227504979765
H           10.67461623342220      -14.21688870595904        1.48435750711995
H            8.50645672039149       -8.17149652514841       -1.72023987404930
H            7.66881924404154       -7.06148721490156       -0.64580973555902
H            6.37008482558666       -9.13457453339238       -0.91413387051985
H            7.70647373714257      -10.09438501240537       -0.28460493217786
H            6.88278752039865       -8.93811664127648        0.76143313385881
C            9.99028515356038       -1.80219276728652        2.94797025251896
O           10.05325646708428       -0.47594623680547        2.72445419117573
C            9.90849491397281        0.14977066794363        3.90337943433516
C            9.73707695322596       -0.74719077808524        4.90645265321454
C            9.78898369202359       -2.03343374371523        4.30169911773268
H            9.60051669187521       -0.54816418346194        5.94784402920943
C            9.57080182602379       -3.30451963703906        5.00555256566168
O            9.95513012413639       -4.38776928888373        4.63341665003331
O            8.85164395770420       -3.08426164033186        6.10934657694245
C            8.39697750233406       -4.19317730776715        6.90631129359282
C            9.58831230811850       -4.89178453885377        7.56824646064965
C            9.20501532906826       -5.89001461975138        8.65938994865905
C            8.58608268480078       -5.24178550173224        9.89591647375473
C            8.32492730154322       -6.26598200711182       10.99846166735653
C            7.69779306782547       -5.62569458595675       12.23061609050379
C            7.50222789374050       -5.13431636862154        6.08367082532265
C            6.21108391741012       -5.50462709649680        6.80476218704504
H            7.79305242604084       -3.68880677989875        7.66810010186274
H           10.15145442977505       -5.41025258391492        6.79147419301250
H           10.23414927893456       -4.11816107862580        7.99251243637898
H            8.52028981821547       -6.63524908083763        8.25251928018671
H           10.11029733680791       -6.41953390845382        8.96466538599430
H            7.64334244563148       -4.75783649575454        9.63480863243219
H            9.26041913614415       -4.47016736437598       10.27478822374858
H            9.26636884531825       -6.74455953724115       11.27781427549233
H            7.66036661880690       -7.04477801586646       10.61686533212366
H            8.35315794930177       -4.85822664762272       12.63668438142324
H            6.74600550036605       -5.16315992203094       11.97801133611982
H            7.52244384153274       -6.37083138018181       13.00295750007877
H            8.05980326511383       -6.03407145966747        5.82115139023611
H            7.24419497305802       -4.62922361252887        5.14995388946276
H            5.61264119314091       -6.16123452558670        6.17749198868011
H            6.41224487869797       -6.01806765804951        7.74074763929345
H            5.62578620034636       -4.61335185971793        7.02103648513315
H           13.14242156491768       -3.84069059827591       -1.91175867082287
H            9.94152121971680        1.22096738611685        3.89628519534094
