# Supplementary material for: Examining the Impact of Side-Chain Chirality on Conformation of a Helical Poly(3‑(S‑1-ethylhexyl)esterfuran)
Source: Macromolecules. 2025 Nov 15;58(22):12336–45. doi: 10.1021/acs.macromol.5c01499 (PMC13011260; doi:10.1021/acs.macromol.5c01499)
Supplement: Supplementary file 2 [file ma5c01499_si_002.zip › ma5c01499_si_002 (2)/Optimized Geometry Coordinates/6_14 oligomers XTB/fur-Hex-Eth-S-P-9-opt.xtbopt.xyz]

308
 energy: -444.393302776242 gnorm: 0.000371784194 xtb: 6.6.0 (8843059)
C           12.66811036077574       -4.41681584253561       -0.67008553445787
O           12.40257056651765       -3.39625397208161        0.13754699406319
C           12.69852175076997       -3.78818361196637        1.40848336173197
C           13.14853578494729       -5.08559322666681        1.40018456387831
C           13.13910105936353       -5.49295086963779        0.04240374005756
H           13.46372580496847       -5.65593703180306        2.24734237343610
C           13.68110029135185       -6.73790959422636       -0.52872338419751
O           13.83496427447942       -6.91816629972084       -1.71247623055854
O           14.01687143047257       -7.59478679248076        0.43601781703482
C           14.78317593625231       -8.77151183146660        0.11646738495224
C           16.18720561651284       -8.33333043305406       -0.31824861136257
C           17.20196257322277       -9.46749381939092       -0.44678326434006
C           17.54972800261089      -10.13047232337460        0.88441873708323
C           18.62901475406930      -11.19848877843629        0.72001721734994
C           18.96741036441528      -11.87066987984399        2.04502697109310
C           14.07149778836079       -9.67295434790458       -0.90092903330096
C           14.08549872376180      -11.14356879627624       -0.49940309634979
H           14.83419857304304       -9.27793524240337        1.08587759549230
H           16.09675789261064       -7.82410068899487       -1.27992305840349
H           16.55053177608576       -7.60643378745662        0.41351722770257
H           16.83117759426208      -10.21781178818292       -1.14652688778413
H           18.11641209898197       -9.05039709437790       -0.87593255649228
H           17.90011184873853       -9.36925415579674        1.58506234779374
H           16.66024209783319      -10.59249400223335        1.31595624792655
H           19.52996803489490      -10.74156515544114        0.30440004547580
H           18.28456000134964      -11.95299421165863        0.00860683673865
H           19.32977667170611      -11.13753904818768        2.76233313389794
H           18.08652286272128      -12.35209527331218        2.46453743626437
H           19.73781546639445      -12.62563760224432        1.90684070983669
H           14.52529748937703       -9.54553795964088       -1.88423521717361
H           13.03604213602230       -9.34090747325139       -0.97990973150746
H           13.56038422156630      -11.73573003854319       -1.24569464784248
H           15.10011979169310      -11.52347478067871       -0.41903352289755
H           13.59013048840307      -11.28343375354521        0.45883405230304
C           12.59965899666779       -2.80496859585070        2.44772174434225
O           12.32046267238058       -1.54786655826253        2.07134163720914
C           12.35433216071571       -0.75462952911316        3.17436878100293
C           12.62529430516834       -1.51867570835804        4.28280907417671
C           12.80050751691802       -2.84629185608928        3.82657849026821
H           12.71489666047041       -1.16606930925880        5.28800455390552
C           13.28944507957300       -3.94537559387506        4.67280233462056
O           13.70737356158156       -5.00338069821407        4.26415676101438
O           13.27521773397087       -3.58478231077603        5.95720042233323
C           14.00004264806297       -4.37110530804209        6.92422368305952
C           15.49667972393233       -4.23234993915607        6.61467036324812
C           16.44620932435431       -4.76677347770573        7.68459957502200
C           16.34769196771997       -4.02736694104185        9.01703413357321
C           17.39850158785210       -4.51304201609402       10.01332557100861
C           17.29338495447472       -3.78414722971915       11.34732731023954
C           13.49624765285371       -5.81806867422179        6.99560330521259
C           13.45585227733049       -6.36584496210117        8.41827975102814
H           13.76358698676587       -3.85401302717811        7.86003748120902
H           15.69487264443785       -4.75138213175540        5.67469847491982
H           15.69871561267287       -3.16876936043988        6.45855196949813
H           16.27166028436027       -5.83244448820467        7.83762285833751
H           17.46516235070329       -4.66062732280235        7.30344818517315
H           15.35763940718238       -4.17168559452612        9.45220529653064
H           16.48203894823381       -2.95712454520639        8.84494405689442
H           18.39485064552332       -4.35841610822402        9.59302284989357
H           17.27281065608522       -5.58624842998854       10.17597759015800
H           17.43284559527104       -2.71428211188375       11.20856609479979
H           16.31473337610579       -3.94570393430321       11.79435934252192
H           18.05049872475584       -4.14186771518989       12.04114800322922
H           14.11753707847628       -6.45441612748810        6.36499661651122
H           12.48578311969781       -5.83891018179163        6.58288701998961
H           13.00756339254280       -7.35719968611341        8.41805637052166
H           14.45133120402618       -6.44800987052313        8.84392364263585
H           12.86285247898331       -5.72000756229615        9.06151160726043
C           12.21376626147282        0.65663432090748        2.97387857449348
O           12.04148970890555        1.07259427897882        1.71203428617428
C           12.00701845593186        2.42901136417439        1.70958286520310
C           12.14936377374957        2.89877386382120        2.99268938314931
C           12.28479725519123        1.76183727319206        3.82342585897070
H           12.16437541965969        3.92399821181797        3.29572850127214
C           12.53631253495504        1.80482158573893        5.27080206497055
O           12.79856937921293        0.84291154044818        5.95457172829835
O           12.48263293174168        3.05890897604308        5.71531921696033
C           12.84317089179410        3.33358137430633        7.08369463229328
C           14.34411091939268        3.05888099161426        7.24980620875748
C           14.96869773943460        3.54717356880685        8.55498053123327
C           14.91170742450407        5.06209839534531        8.73675087838729
C           15.66702254990020        5.51067658481320        9.98618035329066
C           15.60186681526716        7.02112128413354       10.17620883160041
C           11.93506781304489        2.57932154269421        8.06311121951380
C           11.59108597582353        3.39111042184294        9.30724947454485
H           12.65033870154696        4.40897856441382        7.15896315137195
H           14.50086405428961        1.98207102538983        7.16564550664164
H           14.85589662760873        3.53817917959638        6.41014622733308
H           14.49093100622147        3.05409465584903        9.40223811843004
H           16.01710984168704        3.23740834425044        8.55353928103287
H           15.34717146714302        5.54630241592498        7.85973227653694
H           13.87401736981144        5.38945058793393        8.81612490844811
H           16.71141963476711        5.19984752335368        9.90894396155371
H           15.24035683487016        5.01646645309497       10.86237029617999
H           16.03806299638180        7.53168409302088        9.32039652446792
H           14.56945672238292        7.34849873698799       10.27924815846502
H           16.14715556226076        7.31983887860558       11.06843667959025
H           12.40307172037850        1.63664499830586        8.34703893986670
H           11.01169173796618        2.33590868450737        7.53124465790441
H           10.85016423242070        2.85895289901873        9.89960727077410
H           12.46404046299730        3.55849892588531        9.93125634343735
H           11.17898818872018        4.35904576219357        9.03106356854015
C           11.82571939332379        3.04851431341367        0.43125610979922
O           11.63852683754041        2.20912147098880       -0.59050230536807
C           11.48191863973562        2.93529705194854       -1.72492382239468
C           11.57336596012522        4.27344547806523       -1.43576269884408
C           11.78947386299328        4.36267345126342       -0.03661034200312
H           11.49881194723916        5.08074922339678       -2.13325997543283
C           11.90577238427039        5.60381984753572        0.73618976747510
O           12.10788723426536        5.65818429587394        1.92795669169573
O           11.73483606598992        6.66338235901588       -0.05610507160570
C           11.81378700221658        7.98694588912327        0.50383412082734
C           13.25190871375779        8.25662250313354        0.96229426807916
C           13.54773572980699        9.70876771707989        1.33149760116577
C           13.46654153948767       10.67145238648963        0.14874909430980
C           13.88796281925353       12.08610462002165        0.54116828803556
C           13.79849928187579       13.05076735065890       -0.63487963440914
C           10.75398896897429        8.19453196830881        1.59674396356160
C           10.01916359064986        9.52388452889381        1.46660910491363
H           11.57590397655070        8.61407219044846       -0.36149344205685
H           13.45708040057754        7.62044245771891        1.82499556555457
H           13.91949141768381        7.94941206551062        0.15253173461352
H           12.86957401382476       10.03557333892384        2.12106726153332
H           14.56057449526215        9.74727353282453        1.74029516163712
H           12.44731850896927       10.70255921309169       -0.24009157440023
H           14.11601175010781       10.31240744590804       -0.65276670539707
H           14.91353870636681       12.06657862458443        0.91682306774815
H           13.24726036277880       12.44200201401870        1.35165726771326
H           14.44291586526458       12.72168782239109       -1.44712141627836
H           12.77815500115960       13.10358980185790       -1.00872488269264
H           14.10640550990776       14.04996702091636       -0.33591867530862
H           11.22061672213546        8.11438993871276        2.57899454160146
H           10.02383797701532        7.38546530256048        1.51774703476648
H            9.27015844091541        9.61047814012121        2.25045855747023
H           10.70129333105026       10.36458694897357        1.55372525967411
H            9.51516041982413        9.58869475656518        0.50465740255083
C           11.19559077069034        2.13659536680579       -2.88058792866825
O           10.93531224504389        0.86105040693572       -2.58482238731542
C           10.68425700917767        0.18971198191743       -3.73231061846625
C           10.79186469537015        1.04441840879004       -4.80134843727270
C           11.11744652338908        2.31566642264471       -4.25881489558600
H           10.65770443776517        0.79464285748659       -5.83254792876764
C           11.31954491505635        3.56924638583713       -4.99467979068909
O           11.54176809483747        4.63519607832097       -4.46676671668515
O           11.20968704549551        3.36780626321863       -6.30735659002006
C           11.37382684002332        4.47277143471307       -7.21507700401683
C           12.82784536694699        4.95695630146034       -7.16591028795506
C           13.21209771843310        5.94476385853526       -8.26564975420969
C           13.18212597184890        5.34226431937762       -9.66868713765161
C           13.67873361096648        6.33176143023434      -10.72083828556730
C           13.63899561639140        5.73512382761722      -12.12235873825628
C           10.33478734407762        5.57278242720375       -6.94977153176104
C            9.68157106195585        6.09335046614269       -8.22500637172925
H           11.17101159074141        4.00268067760445       -8.18285862288508
H           12.99742059471664        5.42191093901932       -6.19311605192968
H           13.47233525054486        4.07610272262158       -7.23364691112425
H           12.55817662377065        6.81701430063742       -8.22441038147167
H           14.22731683598371        6.29307825723506       -8.05960789578859
H           13.81054645670653        4.44905750386057       -9.69029280804827
H           12.16573697618382        5.03798698436239       -9.92417627348805
H           14.70220942757661        6.63004659377587      -10.48244214460645
H           13.05855704742649        7.23099357943312      -10.69194867266072
H           14.26462533248912        4.84684634484090      -12.17591306146114
H           12.62248663493391        5.45307059782586      -12.38847729354146
H           13.99883637799721        6.45305022961578      -12.85565329045134
H           10.80028678126034        6.39219953310904       -6.40111242934880
H            9.55553495533153        5.15420227031138       -6.30881776087638
H            8.94203004854612        6.85164482540974       -7.97804480488203
H           10.41349299281243        6.53706654546894       -8.89371469823643
H            9.17870096285400        5.28578249714762       -8.75282338166923
C           10.32426180149773       -1.17614146600593       -3.48334225945937
O           10.12134503425673       -1.42478588021669       -2.18499870481645
C            9.82739119905701       -2.73476703291596       -2.03527786178756
C            9.83771021739453       -3.35524117562506       -3.26228750983392
C           10.15373107679560       -2.34849193059815       -4.21102744686961
H            9.64818145118505       -4.39023588024825       -3.45494770796634
C           10.28439006198438       -2.49644845260400       -5.66618486906237
O           10.51743167998931       -1.57675737797713       -6.41707249343929
O           10.10184106330287       -3.76440295981661       -6.02893966604658
C           10.20776817236582       -4.13328885031664       -7.41626005187401
C           11.65913285871220       -3.95246046924585       -7.87644219921201
C           11.97862401878786       -4.55565435348950       -9.24272287831655
C           11.88020027341970       -6.07931671072564       -9.27743039901662
C           12.32053672778282       -6.64458194587226      -10.62622520065713
C           12.21531543676362       -8.16422426226086      -10.66447352632286
C            9.17667582190496       -3.38459309632683       -8.27414056078861
C            8.45291058752661       -4.29363118799808       -9.26092531160647
H            9.95689150467338       -5.19852987507930       -7.38694499531951
H           11.87699596043755       -2.88312421897455       -7.89850670725572
H           12.30443989944999       -4.41137340444143       -7.12234994152181
H           11.32198328002767       -4.12542999348492      -10.00036657562450
H           13.00087207415469       -4.26849556365298       -9.50155120078208
H           10.85322067976227       -6.39303188801648       -9.08289453273727
H           12.50941122418505       -6.49830118673245       -8.48911874306028
H           13.35320414972218       -6.34761077658736      -10.82307601020580
H           11.69883390026728       -6.21792987089871      -11.41721679771182
H           12.84071490585033       -8.60828881617208       -9.89319243021267
H           11.18816277329432       -8.48013415320170      -10.49455748123541
H           12.53675128211815       -8.54735567442611      -11.63019271361780
H            9.66489243043998       -2.56500636183576       -8.80243596876994
H            8.43565593104393       -2.94308771281858       -7.60387519568375
H            7.72279072540497       -3.71861241858258       -9.82593513408700
H            9.14544914352294       -4.74819641249766       -9.96346606710456
H            7.92790197582925       -5.08724979212825       -8.73349701529711
C            9.58233334871940       -3.10202001999572       -0.67206886095285
O            9.54727489711287       -2.06975428160781        0.18007968975095
C            9.36787200008103       -2.55301057225838        1.43026253679725
C            9.28300081452925       -3.92544897233532        1.39018622264969
C            9.41169020574091       -4.29164037180901        0.02895352284800
H            9.14877399296046       -4.58139711488298        2.22368867985195
C            9.33673950185424       -5.64962928819879       -0.52358719529221
O            9.39424692917496       -5.90788156156538       -1.70380715154255
O            9.16346834248362       -6.53796351267075        0.45329610016792
C            8.95854869459690       -7.92433538819316        0.13131806600438
C           10.22697161160117       -8.51643078568864       -0.49189016528138
C           10.19603677840396      -10.03890965906270       -0.62230988197478
C           10.29232716526524      -10.76196452570019        0.71922755313274
C           10.34168515773810      -12.27842979642123        0.54583467628035
C           10.46923685176577      -12.99729131618975        1.88335185072507
C            7.69747905066345       -8.11224617308340       -0.72806101255433
C            6.77328618327177       -9.19978493680784       -0.19167404503675
H            8.79530673353362       -8.36286799813497        1.12123135523926
H           10.36647721977012       -8.06949519801171       -1.47786785731530
H           11.07419078912038       -8.21946080958531        0.13326871985363
H            9.28898622696469      -10.34648118135222       -1.14417186927194
H           11.03973297041988      -10.34670072284959       -1.24375929489601
H           11.19191297600650      -10.42819429832826        1.24123285069048
H            9.43523965507477      -10.50623575606427        1.34476084075247
H           11.18955522907382      -12.54302554167228       -0.08962937450193
H            9.43351122898577      -12.61372557375971        0.03919373907515
H           11.37947775211196      -12.69177756560683        2.39490274991684
H            9.62292537189564      -12.76264348221650        2.52541494890235
H           10.50218577668083      -14.07467801561696        1.73907635524450
H            7.98430022353337       -8.33219104471696       -1.75692629351262
H            7.14893201247594       -7.16789342130234       -0.74012989997275
H            5.89778026823795       -9.29070818987599       -0.83054930347941
H            7.27296045492461      -10.16401676595914       -0.15868361683720
H            6.43848960828531       -8.95260248811175        0.81344666415137
C            9.26718212131471       -1.56939515949514        2.46684157966121
O            9.23556171259957       -0.28873607585000        2.06579038187210
C            9.12620275252381        0.49778399312547        3.16405203681293
C            9.09885333637962       -0.28079999582853        4.29437143439471
C            9.18131806109978       -1.62442127796884        3.85576650928757
H            9.03846505821255        0.06074336743882        5.30563793373697
C            9.09875566588065       -2.80899986438118        4.71933667176021
O            9.11094224400304       -3.95172716963978        4.32199691954645
O            8.95833629094860       -2.44362615042861        5.99159224278265
C            8.70321291136491       -3.44184491573023        6.99503895722024
C            9.89302735350573       -4.39854408467373        7.12051671356226
C            9.81251438327722       -5.32845994580879        8.32995791859135
C            9.99023816009007       -4.60949713956915        9.66530292693564
C           10.02565134178879       -5.58956029993158       10.83630866811397
C           10.20975204493860       -4.87454557159436       12.16923515577436
C            7.36442038313659       -4.15066926992114        6.72668594805825
C            6.46711462079599       -4.21036073063592        7.95773362195923
H            8.62041242515046       -2.83384864599597        7.90177760953686
H            9.94415235346984       -4.99800450026204        6.21016269465211
H           10.80398141419747       -3.79704676037167        7.17710966505581
H            8.86093250668739       -5.86183656031143        8.32385722546720
H           10.59877236731784       -6.07895642369472        8.23210412745795
H            9.17384755910837       -3.90230644600445        9.82185676300581
H           10.92044504625607       -4.03661356852062        9.64482780412791
H           10.84255828723547       -6.30037262078982       10.69061329046845
H            9.09433347678399       -6.16056488691528       10.85687913624711
H           11.14078235145637       -4.31168200562279       12.17441370320945
H            9.39103115274485       -4.18031590084052       12.34617430194695
H           10.23650058151152       -5.58943755685673       12.98821584658462
H            7.55117171450731       -5.15540299740971        6.34588713799485
H            6.83954231178886       -3.60007582765174        5.94264550818488
H            5.53258105262153       -4.70948132596898        7.71165197649963
H            6.94174969846285       -4.75638043771587        8.76827367815226
H            6.23607684580183       -3.20702610515120        8.30906567637332
C            9.01257082923122        1.91211109184766        2.95203558003928
O            9.08675776918375        2.35861874460999        1.68373622184030
C            8.89939351809358        3.68779248416437        1.70110756465353
C            8.68446665871127        4.12646030028967        2.96643098026052
C            8.75623415133188        2.97784555412637        3.80241425352991
H            8.50643759502609        5.12896022708206        3.29261297484127
C            8.50556553335029        2.97695315269770        5.25005987947893
O            8.91952657404650        2.15672221477465        6.03477563530460
O            7.72124956364040        4.01168497026221        5.56309952028705
C            7.24619292221441        4.17854120862150        6.91168690520634
C            8.41755595345154        4.53351521067574        7.83214894944462
C            8.01011272586081        5.00289504958709        9.22750931544268
C            7.26993171985410        6.33860672305095        9.23570914853122
C            6.96588318586833        6.80789306513314       10.65699541621398
C            6.22276648019827        8.13796441570218       10.66794999808541
C            6.43918097401842        2.95430655320028        7.37163028295118
C            5.12694165305832        3.32958029994067        8.05073301909411
H            6.57711554239673        5.03955927106873        6.80935836161982
H            9.05031815420666        3.65065425586256        7.92263875789266
H            9.00100694967847        5.31818800321316        7.34241163091742
H            7.39748215161180        4.23944237318414        9.70880542613372
H            8.91882152782579        5.10831633048233        9.82520592525687
H            7.87970355002355        7.09168530838166        8.73115737385832
H            6.33101619196565        6.25082190309930        8.68633505261839
H            7.90112879882665        6.91012544924277       11.21216777808212
H            6.36265435353059        6.05159018512763       11.16495705370791
H            6.81643446861191        8.91026727067089       10.18365530521476
H            5.27700022782264        8.05133425310547       10.13717347081224
H            6.01570926158810        8.45355764741571       11.68774877449296
H            7.04836484650711        2.34276240602960        8.03814300937331
H            6.21177959626450        2.34715470928322        6.49231580841400
H            4.59094291307024        2.42913013131901        8.34163840254516
H            5.29714742639186        3.92730851382339        8.94160954666430
H            4.49482776171357        3.89778775274693        7.37155346320668
H           12.48715500232178       -4.29731168729643       -1.72014886536025
H            8.93526318564162        4.19864745884072        0.75950093102261
