# Supplementary material for: Examining the Impact of Side-Chain Chirality on Conformation of a Helical Poly(3‑(S‑1-ethylhexyl)esterfuran)
Source: Macromolecules. 2025 Nov 15;58(22):12336–45. doi: 10.1021/acs.macromol.5c01499 (PMC13011260; doi:10.1021/acs.macromol.5c01499)
Supplement: Supplementary file 2 [file ma5c01499_si_002.zip › ma5c01499_si_002 (2)/Optimized Geometry Coordinates/6_14 oligomers XTB/fur-Hex-Eth-S-R-14-opt.xtbopt.xyz]

478
 energy: -690.852336565524 gnorm: 0.000679484673 xtb: 6.6.0 (8843059)
C            3.83846680498063       -4.03884436443405        0.52010507105167
O            3.82794430835663       -2.80691960976628        1.01403085465319
C            3.77780523443671       -2.90819624410169        2.36987102611405
C            3.74194875471768       -4.23030841682979        2.73718793670928
C            3.79078973557041       -4.96927255831067        1.52950100643499
H            3.70328904386378       -4.61838812949907        3.73143003195539
C            3.85632947384191       -6.43402920804531        1.39491962346587
O            4.14938820963828       -7.00622144081203        0.37192332364081
O            3.54652438238159       -7.00791789593843        2.55224811594556
C            3.67905578234974       -8.42925166376889        2.71173578913459
C            5.16382537273463       -8.79880058312207        2.63262550987565
C            5.48229896250432      -10.20086850629284        3.14767140269290
C            5.33343388384410      -10.32637085614587        4.66286950480982
C            5.65472695681971      -11.73260465595578        5.16459333949394
C            5.57416141614796      -11.81804162705160        6.68390175270747
C            2.78445537300159       -9.20356360925345        1.73111154014202
C            1.97616849699742      -10.30239213682149        2.41262750407869
H            3.30927966049394       -8.57642507957675        3.73214775430999
H            5.48140282466383       -8.70269007775201        1.59399693799545
H            5.72278278204222       -8.06066261965008        3.21355491783252
H            4.84432306952798      -10.93508911705305        2.65220801634106
H            6.51487546112575      -10.43575881371349        2.87649159311216
H            6.00125736098591       -9.60901321722566        5.14411758102636
H            4.31307476357878      -10.07685401828851        4.95843575122055
H            6.65825238622791      -12.01923582399189        4.84098838777354
H            4.95283449958800      -12.44408753595268        4.72308193905099
H            6.29322990050119      -11.14119343566612        7.14076901625100
H            4.57929672800746      -11.54473432196578        7.02909339346114
H            5.79019407313445      -12.82774406696523        7.02495329124325
H            3.39390458703223       -9.62398934427792        0.93042281649509
H            2.09010252681753       -8.49766574398283        1.27096738158305
H            1.36208477540070      -10.82082350440236        1.67983215880052
H            2.62370834096349      -11.03165217690988        2.89214886700642
H            1.31934767961981       -9.87881596755351        3.16949846384330
C            3.81290305616046       -1.68875972531501        3.12152539849472
O            3.98311219682620       -0.56164054353498        2.41985745861946
C            3.99359101861469        0.48081581636810        3.28657112027425
C            3.81433892319602        0.02299121666369        4.56788098025815
C            3.70471685702677       -1.38379949652171        4.47708166207567
H            3.77902355414636        0.61417893269895        5.45678993633662
C            3.58766876333347       -2.27720852561858        5.63659318835712
O            3.67950801033260       -3.48398916590392        5.58990229146359
O            3.37466955752436       -1.57102002440032        6.73978283752553
C            3.41051976496789       -2.21911440784020        8.02439342312820
C            4.84556791543504       -2.69054530952188        8.28512135576555
C            5.12453644228098       -3.15869939017829        9.71160738200178
C            5.08171678844650       -2.02952867155297       10.73889866090536
C            5.42285675074679       -2.51988703516432       12.14439077581955
C            5.40665623263510       -1.38442487335688       13.16071385792988
C            2.34642372478845       -3.32072511963883        8.14204721619463
C            1.58303801463606       -3.26493925526220        9.46073611084839
H            3.15567727542649       -1.39557714188947        8.69971620631279
H            5.06343259254084       -3.50140117694947        7.58990964013284
H            5.50991596380918       -1.85994055281437        8.03806013088881
H            4.41927741374251       -3.94261451383092        9.99447538002009
H            6.12424612545964       -3.60082193609959        9.72824770863237
H            4.08883105867248       -1.57617261865180       10.75508833188221
H            5.79659003660943       -1.25826055489224       10.44627625090862
H            6.41210303833461       -2.98334576020727       12.13598982853687
H            4.70322867387693       -3.28539496541883       12.44523119847607
H            6.14980209134010       -0.63262226773734       12.90406379221232
H            4.42914543263835       -0.90696892150599       13.18359595144312
H            5.62844987584027       -1.75806310020253       14.15768397928353
H            2.81322852409478       -4.29820099136470        8.01808985579379
H            1.63394631641891       -3.19539644538012        7.32393889102798
H            0.83935657616971       -4.05801157294473        9.49254544250705
H            2.24931468658846       -3.38805551298141       10.31003339017366
H            1.06914452558102       -2.31160598722456        9.56406436135394
C            4.21943423289119        1.77225594304443        2.71865203452614
O            4.49107402524542        1.79487750562904        1.40760808150139
C            4.66940247452104        3.08492968713540        1.03394186647513
C            4.49777317183298        3.91092210985054        2.11828285897508
C            4.21633551254479        3.07172282525819        3.21990365113195
H            4.57270741806246        4.97599473590910        2.12802491795691
C            4.05074790252619        3.53048085663537        4.60499549910697
O            3.98060064706453        2.79811821640434        5.56730381431141
O            3.99639730167618        4.85566557734147        4.64658550700665
C            4.00744933792289        5.53065964413263        5.91710228447176
C            5.36156017989975        5.27492725071907        6.58846663683971
C            5.65804677717646        6.14699584958574        7.80633844408404
C            5.85642885269173        7.62149177585868        7.46244322890628
C            6.23040994114422        8.45044246730848        8.68932340962723
C            6.45191991421893        9.91649091452069        8.33713528975504
C            2.78800335182663        5.15130179852467        6.77061087656809
C            2.13289214394987        6.35691188787288        7.43541048940170
H            3.92686353971616        6.58079863404122        5.61715426924345
H            5.39853868061152        4.22471841068627        6.87779508729106
H            6.13285305023969        5.43251764813035        5.83147399550448
H            4.86091592685368        6.04497613526723        8.54555694958249
H            6.57722987340410        5.77535495217762        8.26744979247893
H            6.64998475217808        7.70666927623745        6.71797458853162
H            4.94296905730649        8.02985457323245        7.02601327571706
H            7.14077971171547        8.04460460541958        9.13658659144194
H            5.43476788563934        8.37325979524630        9.43459147102498
H            7.27059941015498       10.01868199513941        7.62820928148310
H            5.55547842461057       10.34088419391185        7.88957849912174
H            6.69582853357306       10.49246779086187        9.22678653306260
H            3.07829855750140        4.41648509288805        7.52161124916656
H            2.05329926705105        4.67429471615104        6.11815865873754
H            1.27240745741301        6.03664504096132        8.01851936542926
H            2.82357913001747        6.86817868057130        8.10013425906303
H            1.79105547385736        7.06698879623571        6.68535180046196
C            5.02526048354924        3.29426689884310       -0.33441584175337
O            5.24493457008613        2.18957673642315       -1.06037745741227
C            5.55888190860052        2.56722956938818       -2.32310540313937
C            5.53095608621237        3.93867873353823       -2.41831724060820
C            5.19823371174639        4.42277715067376       -1.13277218793491
H            5.72823322300539        4.51930411530397       -3.29286172197486
C            5.13979480595619        5.83504968089333       -0.73685834784546
O            5.00829676041394        6.22030072252370        0.40390506017019
O            5.25838023866214        6.62678878480767       -1.79577814202308
C            5.37363883769330        8.04911048431744       -1.60042747782525
C            6.69672110394721        8.33698511950949       -0.88104575444619
C            7.12954651165816        9.80141723528169       -0.89364470445137
C            7.50250761684106       10.30292313309041       -2.28644165169359
C            8.04302161171479       11.73051580104338       -2.26457041605982
C            8.43252454557767       12.20363833601057       -3.65995185535967
C            4.13218328318454        8.63096433752488       -0.90773612037911
C            3.63440494890476        9.91111759344167       -1.56976007350299
H            5.41528691717509        8.41813319422966       -2.63008001323948
H            6.60124680998688        7.99401771768401        0.14899518958105
H            7.47097518578635        7.72944254707888       -1.35624697461315
H            6.34420329827776       10.43159590098057       -0.47143131257894
H            8.00593458251552        9.89662627703171       -0.24697189752612
H            6.63184592692292       10.26603713038880       -2.94340834826097
H            8.26328226967665        9.64019064961768       -2.70385609025306
H            8.91566515043533       11.77818929797725       -1.60903369923250
H            7.28414432195806       12.40034416777593       -1.85280009934777
H            9.20537973065928       11.56151410980491       -4.07754875263167
H            7.57190418046250       12.17908341959861       -4.32530298040850
H            8.81299512622553       13.22187800238047       -3.62915513140086
H            4.34685455223996        8.80964854835288        0.14599002639636
H            3.33589408176970        7.88496116413164       -0.95422544193079
H            2.75389574866585       10.27985766529985       -1.04856181351066
H            4.39269476824819       10.68894715889220       -1.54988267822105
H            3.36312294730547        9.72395162140135       -2.60660006442503
C            5.89985183194180        1.52071196924752       -3.23760900106761
O            6.02652622717696        0.28836253178958       -2.72189631198950
C            6.36667772146732       -0.55898465194846       -3.72455887743556
C            6.44659800534376        0.13534480382424       -4.90870529935751
C            6.15548725086161        1.48375995981685       -4.60712446648390
H            6.69368098283652       -0.26387979656285       -5.86779969335539
C            6.20225103535596        2.58609399498836       -5.57794238761420
O            6.07193058093059        3.75703343089595       -5.29751003941630
O            6.41011288847062        2.11373011640127       -6.80144624450716
C            6.67568343013630        3.02675961727658       -7.88191800145803
C            8.02080339302322        3.70856988290991       -7.60713645085180
C            8.56901283086934        4.56417543111987       -8.74669252735602
C            9.02630168653134        3.74819382492866       -9.95340688334805
C            9.63890545257324        4.63078689254641      -11.03893596312623
C           10.12236987680181        3.81327870125161      -12.23063029614697
C            5.50584385475982        3.99525714844896       -8.11269919598525
C            5.15271034474617        4.15275465643602       -9.58759593363847
H            6.75999682167951        2.34999060496287       -8.73870780846643
H            7.89481073530678        4.32689699947190       -6.71871756968703
H            8.73839494898884        2.92369771027218       -7.35928868855672
H            7.82387186478258        5.29901527603889       -9.05728598240537
H            9.42993735289281        5.11977895092197       -8.36565266282058
H            9.76895711809423        3.01841062764680       -9.62568291954278
H            8.18235711248352        3.19919679959868      -10.37569213798474
H           10.47903029233922        5.18919853327108      -10.61953144751921
H            8.89583066851684        5.35786674898114      -11.37602552788563
H           10.89557075724466        3.11237079725609      -11.92395711912242
H            9.29995968552590        3.24816778167244      -12.66468352453379
H           10.53453909700621        4.46263583910091      -12.99953465332586
H            5.73945417051215        4.96590814630554       -7.67391439866215
H            4.63206380308594        3.60411481272794       -7.58723411788095
H            4.31571467339904        4.83859863478407       -9.69759945441535
H            5.99122460000646        4.54414247632630      -10.15682965635770
H            4.86620566164264        3.19423134424500      -10.01516770265072
C            6.60889844207620       -1.92791992443468       -3.38113794437819
O            6.56201841193640       -2.25102096693797       -2.08023704885692
C            6.81710048743535       -3.57773117779532       -1.96176493439444
C            7.01777262156266       -4.12549228033031       -3.20623189077643
C            6.89876314994751       -3.06640854245942       -4.13523979773295
H            7.22838580711187       -5.15203807904561       -3.41692076438502
C            7.13104617391197       -3.19021062139146       -5.58130134256109
O            7.20012611437810       -2.25853286917975       -6.35231138986456
O            7.26597117474033       -4.46538580870112       -5.92434035286066
C            7.62745175908177       -4.79585550779749       -7.27888863050662
C            9.04563798010508       -4.28022111270932       -7.55042884619684
C            9.69861524598832       -4.82473800059056       -8.81915556853119
C           10.03259580547994       -6.31222956455312       -8.73479233820629
C           10.75728214281979       -6.81152375130536       -9.98255542206585
C           11.10422810025477       -8.29151511899628       -9.87580716481403
C            6.57178766734180       -4.30875290914761       -8.28329774836463
C            6.20917650372801       -5.37092394178751       -9.31537624829182
H            7.62125316375212       -5.88984176974139       -7.25436539769097
H            9.00457808119076       -3.19248963618645       -7.60211918486292
H            9.66335587863220       -4.54407954152594       -6.68893718139749
H            9.05791439273699       -4.63843744158385       -9.68348919004421
H           10.62861734402749       -4.27261058282112       -8.97888012636277
H            9.11838329311073       -6.89346345566485       -8.60326547473861
H           10.66587872715471       -6.48256569746441       -7.86187570526794
H           11.67361886500346       -6.23415740901158      -10.12560240831778
H           10.12540000271487       -6.64971459000836      -10.85939598044482
H           11.75657726230229       -8.46806484003991       -9.02312432845471
H           10.20244677230313       -8.88632716216813       -9.74569058146336
H           11.61408734792182       -8.63350342658713      -10.77344523202241
H            6.92399747172685       -3.40431912652501       -8.77970482833996
H            5.66965414232814       -4.04331160569950       -7.72800345043230
H            5.46187831474827       -4.98100614848039      -10.00274261743602
H            7.07771695342483       -5.67552241574733       -9.89278198743619
H            5.79682055330430       -6.25141228545987       -8.82726836032508
C            6.89335688547579       -4.12164725451438       -0.63990177935041
O            6.82531552882871       -3.24688202356822        0.37599876990609
C            6.93326382047184       -3.93796173920050        1.53709941129489
C            7.07293392060785       -5.27657809768817        1.26816710630214
C            7.05467907772726       -5.41095040560050       -0.13593716334921
H            7.17341134974822       -6.06404262091887        1.98138742633564
C            7.24402506929062       -6.70101038687784       -0.81961261171681
O            7.33042756286614       -6.85184942807727       -2.01622059139889
O            7.33557757485730       -7.66145120660915        0.09241762141302
C            7.68530891019561       -9.00189148064462       -0.29091871928218
C            9.13752650312834       -8.98345663686717       -0.77956597898951
C            9.77304232219688      -10.35211283376143       -1.01238059400714
C           10.05336623496091      -11.10918082745576        0.28378576817854
C           10.73357287491122      -12.45286642332029        0.03277147758172
C           11.04750384953288      -13.17927021338827        1.33523423478329
C            6.66753192888449       -9.58876333788394       -1.27851575986204
C            6.26933237321254      -11.01976484257252       -0.93366153911673
H            7.61947766540282       -9.53959120113127        0.66131016996068
H            9.16036405164019       -8.40431001757682       -1.70152667531512
H            9.72041369313894       -8.43917245879563       -0.03267993414722
H            9.14016734686457      -10.95555399008586       -1.66566481137408
H           10.72298989703176      -10.19852635572265       -1.53106637905630
H           10.70071790539126      -10.49695941441140        0.91559809428892
H            9.12018123278917      -11.28014476482610        0.82426624230690
H           11.66025664257933      -12.29135695127488       -0.52289400932507
H           10.08412896009041      -13.07853310462618       -0.58433622464039
H           11.73037365205101      -12.59028546025263        1.94404835275277
H           10.13704974940568      -13.34864231923413        1.90663806814197
H           11.51148181653650      -14.14252388327658        1.13642170246927
H            7.06553400216703       -9.53887867614329       -2.29261706588901
H            5.77412847948686       -8.96092714300147       -1.24686364494957
H            5.54028597250107      -11.38537819670536       -1.65324451640515
H            7.12732416391497      -11.68695378074280       -0.94840647910247
H            5.82158964844120      -11.06192781941449        0.05696931048469
C            6.93115708730186       -3.17965148425748        2.74794065187521
O            7.01687628173910       -1.85132444393864        2.61239881741622
C            7.01744288846648       -1.29532094189949        3.84869041249829
C            6.92262726698495       -2.28483374853946        4.79993694986788
C            6.87017748097740       -3.51365254719383        4.10143607534701
H            6.88670862021719       -2.14479769053790        5.85854530040209
C            6.70973790429236       -4.84870522798189        4.69621331014848
O            6.65574741985893       -5.87694577483426        4.05778489821709
O            6.63410373154710       -4.78224373658734        6.02145009693070
C            6.28202743864824       -5.95891077798148        6.77577658464504
C            7.33768166998081       -7.06609868330138        6.70221530118310
C            8.57742612518237       -6.80597919915327        7.55749569974021
C            9.47694793537143       -5.70721817340089        6.99778943164510
C           10.75776841018794       -5.55435596720714        7.81587029257877
C           11.70637786818421       -4.52916926942361        7.20650574837567
C            4.88823857647875       -6.45149979112344        6.36314894757136
C            4.20647374808023       -7.25803973842864        7.46079496296247
H            6.23558082315668       -5.57564003849451        7.80271330282807
H            6.86378549161014       -7.98606801551590        7.04947595840542
H            7.62855168904921       -7.20849243055788        5.66201826335522
H            8.26991543287997       -6.54783230081328        8.57445402835267
H            9.15491817180879       -7.73329417339503        7.61931505577407
H            8.93495769757509       -4.75950876077335        6.98945527680847
H            9.73580510784529       -5.95639203919577        5.96663804505337
H           11.26574053307887       -6.52053815520079        7.87596210004611
H           10.50268228042780       -5.25388155373656        8.83504302929472
H           12.01497676536688       -4.84199318483999        6.21102231633322
H           11.22145795956359       -3.55806124938835        7.12879201512686
H           12.59713913324946       -4.41872548080176        7.82109243306772
H            4.96812589318594       -7.04819594558020        5.45426499757415
H            4.28286729932071       -5.57335313830650        6.13295792238319
H            3.20084747199938       -7.52706837376072        7.14758687540958
H            4.74868393671606       -8.17531405681933        7.68045936313519
H            4.13511559379221       -6.67658781038846        8.37797855707554
C            7.14121737314105        0.13139562594210        3.89036764634976
O            7.39563644681356        0.74096891761171        2.72169581467347
C            7.48066533758525        2.07615428838460        2.94549531213430
C            7.28009204407921        2.33325475059207        4.28170798277077
C            7.06242868450455        1.08411818725651        4.90526240813691
H            7.27929877143830        3.29234611927860        4.75231569209637
C            6.76963248984931        0.87839573549654        6.32943367994646
O            6.51788274298439       -0.19790767518075        6.82409902522537
O            6.83181204192295        2.02511534027658        6.99697698767107
C            6.49332827178790        2.05048196239595        8.39921853957871
C            7.52058429812202        1.23230887250232        9.19125186009508
C            7.44238027818130        1.39064418753051       10.70840634861436
C            7.73940642324130        2.80540188327268       11.19941393636497
C            7.75475587914683        2.88161223447095       12.72482151042150
C            8.03008591000044        4.29686155017724       13.21750124102839
C            5.02955708766221        1.63468000550426        8.60101480454091
C            4.30744885201143        2.45284887936296        9.66571132766419
H            6.60838195892101        3.11186593390948        8.64266405834017
H            7.39116727286375        0.17907732316651        8.93767539164573
H            8.51479414563147        1.53643518221795        8.85105721873053
H            6.45755134684249        1.08145588463605       11.06060148031401
H            8.17375791707653        0.70858689327144       11.15077463466776
H            8.70954095684541        3.12593529394153       10.81272619464549
H            6.98530309222334        3.49737745906619       10.82149410638550
H            8.52017826883398        2.20638903124779       13.11440576616511
H            6.79012624182224        2.54478490114635       13.11251224245251
H            8.99567521725090        4.64479478913598       12.85690599164120
H            7.26460549392739        4.98126462462468       12.85796376010120
H            8.03744669580512        4.33051842602661       14.30437196834211
H            4.97593293807169        0.57255619186703        8.83959695585350
H            4.51681044529936        1.78675622902961        7.64872205274403
H            3.25476759483907        2.17958555807576        9.68233168348138
H            4.71659770425957        2.28304364853810       10.65755279388207
H            4.37952804927969        3.51565494058205        9.44430196025020
C            7.76822690097786        2.91768045440387        1.82147957635552
O            8.05908743706582        2.31008192328310        0.66088971503362
C            8.30611527042053        3.26512173267861       -0.27077571680314
C            8.17610053659769        4.51013187424022        0.29703540886121
C            7.83092557026225        4.30187141538859        1.65124457118375
H            8.31015630917606        5.44933029116183       -0.19518062809308
C            7.57359293289785        5.37459327916047        2.62238668902253
O            7.18729661686498        5.19984991355678        3.75638607075817
O            7.83459496347034        6.56163385812947        2.08574514885246
C            7.58792667512983        7.75915277465723        2.85059827864393
C            8.53607610614380        7.80215066154497        4.05522350928362
C            8.57953967832294        9.13651059355126        4.79717894534542
C            9.11091154361718       10.29531136347843        3.95716871916236
C            9.23805928699813       11.57593660987732        4.77986699859798
C            9.74984385665852       12.73947055260044        3.93981512619793
C            6.09573813870734        7.88029632443807        3.18951941320157
C            5.56236387059038        9.30459746991027        3.08213846199598
H            7.86686519834618        8.54440258452415        2.14015999425195
H            8.24093281350248        7.01745667739615        4.75352183928391
H            9.53950079429701        7.56280809578781        3.69135407939128
H            7.58493875735598        9.38314842917176        5.17064995347054
H            9.23074526888459        9.01076120588641        5.66666339374998
H            8.44192099811619       10.48372406617912        3.11613507838451
H           10.08951401406767       10.02877511509637        3.55144198721028
H            9.92043641994659       11.40418221216556        5.61561734549018
H            8.26227046319810       11.83382145970708        5.19897430746154
H           10.72984704369032       12.50949127563446        3.52736081068559
H            9.07069812216494       12.94118003748544        3.11416312314368
H            9.83428378207652       13.64050363735703        4.54273546090059
H            5.90942833810790        7.48033074772668        4.18607051676339
H            5.55064135008429        7.25848743537788        2.47615488791152
H            4.48599892694739        9.30235617671132        3.23900618634798
H            6.01039522852555        9.96417020914654        3.81985772134131
H            5.76117675841883        9.71314513530080        2.09355994112128
C            8.65987491800311        2.83290990968789       -1.58972520500291
O            8.87424152786794        1.52000704202230       -1.76131014793939
C            9.18685606642027        1.30509472691364       -3.06371637985551
C            9.16610800794190        2.49643052311366       -3.74710685320217
C            8.83240230798565        3.49645395095714       -2.80547302674426
H            9.36411559187804        2.63332847333947       -4.78807457686140
C            8.69712882200109        4.92430269751497       -3.13211975940462
O            8.53024739066567        5.81164620019837       -2.32555423571626
O            8.81139318191512        5.10170883419702       -4.44399513250103
C            8.65871672428267        6.41607546593263       -5.00605867697073
C            9.77974370493409        7.36586623385632       -4.55513256522071
C           10.62684008364566        7.85245108540877       -5.73192577645590
C           11.49528433096473        6.73902409165270       -6.31736063826693
C           12.09977853985195        7.12470774799770       -7.66548151389472
C           12.92781504026300        5.99085446319103       -8.25793224752818
C            7.24351308528022        6.94420883480976       -4.76037658930960
C            6.91821393737022        8.13801989160111       -5.64789371768408
H            8.76573871096086        6.22501059951405       -6.07908935113633
H            9.34604819920557        8.21907273489979       -4.03297280977476
H           10.42321419260332        6.84539133957146       -3.84388510400782
H            9.96691064982116        8.24752499551573       -6.50799552064583
H           11.26853415230297        8.67143029762427       -5.39928592118244
H           12.29694604587950        6.50021662381357       -5.61486929697182
H           10.89748835896980        5.83403589314060       -6.44313743281595
H           12.72740958970430        8.01052046612709       -7.54353818544503
H           11.29562806940063        7.38475783312343       -8.35898615893721
H           13.75260153985447        5.73488716305554       -7.59654843582566
H           12.31428249257008        5.10269739749436       -8.39497249055282
H           13.33865959353467        6.27840872766466       -9.22319614324456
H            7.13428923248345        7.21178042279269       -3.71096419500299
H            6.54915054930009        6.12902459150757       -4.97520232172372
H            5.89088154332710        8.45283567961589       -5.48145155153549
H            7.57236104276454        8.98010349803534       -5.43414470649520
H            7.02743576985758        7.87628961559820       -6.69857817594858
C            9.49533027230842       -0.03939515639847       -3.44554186713129
O            9.55593069305099       -0.93785942270788       -2.45305805898850
C            9.87793022772447       -2.14190320629148       -2.98722949617437
C           10.02987075412816       -2.02171090568462       -4.34630897915527
C            9.78596092721361       -0.66420298284972       -4.65812213218988
H           10.28770864453594       -2.80320665510420       -5.02774063216683
C            9.81959554900230       -0.09441968071951       -6.01099178280666
O            9.54751726769782        1.05366442979356       -6.28160322143252
O           10.20293819925477       -1.01263566200875       -6.89200498467760
C           10.22825629762030       -0.68769176523185       -8.29578054796781
C           11.29616962602351        0.38099014161125       -8.55821489124216
C           11.61169784228639        0.62675456678344      -10.03217928647996
C           12.23893689507122       -0.57265352353439      -10.73844383613888
C           12.63121740907826       -0.23741788779238      -12.17602426881232
C           13.24219707945285       -1.43652114954694      -12.89026668912485
C            8.81837739816203       -0.33201172493255       -8.78870974042052
C            8.48605655734235       -0.93517615367830      -10.14888142379535
H           10.54442937321039       -1.63552807269277       -8.74390773045311
H           10.96453725465308        1.31610039188768       -8.10428221666432
H           12.20919309875711        0.06785163850034       -8.04371343635580
H           10.70446225410892        0.92604201716937      -10.55848590446238
H           12.31144511874928        1.46545946070672      -10.08639350742550
H           11.53650719350937       -1.40749325213233      -10.75135702896307
H           13.12652535653756       -0.89279675611730      -10.18798027903990
H           13.34806707720394        0.58705531915290      -12.17340732451474
H           11.74622394526527        0.09754410393084      -12.72268750297086
H           14.13669832807944       -1.77395337270568      -12.37118354586158
H           12.53447226881175       -2.26216321418834      -12.92283278650546
H           13.51484282197023       -1.17768744426828      -13.91064659498113
H            8.70008118738807        0.75095810033746       -8.81628996986349
H            8.10777259758255       -0.72271093477353       -8.05684957427826
H            7.45129296974438       -0.71616431857581      -10.40283582341963
H            9.12030410380546       -0.53515239970185      -10.93509443248058
H            8.60973660340780       -2.01585780717934      -10.12736355331085
C           10.01868940560051       -3.22159230032612       -2.05919877273056
O            9.98002632465448       -2.87867909778144       -0.76376208957590
C           10.12527953231124       -4.00224922989205       -0.02237235327756
C           10.24628502628776       -5.09188430992968       -0.84951596555658
C           10.18093737719527       -4.60001514767391       -2.17436550859573
H           10.37006491246610       -6.10767764827208       -0.54390164330385
C           10.26080048449033       -5.41386663560657       -3.39698537203819
O           10.40173804729482       -4.95782780120764       -4.51064757587342
O           10.18420613824194       -6.70398478190901       -3.10130875431279
C           10.25212023884550       -7.69651050539056       -4.14186713013735
C           11.63915955753348       -7.72726826594144       -4.79171516798027
C           12.66672470646414       -8.47735263013438       -3.94143347619538
C           12.90644941721860       -7.83281794518473       -2.57761081778653
C           13.86472970713214       -8.64293586792072       -1.70894269275239
C           14.04756534036975       -7.99499542730457       -0.34197952787244
C            9.09408396591932       -7.52019993502979       -5.12681306279508
C            8.80055602092848       -8.79109591837635       -5.91270001565254
H           10.10013857290820       -8.63519797446529       -3.59630302666993
H           11.55477895374682       -8.22320596174969       -5.75957368120509
H           11.97265104104837       -6.70424588238457       -4.96826517448367
H           12.32337054814482       -9.50582835125484       -3.79787033997580
H           13.61126842449356       -8.52149053931948       -4.48984703733469
H           13.30788142356280       -6.82624552601704       -2.71989244049270
H           11.95909801756342       -7.73651430348215       -2.04713248055940
H           14.83324356574791       -8.73103363453189       -2.20727942089263
H           13.46771779732951       -9.65292749524126       -1.57993232514094
H           14.50153558468200       -7.01180326767251       -0.44472997137334
H           13.08454862581209       -7.87102560939911        0.14854589284351
H           14.68622456786878       -8.60407369769316        0.29369898688099
H            9.31866209774531       -6.69993477378558       -5.80533182816967
H            8.21334218317939       -7.24708461643157       -4.54118574342813
H            7.93048339867536       -8.64060284442580       -6.54703323867751
H            9.63842739541301       -9.06975227326535       -6.54783477770007
H            8.59028876732116       -9.61902196259400       -5.23900644678905
C           10.13781587713887       -3.81729436043141        1.39857566631806
O           10.02922469417929       -2.54968262723573        1.83458889832183
C           10.07601583885613       -2.56620428382764        3.17462217636712
C           10.21453626653161       -3.83402955257795        3.63600096799575
C           10.26091207644729       -4.67289806694152        2.48676848093193
H           10.27469103025221       -4.15152503930446        4.65410618508613
C           10.43097330644189       -6.12658196368060        2.50261602112807
O           10.41397687279738       -6.83954308981646        1.52480716407649
O           10.62979112325622       -6.55796725407808        3.75037102203164
C           10.82778606891408       -7.96456115741796        3.99729568980779
C           12.11479965100340       -8.42997126048429        3.30549004870662
C           12.58750372790905       -9.83188194948047        3.68293000162329
C           13.01072903214064       -9.96895902420390        5.14337160607145
C           13.56820438301209      -11.35950312183628        5.44063641720315
C           13.98279848803049      -11.50418090848209        6.89956101973725
C            9.57367737975927       -8.76632968113049        3.62285259408686
C            9.23825797868343       -9.84696642397072        4.64395423436991
H           10.96460805519041       -7.98781133328393        5.08384976565257
H           11.95324572858850       -8.39369210813160        2.22746497423651
H           12.90118924211678       -7.70920401878705        3.54777115939995
H           11.80569273899818      -10.55818806974654        3.45645451941237
H           13.44518022228907      -10.07241578484957        3.04919415478709
H           12.15837076340120       -9.78347806094469        5.79908522345601
H           13.77284855159345       -9.21964500873471        5.36951882548114
H           14.43128434681938      -11.54805199794070        4.79806992870565
H           12.81062178589083      -12.11049769495924        5.20312713800146
H           14.75026304769581      -10.77553998375606        7.15169581056147
H           13.13042985686096      -11.34360702650478        7.55637664294399
H           14.37901765866932      -12.49893044108743        7.08907573492499
H            9.70016160327232       -9.20658858848006        2.63388322719030
H            8.73385226863521       -8.06943627567993        3.56096987900139
H            8.33023546951360      -10.36300677971662        4.34644316567410
H           10.03387255456995      -10.58167965617302        4.72632345417587
H            9.07327841745298       -9.40837305343722        5.62547140852787
H            3.87312894663064       -4.15975488460181       -0.54500375650166
H           10.00139137526408       -1.62359313436526        3.67974779884161
