# Supplementary material for: Examining the Impact of Side-Chain Chirality on Conformation of a Helical Poly(3‑(S‑1-ethylhexyl)esterfuran)
Source: Macromolecules. 2025 Nov 15;58(22):12336–45. doi: 10.1021/acs.macromol.5c01499 (PMC13011260; doi:10.1021/acs.macromol.5c01499)
Supplement: Supplementary file 2 [file ma5c01499_si_002.zip › ma5c01499_si_002 (2)/Optimized Geometry Coordinates/syn_anti hexamer DFT/FE6-HT-1.xyz]

80
FE6-HT-1.xyz
O   -16.382205   2.5137   2.075103
C   -16.141855   1.239687   1.593361
C   -17.21197   0.429137   1.880766
H   -17.296308   -0.613248   1.623815
C   -18.154304   1.250175   2.575369
C   -17.592791   2.498243   2.660179
H   -17.932615   3.420763   3.102198
C   -19.473275   0.908688   3.131376
O   -20.190197   1.684774   3.734533
O   -19.795827   -0.382203   2.893356
C   -21.070361   -0.7987   3.407752
H   -21.166933   -1.849366   3.135728
H   -21.876501   -0.210804   2.961977
H   -21.105947   -0.677805   4.493273
C   -14.880415   1.055984   0.930263
O   -14.095377   2.159506   0.853587
C   -12.936599   1.816473   0.188542
C   -12.981887   0.489355   -0.153122
H   -12.21401   -0.050555   -0.680424
C   -14.229088   -0.01372   0.31883
C   -14.710043   -1.393317   0.175272
O   -15.77628   -1.82957   0.575427
O   -13.803488   -2.158011   -0.47468
C   -14.181802   -3.529728   -0.66567
H   -13.350608   -3.989601   -1.199291
H   -15.100762   -3.598248   -1.252992
H   -14.341086   -4.023294   0.296235
O   -12.346839   4.086808   0.482596
C   -11.346441   4.98537   0.178204
C   -10.347507   4.343621   -0.507668
H   -9.444565   4.799635   -0.876047
C   -10.746565   2.982625   -0.636345
C   -11.990088   2.875721   -0.01249
C   -9.977661   1.924415   -1.302155
O   -10.309887   0.756924   -1.421779
O   -8.810533   2.40586   -1.787403
C   -7.981904   1.445343   -2.459261
H   -7.094539   1.994566   -2.772466
H   -8.50041   1.027445   -3.325774
H   -7.711103   0.629966   -1.784008
C   -10.894634   7.549498   0.419581
C   -11.55401   6.335504   0.616894
O   -12.647057   6.542082   1.390998
C   -12.706709   7.883665   1.698504
C   -11.650634   8.535603   1.116678
H   -11.448287   9.591019   1.182103
C   -9.671051   7.795446   -0.352437
O   -8.992843   6.95426   -0.918232
O   -9.363379   9.112925   -0.366422
C   -8.174311   9.457716   -1.092684
H   -8.078237   10.538948   -0.998093
H   -8.266862   9.170861   -2.143102
H   -7.302194   8.955723   -0.666382
C   -13.800958   8.286554   2.535101
O   -14.554229   7.277126   3.037567
C   -15.545942   7.825203   3.80642
C   -15.446199   9.188628   3.786682
H   -16.085008   9.891616   4.296829
C   -14.316188   9.50586   2.973569
C   -13.81828   10.851454   2.67393
O   -12.825824   11.125675   2.020792
O   -14.614305   11.798137   3.227918
C   -14.203521   13.154054   2.99565
H   -14.940425   13.774141   3.505513
H   -14.190404   13.375355   1.925615
H   -13.205172   13.330293   3.403639
C   -16.485531   6.938625   4.441532
O   -17.716121   7.477112   4.683857
C   -18.487678   6.503548   5.255812
H   -19.494585   6.794239   5.509431
C   -17.783516   5.350386   5.376693
H   -18.126078   4.415637   5.793349
C   -16.468515   5.62185   4.862357
C   -15.30905   4.710673   4.887209
O   -14.147377   5.02955   4.748175
O   -15.711576   3.434752   5.119318
C   -14.652231   2.463928   5.143916
H   -15.136169   1.508584   5.345443
H   -13.928495   2.702775   5.926817
H   -14.139052   2.44006   4.17989
