# Supplementary material for: Examining the Impact of Side-Chain Chirality on Conformation of a Helical Poly(3‑(S‑1-ethylhexyl)esterfuran)
Source: Macromolecules. 2025 Nov 15;58(22):12336–45. doi: 10.1021/acs.macromol.5c01499 (PMC13011260; doi:10.1021/acs.macromol.5c01499)
Supplement: Supplementary file 2 [file ma5c01499_si_002.zip › ma5c01499_si_002 (2)/Optimized Geometry Coordinates/syn_anti hexamer DFT/FE6-HT-10.xyz]

80
FE6-HT-10.xyz
O   -16.879257083   1.0867367535   1.3904765188
C   -16.4758687471   0.1791028748   0.430262247
C   -17.3357925374   -0.8911288666   0.4156941716
H   -17.2622891536   -1.7466443128   -0.2341032609
C   -18.3160703326   -0.623837499   1.4208944001
C   -17.9827464657   0.5866265303   1.9725811785
H   -18.4328417374   1.1759687479   2.7555606237
C   -19.4763709541   -1.4246609958   1.8437918716
O   -20.256427469   -1.0999591851   2.7186512137
O   -19.5736323256   -2.5735296578   1.1382106242
C   -20.6831729087   -3.4142037261   1.4910330417
H   -20.6128780203   -4.2822693262   0.8362286716
H   -21.6289480034   -2.8897242202   1.3340784691
H   -20.6190208343   -3.7170950416   2.539057712
C   -15.297899101   0.5396793175   -0.3100234654
O   -14.7274010973   1.7174571369   0.0383361074
C   -13.6241698358   1.9145472431   -0.7636323569
C   -13.492145778   0.8572231226   -1.6269092071
H   -12.7211947357   0.7417998291   -2.3688756115
C   -14.5640547811   -0.0383167607   -1.3450283108
C   -14.819532939   -1.3127001376   -2.0268201712
O   -15.7311037573   -2.0874273217   -1.7906412251
O   -13.8935243166   -1.5436968993   -2.98616291
C   -14.0572348292   -2.770479731   -3.7132257548
H   -13.2409408977   -2.792945662   -4.4346357988
H   -15.0226995533   -2.790137972   -4.2248228833
H   -13.998402234   -3.6291825244   -3.0398528289
O   -13.3338113215   3.8851842789   0.5023521578
C   -12.5365923311   4.9946158487   0.5858773591
C   -11.5791219844   4.9588734863   -0.3963697964
H   -10.8155252242   5.7024737443   -0.5729846254
C   -11.7921234419   3.7519832881   -1.1241240886
C   -12.8901739767   3.12503452   -0.5291827829
C   -11.0078526078   3.2731874585   -2.2658306159
O   -11.1740899944   2.22372055   -2.8641518653
O   -10.0312738968   4.1525732585   -2.6035404317
C   -9.2039398602   3.7373865425   -3.7011241041
H   -8.462825519   4.5264826243   -3.8256416071
H   -9.7974455309   3.6227874025   -4.6115287499
H   -8.7151424962   2.7859580486   -3.4785412129
C   -13.5721878211   6.1350975729   2.7295245101
C   -12.7922807694   5.9923944239   1.5850688297
O   -12.0929370328   7.1361968716   1.3760339905
C   -12.4074638554   8.0228416051   2.3790630107
C   -13.3215271461   7.4490390869   3.2254751422
H   -13.7461963194   7.9098446045   4.1010366815
C   -14.4322747517   5.1260419013   3.3746791632
O   -14.4995718897   3.949370322   3.0873819422
O   -15.14932866   5.6899929764   4.3806462169
C   -15.9955839007   4.7831711879   5.1013016143
H   -16.4874866381   5.3850080249   5.8651647124
H   -15.4060893289   3.9857546097   5.5608930313
H   -16.7339583489   4.3320745885   4.4336056834
C   -11.7244470897   9.2807336665   2.3038855148
O   -10.8720184506   9.3986015046   1.2552745275
C   -10.2847577287   10.6304904764   1.3146813041
C   -10.763281455   11.3183191036   2.3994047897
H   -10.4886116264   12.3146115681   2.7063653828
C   -11.6952923553   10.456825803   3.0515418592
C   -12.4596670719   10.753403134   4.266550157
O   -13.249767998   10.0052053284   4.8161888446
O   -12.1808774668   11.9961312189   4.7280956834
C   -12.8843263144   12.37668261   5.9209189861
H   -12.5500765197   13.388876699   6.1470417921
H   -12.6423939355   11.6996865515   6.7438561894
H   -13.9641485113   12.3568387339   5.7548745484
C   -9.343346262   10.9963572153   0.2929665208
O   -8.9634550788   12.305893118   0.3367578859
C   -8.0926455772   12.5235391067   -0.6959480681
H   -7.7068182548   13.5271189733   -0.7765067314
C   -7.9103724438   11.384794841   -1.4056127796
H   -7.2831125258   11.2447258755   -2.2716720536
C   -8.7118484628   10.3712642933   -0.7732154442
C   -8.771952837   8.9574588829   -1.183817627
O   -9.2859915418   8.0412442785   -0.5743626004
O   -8.1353502922   8.7872465985   -2.3734909974
C   -8.0911802085   7.4333032785   -2.8461723758
H   -7.596226215   7.4793824429   -3.8164982387
H   -9.0980010845   7.0205576893   -2.9440036618
H   -7.5231034691   6.8031195589   -2.156339111
