# Supplementary material for: Examining the Impact of Side-Chain Chirality on Conformation of a Helical Poly(3‑(S‑1-ethylhexyl)esterfuran)
Source: Macromolecules. 2025 Nov 15;58(22):12336–45. doi: 10.1021/acs.macromol.5c01499 (PMC13011260; doi:10.1021/acs.macromol.5c01499)
Supplement: Supplementary file 2 [file ma5c01499_si_002.zip › ma5c01499_si_002 (2)/Optimized Geometry Coordinates/syn_anti hexamer DFT/FE6-HT-11.xyz]

80
FE6-HT-11.xyz
O   -17.4061087156   0.6200330346   0.7321625818
C   -16.6252574261   0.0077832158   -0.2290728214
C   -17.3199686045   -1.0338468414   -0.7929524221
H   -16.9560719636   -1.6856966614   -1.5685342754
C   -18.5918527051   -1.0592803224   -0.1415091987
C   -18.5792952244   -0.0340527883   0.769501621
H   -19.3133879459   0.3189833512   1.4763793185
C   -19.7361369361   -1.9624547672   -0.3439140901
O   -20.785325096   -1.8953329377   0.2673727571
O   -19.4807992574   -2.8846156279   -1.299348111
C   -20.5509891489   -3.8063978302   -1.5582507868
H   -20.1841819175   -4.4688496979   -2.3418180494
H   -21.4453674491   -3.2745216261   -1.8920675419
H   -20.7960997959   -4.3750342572   -0.6577864137
C   -15.3176569736   0.5753585511   -0.4156745152
O   -15.029844898   1.6353506176   0.377825833
C   -13.7616608223   2.0562234375   0.0823492691
C   -13.226286658   1.2702217639   -0.907138292
H   -12.2411294464   1.3679028062   -1.3400139639
C   -14.2226025874   0.3054186708   -1.238456131
C   -14.1085069593   -0.7592739721   -2.2401253052
O   -14.9645665476   -1.5829773337   -2.514080553
O   -12.9003622139   -0.736284438   -2.8560284381
C   -12.7074670079   -1.7668840643   -3.83739277
H   -11.6923837253   -1.6319584037   -4.2098729658
H   -13.4304235047   -1.6667465812   -4.6507683302
H   -12.82070388   -2.7555541754   -3.386486542
O   -12.0158301397   3.5811395077   0.2339071305
C   -11.5607076824   4.6637501801   0.9497342606
C   -12.461616556   4.9680492632   1.9380158253
H   -12.3672507473   5.7668830083   2.6536797743
C   -13.5224928702   4.0198317288   1.8341792275
C   -13.199828791   3.1863759386   0.7651485814
C   -14.6887992052   3.9431971132   2.7332438297
O   -15.5365242733   3.0751349236   2.7432732903
O   -14.6923793779   4.9962177075   3.5908562239
C   -15.7776714272   5.0085713666   4.528928046
H   -15.6319230259   5.903253179   5.1339184003
H   -15.7574380824   4.113600826   5.1560664831
H   -16.7377589499   5.0493910237   4.0082584639
C   -9.4519407633   6.2244046615   0.8948625168
C   -10.3041809057   5.1906221453   0.5062899526
O   -9.7672389237   4.54752045   -0.5596632556
C   -8.5766483596   5.143919366   -0.8667350625
C   -8.3437445284   6.18266024   -0.0008314689
H   -7.4885764995   6.8392727268   0.0042902567
C   -9.6487431807   7.1644857758   2.0025065379
O   -10.6030881465   7.1870953596   2.7606478997
O   -8.616344957   8.0363211671   2.0933285753
C   -8.7214937044   8.9992228404   3.1536562463
H   -7.825481372   9.6148550447   3.0792282043
H   -8.7647161711   8.5001097128   4.1247981985
H   -9.61896703   9.6104717631   3.0317310606
C   -7.8189258752   4.6452958022   -1.9767680086
O   -6.7281191373   5.3988415596   -2.278984151
C   -6.1083690987   4.8337818983   -3.3726886473
C   -6.8081664918   3.7256273832   -3.7710978455
H   -6.554984742   3.0852514157   -4.5987486174
C   -7.9110222782   3.5864109554   -2.8754324148
C   -8.8960323542   2.487630591   -2.9104183058
O   -9.713830672   2.2183491835   -2.0535712864
O   -8.7587288479   1.7707657289   -4.0541203395
C   -9.6345311803   0.6405024266   -4.1704592298
H   -9.4224296228   0.2082247214   -5.1484052372
H   -10.6805950312   0.9480429187   -4.1011381809
H   -9.4326554318   -0.0854832022   -3.3780242988
C   -4.9199364975   5.5013844387   -3.8282303462
O   -4.5597108484   6.6061533324   -3.1180140474
C   -3.420037342   7.1136108704   -3.6799702286
H   -3.0238315035   7.9988687736   -3.2089756546
C   -3.0379591204   6.3592165957   -4.7377926847
H   -2.1822813468   6.5093444336   -5.3770476883
C   -4.0027727608   5.3005210642   -4.8532259124
C   -3.9994295227   4.2343071964   -5.8574266866
O   -4.8159767537   3.3342917575   -5.9594915863
O   -2.9434341915   4.3621728868   -6.6980867524
C   -2.8522300198   3.358891706   -7.7210279927
H   -1.9602785171   3.6073097303   -8.2957218544
H   -3.7381059061   3.3775790377   -8.3606174457
H   -2.7589913575   2.3639733544   -7.2787699184
