# Supplementary material for: Examining the Impact of Side-Chain Chirality on Conformation of a Helical Poly(3‑(S‑1-ethylhexyl)esterfuran)
Source: Macromolecules. 2025 Nov 15;58(22):12336–45. doi: 10.1021/acs.macromol.5c01499 (PMC13011260; doi:10.1021/acs.macromol.5c01499)
Supplement: Supplementary file 2 [file ma5c01499_si_002.zip › ma5c01499_si_002 (2)/Optimized Geometry Coordinates/syn_anti hexamer DFT/FE6-HT-12.xyz]

80
FE6-HT-12.xyz
O   -17.9061711323   0.5340914035   0.0245274014
C   -16.6490101169   0.0728559323   -0.2734789297
C   -16.7188484641   -0.8957237026   -1.2463618399
H   -15.8840277982   -1.429175204   -1.6785498048
C   -18.1066405426   -1.0319330786   -1.5596521827
C   -18.7705817851   -0.1378839646   -0.7564233471
H   -19.8154575819   0.1060080667   -0.6492178325
C   -18.786433644   -1.9164446533   -2.5185260124
O   -19.9869364199   -1.9301970054   -2.7111813692
O   -17.9174843109   -2.7271566623   -3.1695341329
C   -18.5251706783   -3.6152020008   -4.1214691568
H   -17.7078690203   -4.1994768999   -4.5437149341
H   -19.0362637623   -3.0499177342   -4.9045720079
H   -19.2499298376   -4.2692834693   -3.6308621964
C   -15.5004276524   0.5908648346   0.41883818
O   -14.3602946161   -0.0520808413   0.070359138
C   -13.3162523508   0.4980230208   0.7769771973
C   -13.7928901519   1.496941563   1.5861420533
H   -13.2046407513   2.1047208666   2.2520734869
C   -15.2019195343   1.5700330459   1.3633495336
C   -16.1204089446   2.5254029484   2.0079885272
O   -17.3086532298   2.6446398983   1.7900172427
O   -15.450387631   3.2918950705   2.9066743893
C   -16.2521872573   4.2682863707   3.5860241035
H   -15.57178334   4.7890265304   4.2595254522
H   -17.0548747709   3.7853966271   4.1491194186
H   -16.6965605313   4.9675365428   2.873126776
O   -12.0776251926   -1.0791237958   -0.4309292256
C   -10.8073138089   -1.5476013614   -0.6090825239
C   -9.9379213272   -0.8660846776   0.2077441972
H   -8.8707643447   -1.0204777308   0.277917814
C   -10.7242701758   0.0812406041   0.9281615865
C   -12.0399592263   -0.0913464663   0.4950089383
C   -10.2581603478   1.0471517123   1.9263234422
O   -10.9557201461   1.8574670227   2.5124075856
O   -8.9230672643   0.943106808   2.1396200151
C   -8.39462227   1.8673487181   3.1032364695
H   -7.3274639196   1.6539552404   3.1608961722
H   -8.8669620927   1.7223340355   4.077814848
H   -8.5615069203   2.8983366503   2.7818940322
C   -11.3208642969   -3.3501228655   -2.4654997092
C   -10.581209097   -2.613504833   -1.540276728
O   -9.301510511   -3.0574877963   -1.5354894086
C   -9.1944110633   -4.0776333853   -2.4518853317
C   -10.4141721169   -4.2911568064   -3.0411937779
H   -10.628518913   -5.0267231378   -3.797872862
C   -12.7405235823   -3.1983125175   -2.8357767652
O   -13.5026603931   -2.3367969587   -2.4442070353
O   -13.1071573979   -4.1666469005   -3.7125187417
C   -14.4626813881   -4.0822006289   -4.1765017808
H   -14.6022927432   -4.9479410536   -4.8239566222
H   -14.6206003458   -3.1563889771   -4.7360891574
H   -15.1647675002   -4.1054582292   -3.3396533244
C   -7.8811399426   -4.6413531324   -2.5624176989
O   -6.9577649018   -4.0774250512   -1.7445271148
C   -5.7594958744   -4.6969621662   -1.9560642389
C   -5.9054714948   -5.6706784074   -2.9104102223
H   -5.1381674428   -6.3274218181   -3.2874863934
C   -7.2739663058   -5.6458887727   -3.3137134052
C   -7.9091598109   -6.5035433634   -4.3182924576
O   -9.080948816   -6.4658403064   -4.6526238597
O   -7.0188422141   -7.3731183926   -4.8525078642
C   -7.5520485511   -8.2584241032   -5.8498678826
H   -6.715330246   -8.881071391   -6.165414263
H   -7.9493936713   -7.6919563554   -6.6956203628
H   -8.3521266036   -8.8736321532   -5.4310961852
C   -4.6179248462   -4.273883886   -1.1929707194
O   -3.506786402   -5.0374207056   -1.4012094661
C   -2.503985352   -4.5417302072   -0.613347426
H   -1.5590041224   -5.056187141   -0.683086009
C   -2.9475607424   -3.4795275464   0.0993300069
H   -2.3893699619   -2.882352447   0.8027447546
C   -4.3251894162   -3.2823414692   -0.2657787951
C   -5.1902687405   -2.2053554319   0.2475438561
O   -6.3191117855   -1.9387482904   -0.1128776156
O   -4.538974626   -1.5002138378   1.2111033353
C   -5.2778933525   -0.3969571022   1.7549491839
H   -4.6365942508   0.0320579484   2.5251168475
H   -6.2245505577   -0.7349113275   2.1835355822
H   -5.4926607966   0.3429304204   0.979296384
