# Supplementary material for: Examining the Impact of Side-Chain Chirality on Conformation of a Helical Poly(3‑(S‑1-ethylhexyl)esterfuran)
Source: Macromolecules. 2025 Nov 15;58(22):12336–45. doi: 10.1021/acs.macromol.5c01499 (PMC13011260; doi:10.1021/acs.macromol.5c01499)
Supplement: Supplementary file 2 [file ma5c01499_si_002.zip › ma5c01499_si_002 (2)/Optimized Geometry Coordinates/syn_anti hexamer DFT/FE6-HT-13.xyz]

80
FE6-HT-13.xyz
O   -16.8673684524   1.0308086757   1.5255103979
C   -16.459906155   -0.0552048072   0.7754753087
C   -17.3355726687   -1.0971488251   0.9571172225
H   -17.2630690935   -2.06703715   0.4948332474
C   -18.3306811553   -0.6222019398   1.8666452202
C   -17.9893093398   0.6707597829   2.1714774171
H   -18.4450132728   1.4112745905   2.8093761455
C   -19.5107617228   -1.3091540707   2.4158249893
O   -20.3008844962   -0.8089784721   3.1936135308
O   -19.6139036714   -2.5736830447   1.9490906859
C   -20.7426113309   -3.314427253   2.4383686421
H   -20.6756851242   -4.2951445051   1.9682585905
H   -21.6770202614   -2.8190986178   2.1631561317
H   -20.7007913596   -3.4061511548   3.5265306926
C   -15.262001767   0.1376286972   0.0050652134
O   -14.6857981674   1.35796449   0.1197606862
C   -13.5602725041   1.3776856448   -0.6743059969
C   -13.418733407   0.1645115783   -1.2982697607
H   -12.6291093655   -0.1057724841   -1.9782986254
C   -14.5095908141   -0.6456675946   -0.8692128883
C   -14.7667244013   -2.0300100872   -1.2831178835
O   -15.6942317109   -2.7317682624   -0.9166403016
O   -13.82280028   -2.4601833747   -2.1519355277
C   -13.9868714314   -3.8080569926   -2.6173162005
H   -13.1545943706   -3.984805336   -3.2980047981
H   -14.9405341234   -3.9230508496   -3.138415885
H   -13.955670619   -4.5115277229   -1.7815967779
O   -13.3137141282   3.5946182202   0.105614315
C   -12.4894322741   4.6805897192   -0.0140714972
C   -11.4576972035   4.394148339   -0.872349545
H   -10.6591093387   5.0646192533   -1.1517470773
C   -11.6546363245   3.0540750588   -1.3097242696
C   -12.8154354582   2.6034104825   -0.6767271165
C   -10.7937866759   2.3180729618   -2.2427925002
O   -10.9551836179   1.170806048   -2.6234258048
O   -9.7571062513   3.0853566637   -2.652698339
C   -8.8541109459   2.454642904   -3.5728303776
H   -8.0912219569   3.2015133673   -3.7907503436
H   -9.3765640945   2.1615388379   -4.4868915215
H   -8.4041095549   1.5654568066   -3.1243680669
C   -13.7041647216   6.4026543374   1.5869251797
C   -12.7579392731   5.8956190321   0.6982123066
O   -11.8264723637   6.8534766343   0.4454273521
C   -12.1546110606   7.9725139185   1.1554595626
C   -13.3016486288   7.7407351761   1.8714676248
H   -13.8052228578   8.4345616019   2.5249227274
C   -14.8912150723   5.729302394   2.1421487643
O   -15.2503351648   4.5936794648   1.91426666
O   -15.5625354841   6.5699143934   2.9744916294
C   -16.741058855   6.0118873425   3.5727337818
H   -17.1546345805   6.8017951933   4.1995546897
H   -16.4904009871   5.1355704556   4.1759184883
H   -17.4604663709   5.7151768862   2.8052977182
C   -11.3229964663   9.1354235126   1.0567902124
O   -11.7628426015   10.1812768392   1.8068031098
C   -10.8899335871   11.2329002494   1.6289590585
C   -9.8945170252   10.8577513599   0.7670117609
H   -9.0747487475   11.4772353694   0.446215987
C   -10.1588391   9.5065497602   0.3881574128
C   -9.3260222826   8.7129561356   -0.5351230958
O   -9.5097663164   7.5637295388   -0.885279016
O   -8.2763942275   9.4547247858   -0.9706377812
C   -7.3931561445   8.7844818659   -1.8805486294
H   -6.6177676611   9.5105869956   -2.1235726543
H   -7.9280521736   8.47781444   -2.78304833
H   -6.9562529062   7.8982262123   -1.4133673666
C   -11.2043267059   12.4333197847   2.3540589863
O   -12.3197613521   12.3726466264   3.1328522499
C   -12.4713405778   13.5870649635   3.744831144
H   -13.3253387653   13.6755457596   4.3970192658
C   -11.4769596669   14.4295061049   3.3766468852
H   -11.3294458144   15.4501059947   3.6927799887
C   -10.6375320309   13.6974637011   2.468708078
C   -9.4325085988   14.2039721504   1.8076419021
O   -8.7147573172   13.5861223511   1.0393240738
O   -9.1908237277   15.4913889434   2.1579419019
C   -8.0257295993   16.0785682877   1.5588573357
H   -7.9820297496   17.0978608217   1.9418708143
H   -8.1114356319   16.0814109325   0.4694564334
H   -7.1264551315   15.5245556688   1.8391499683
