# Supplementary material for: Examining the Impact of Side-Chain Chirality on Conformation of a Helical Poly(3‑(S‑1-ethylhexyl)esterfuran)
Source: Macromolecules. 2025 Nov 15;58(22):12336–45. doi: 10.1021/acs.macromol.5c01499 (PMC13011260; doi:10.1021/acs.macromol.5c01499)
Supplement: Supplementary file 2 [file ma5c01499_si_002.zip › ma5c01499_si_002 (2)/Optimized Geometry Coordinates/syn_anti hexamer DFT/FE6-HT-14.xyz]

80
FE6-HT-14.xyz
O   -17.6005748903   0.7134195863   0.6369800298
C   -16.8231624952   0.0613936086   -0.3004779192
C   -17.5564401224   -0.9360685776   -0.8945594072
H   -17.2033199382   -1.6041164754   -1.6612687516
C   -18.8496506524   -0.8909887379   -0.2877034494
C   -18.8100196959   0.1280624754   0.6295425804
H   -19.5468498912   0.5202451122   1.3125240996
C   -20.0357244039   -1.7263679713   -0.5349887826
O   -21.1003566613   -1.6019383672   0.0395520971
O   -19.7997610726   -2.6582458219   -1.4861202715
C   -20.910582718   -3.5169391667   -1.7870336607
H   -20.5545028731   -4.196716713   -2.5606556086
H   -21.761110421   -2.9341798073   -2.1493110823
H   -21.2191840234   -4.0735803594   -0.8986714383
C   -15.4788554092   0.5520014616   -0.4377268209
O   -15.1588235233   1.5934747119   0.3679094625
C   -13.8578055004   1.9387071587   0.1211583727
C   -13.3327480557   1.1208546706   -0.8483079976
H   -12.3284500196   1.159193378   -1.2448663128
C   -14.3715715845   0.2172840672   -1.2191943083
C   -14.2839543431   -0.850001838   -2.2207860784
O   -15.1771410243   -1.6194640837   -2.532013807
O   -13.054316491   -0.8977516082   -2.7906123361
C   -12.8903376454   -1.9272258595   -3.777683038
H   -11.8613423533   -1.8396780157   -4.1255386764
H   -13.5878166708   -1.7835862488   -4.6065658973
H   -13.063371848   -2.9135290727   -3.3404388847
O   -11.9911517255   3.2899974367   0.4051867489
C   -11.4969431995   4.3452050592   1.1362946329
C   -12.4472624349   4.762753299   2.0323007059
H   -12.3388435996   5.5706875486   2.7355640173
C   -13.5843771342   3.9202793494   1.8501229283
C   -13.2518728073   3.0280438529   0.8322911176
C   -14.8348461765   4.0000430392   2.6272352307
O   -15.7867481607   3.2520603603   2.5450781966
O   -14.7879398365   5.0507137858   3.4869028328
C   -15.954108888   5.2144756535   4.3058776616
H   -15.7556465201   6.0875791496   4.9271903161
H   -16.1177755627   4.3303484327   4.9273550892
H   -16.8408726635   5.3765504704   3.6878488266
C   -9.2542962032   5.7067785896   1.2276228276
C   -10.1611677524   4.7375221121   0.7963131854
O   -9.5944579246   4.0053981837   -0.1944437251
C   -8.33379421   4.4854042823   -0.4102315617
C   -8.0796187187   5.5332479306   0.4394006877
H   -7.1652975407   6.1048635573   0.4899698168
C   -9.4633133641   6.7042475225   2.2823014632
O   -10.4756029408   6.8393023333   2.9484900469
O   -8.3696888665   7.48539699   2.4402014753
C   -8.4803716644   8.494926973   3.4548937277
H   -7.5269197935   9.0223585553   3.447029176
H   -8.6602546506   8.0412066133   4.4326398018
H   -9.3006548381   9.1807231601   3.2290326677
C   -7.5139036004   3.8874517249   -1.4212447924
O   -6.317598219   4.5136080699   -1.5707782381
C   -5.6186476163   3.8760390435   -2.5558948093
C   -6.3648779528   2.837858889   -3.0493239485
H   -6.0804966973   2.1529945141   -3.8315720738
C   -7.5944989931   2.8282663284   -2.3233883681
C   -8.6882791337   1.8583958388   -2.5087714309
O   -9.7096206734   1.7812756961   -1.8564239181
O   -8.4027435008   1.0165792971   -3.5371070391
C   -9.397706313   0.0138183739   -3.7884388213
H   -9.0346185599   -0.5480906129   -4.6491292948
H   -10.3652808407   0.4728216419   -4.0057602093
H   -9.5117695837   -0.6421655547   -2.9213717062
C   -4.3093500098   4.3514318131   -2.9062217745
O   -3.7356474402   3.6585979223   -3.9320876708
C   -2.5037124829   4.2043418361   -4.1696584317
H   -1.9365187206   3.7463143319   -4.9640357886
C   -2.2733860121   5.2326758214   -3.3200789063
H   -1.3940421036   5.8545082179   -3.2653591558
C   -3.4387031547   5.347369568   -2.4837563475
C   -3.6103285267   6.3356806151   -1.4054088722
O   -4.5630178905   6.4553185979   -0.6608182305
O   -2.5169079753   7.1411841582   -1.3330092955
C   -2.5700580488   8.1445539007   -0.3089286366
H   -1.6320295087   8.6939057582   -0.3874524668
H   -2.6635428491   7.6850747836   0.6783079248
H   -3.4201132731   8.8132043409   -0.4662765578
