# Supplementary material for: Examining the Impact of Side-Chain Chirality on Conformation of a Helical Poly(3‑(S‑1-ethylhexyl)esterfuran)
Source: Macromolecules. 2025 Nov 15;58(22):12336–45. doi: 10.1021/acs.macromol.5c01499 (PMC13011260; doi:10.1021/acs.macromol.5c01499)
Supplement: Supplementary file 2 [file ma5c01499_si_002.zip › ma5c01499_si_002 (2)/Optimized Geometry Coordinates/syn_anti hexamer DFT/FE6-HT-15.xyz]

80
FE6-HT-15.xyz
O   -17.1692111118   0.7557161872   1.7121370158
C   -16.739533953   -0.0510784005   0.6767387396
C   -17.6248728196   -1.0854268748   0.4985517227
H   -17.5403096398   -1.8664594696   -0.2380574589
C   -18.6498274107   -0.9005737033   1.4775144085
C   -18.3148177667   0.2298980462   2.1783430313
H   -18.7900787437   0.7440030861   2.9987132441
C   -19.8507228446   -1.707533547   1.747467567
O   -20.6667748876   -1.4623942909   2.6152155244
O   -19.9400192612   -2.7638406191   0.9083454523
C   -21.0872552514   -3.6046659571   1.1060256682
H   -21.0079509876   -4.3900512305   0.3549114617
H   -22.0101470297   -3.0352330429   0.9711428691
H   -21.0823898146   -4.0327157401   2.1115359891
C   -15.5141998942   0.3516095785   0.0429603816
O   -14.9409796105   1.4734710143   0.545776028
C   -13.7944194606   1.7153237248   -0.1609674194
C   -13.624014799   0.7505737889   -1.1214479517
H   -12.8060395115   0.6895314256   -1.8232535962
C   -14.7301755328   -0.1388632999   -1.0019233543
C   -14.9746231686   -1.3277755429   -1.8270364831
O   -15.918003398   -2.0937028553   -1.727608954
O   -13.9969741463   -1.4864964949   -2.7490532116
C   -14.1458965831   -2.6255737594   -3.6097465003
H   -13.2885761887   -2.5973196982   -4.2816609463
H   -15.0791976709   -2.5629758803   -4.1747283209
H   -14.1479630316   -3.5510104689   -3.0285053461
O   -11.8582454457   2.8986693032   -0.6388323468
C   -11.1285509211   3.9958161968   -0.2797774946
C   -11.7628515777   4.6531067554   0.7441715897
H   -11.428714522   5.5517507309   1.2372078885
C   -12.9522153669   3.9209356738   1.0318276396
C   -12.9649031057   2.8431969367   0.1480144201
C   -13.9472325705   4.2714299032   2.0604185122
O   -14.974738786   3.6749645218   2.3051703059
O   -13.5604055653   5.3908858158   2.7284191439
C   -14.4654350863   5.8225216836   3.7547678231
H   -14.0138468501   6.714723313   4.1883275642
H   -14.5870618977   5.0462922745   4.5144117189
H   -15.4461479112   6.0556359737   3.332475216
C   -9.1561383452   3.718382234   -1.9997815803
C   -9.9032574444   4.2796962216   -0.9657626185
O   -9.2697862283   5.3909329617   -0.50566072
C   -8.1116307096   5.5567444291   -1.2347129933
C   -8.0083209092   4.5501085891   -2.1593325032
H   -7.2049331788   4.4266066165   -2.8649938624
C   -9.4420692124   2.515785027   -2.8051770415
O   -10.4078679702   1.7840264056   -2.7128529973
O   -8.4500932528   2.3134872504   -3.7083681271
C   -8.6214251334   1.1681704834   -4.5549688004
H   -7.7509341523   1.1563536541   -5.2103629806
H   -9.5409951566   1.2539083971   -5.139424097
H   -8.6671685562   0.2518677073   -3.9609523931
C   -7.3100955644   6.6929455273   -0.8834985182
O   -7.8030121065   7.4694629423   0.1150944554
C   -6.9210570995   8.5079146375   0.3251695699
C   -5.864355729   8.3938248348   -0.5390095758
H   -5.0248752827   9.0652704919   -0.5987938154
C   -6.1010726409   7.2281042169   -1.3252009093
C   -5.2266594199   6.7132598127   -2.3855271853
O   -5.4259109696   5.7190649052   -3.0633263928
O   -4.1321469843   7.4939325649   -2.5346650432
C   -3.2127076913   7.0727884753   -3.5536453206
H   -2.4056841977   7.8046591772   -3.5385572275
H   -3.7006187157   7.0587185288   -4.5313540246
H   -2.8287186389   6.0728111348   -3.3373563247
C   -7.2893689308   9.439647985   1.3558627903
O   -8.4607717405   9.1734760082   1.9962194689
C   -8.6581352752   10.1494760131   2.9342266563
H   -9.5595204066   10.0570118992   3.5185176766
C   -7.6379211518   11.0399732612   2.9123343603
H   -7.514486578   11.9137359223   3.5325543927
C   -6.7318848601   10.5963688416   1.8889648507
C   -5.4794800643   11.2495353145   1.5021588437
O   -4.7062261515   10.8766382755   0.6357753951
O   -5.2628001724   12.3635685388   2.244080635
C   -4.0549760155   13.0762842918   1.9371012983
H   -4.0376451324   13.9285901619   2.6159485848
H   -4.0592764218   13.4137985422   0.8977488872
H   -3.1802949018   12.4409658279   2.0965737075
