# Supplementary material for: Examining the Impact of Side-Chain Chirality on Conformation of a Helical Poly(3‑(S‑1-ethylhexyl)esterfuran)
Source: Macromolecules. 2025 Nov 15;58(22):12336–45. doi: 10.1021/acs.macromol.5c01499 (PMC13011260; doi:10.1021/acs.macromol.5c01499)
Supplement: Supplementary file 2 [file ma5c01499_si_002.zip › ma5c01499_si_002 (2)/Optimized Geometry Coordinates/syn_anti hexamer DFT/FE6-HT-16.xyz]

80
FE6-HT-16.xyz
O   -16.947732   0.565014   1.87924
C   -16.590968   -0.116474   0.731911
C   -17.538854   -1.067734   0.445776
H   -17.518118   -1.74507   -0.391133
C   -18.526904   -0.962073   1.473291
C   -18.110031   0.043306   2.307806
H   -18.533728   0.465535   3.205224
C   -19.765057   -1.732665   1.671158
O   -20.547544   -1.560386   2.586124
O   -19.931282   -2.664487   0.70562
C   -21.118397   -3.463284   0.826563
H   -21.094066   -4.153829   -0.015985
H   -22.011698   -2.835251   0.782944
H   -21.119764   -4.010719   1.772375
C   -15.360031   0.300581   0.118212
O   -14.706645   1.307328   0.750294
C   -13.56514   1.578635   0.046119
C   -13.480211   0.750336   -1.044197
H   -12.687496   0.742667   -1.77679
C   -14.634401   -0.083863   -1.009764
C   -14.969686   -1.133531   -1.978981
O   -15.954975   -1.851293   -1.953829
O   -14.025107   -1.221139   -2.944198
C   -14.261868   -2.223811   -3.943517
H   -13.416563   -2.158576   -4.627996
H   -15.199042   -2.029622   -4.471078
H   -14.312983   -3.216622   -3.489692
O   -11.648045   2.798934   -0.410291
C   -10.844522   3.793769   0.068696
C   -11.343269   4.261413   1.259717
H   -10.912305   5.040627   1.871492
C   -12.520492   3.503013   1.53327
C   -12.665262   2.611953   0.470343
C   -13.380243   3.631615   2.722017
O   -14.310463   2.911183   3.018053
O   -12.994678   4.689513   3.487154
C   -13.777564   4.876137   4.675365
H   -13.367693   5.760143   5.163668
H   -13.699684   4.005796   5.331895
H   -14.829808   5.031778   4.425273
C   -9.029628   3.805792   -1.847266
C   -9.688327   4.190218   -0.679328
O   -9.028674   5.232059   -0.117041
C   -7.942118   5.532268   -0.905497
C   -7.908678   4.680571   -1.979159
H   -7.169097   4.682372   -2.761634
C   -9.369445   2.717032   -2.780693
O   -10.293524   1.93338   -2.68455
O   -8.48357   2.687344   -3.808678
C   -8.713668   1.657662   -4.780324
H   -7.922496   1.772139   -5.520963
H   -9.695213   1.77781   -5.245963
H   -8.664452   0.66959   -4.315707
C   -7.139182   6.619791   -0.428675
O   -7.578282   7.1798   0.725922
C   -6.72331   8.188478   1.067431
C   -5.728983   8.288298   0.128763
H   -4.910813   8.990305   0.125851
C   -5.983789   7.278102   -0.846175
C   -5.186358   6.993857   -2.042791
O   -5.415513   6.124308   -2.866038
O   -4.128993   7.835079   -2.136488
C   -3.286562   7.632692   -3.28188
H   -2.502249   8.385178   -3.204529
H   -3.854494   7.763374   -4.206206
H   -2.856934   6.627993   -3.271791
C   -6.984952   8.945459   2.260348
O   -6.142738   10.00504   2.432083
C   -6.504233   10.644326   3.586422
H   -5.91243   11.50737   3.846154
C   -7.562249   10.021667   4.157383
H   -8.067538   10.291932   5.07097
C   -7.891343   8.905676   3.311223
C   -8.960985   7.927543   3.576758
O   -9.193731   6.911771   2.952939
O   -9.683361   8.306716   4.664507
C   -10.729845   7.399123   5.039699
H   -11.237523   7.871118   5.881105
H   -10.313483   6.433076   5.337416
H   -11.421426   7.23722   4.209515
