# Supplementary material for: Examining the Impact of Side-Chain Chirality on Conformation of a Helical Poly(3‑(S‑1-ethylhexyl)esterfuran)
Source: Macromolecules. 2025 Nov 15;58(22):12336–45. doi: 10.1021/acs.macromol.5c01499 (PMC13011260; doi:10.1021/acs.macromol.5c01499)
Supplement: Supplementary file 2 [file ma5c01499_si_002.zip › ma5c01499_si_002 (2)/Optimized Geometry Coordinates/syn_anti hexamer DFT/FE6-HT-17.xyz]

80
FE6-HT-17.xyz
O   -18.1276182184   0.4815135901   -0.4596433686
C   -16.8185792414   0.0895450606   -0.5802443635
C   -16.7386264096   -1.0733265887   -1.3088307893
H   -15.8341894434   -1.6071079804   -1.5639474554
C   -18.0844601432   -1.409445061   -1.6529671523
C   -18.875697608   -0.4278101114   -1.1093052648
H   -19.9421416137   -0.2684306585   -1.1136538349
C   -18.6182302261   -2.5457361133   -2.4194123583
O   -19.7971257304   -2.7217386628   -2.6596491257
O   -17.6395845973   -3.3875637107   -2.8320055684
C   -18.1018946063   -4.5174939936   -3.5889026647
H   -17.2090986672   -5.089816527   -3.8402667939
H   -18.6150274029   -4.1902583445   -4.4964283004
H   -18.79074971   -5.1238101259   -2.9957687745
C   -15.7687046389   0.8593580123   0.0297904638
O   -14.5541993954   0.278427372   -0.1224750001
C   -13.6122377494   1.0724481184   0.4889869472
C   -14.2284533977   2.1667008757   1.0387793953
H   -13.7411930537   2.9596282063   1.5802000271
C   -15.6215267667   2.0435740382   0.7480357485
C   -16.6633372134   3.0120390056   1.1340707507
O   -17.8446403702   2.9495296857   0.8615308932
O   -16.1210342303   4.0261949385   1.8558126816
C   -17.0506461735   5.0349545031   2.2755376939
H   -16.4621767283   5.7602593963   2.8370546991
H   -17.8314564009   4.6027381568   2.9064211789
H   -17.5220271823   5.5098779307   1.4112950012
O   -12.1542581313   -0.5936427754   -0.2787237234
C   -10.8360485782   -0.950122414   -0.2896521901
C   -10.0925658094   -0.0152055867   0.3876367802
H   -9.0241517943   -0.0396218626   0.540193387
C   -11.0099995593   0.9783753082   0.8385060527
C   -12.2712358261   0.5735798657   0.4003522211
C   -10.6937230432   2.1865729795   1.6073510822
O   -11.4966723169   3.0250961165   1.9801351446
O   -9.3683415227   2.270053565   1.865212598
C   -8.9622051493   3.424565834   2.6158555953
H   -7.8816665407   3.3363651848   2.7250042727
H   -9.447246116   3.4381257037   3.5950485556
H   -9.2209910355   4.3423784722   2.0822366469
C   -11.0452603216   -3.1634389151   -1.706197121
C   -10.4432252557   -2.1609299801   -0.9458768193
O   -9.1228901382   -2.4406817305   -0.7982484777
C   -8.8555468123   -3.6092807391   -1.4538227301
C   -10.0080680467   -4.0906247262   -2.021610917
H   -10.1111418982   -4.9929057334   -2.6023928266
C   -12.4482053392   -3.2680900929   -2.1480829799
O   -13.3264139368   -2.4472514881   -1.9753181286
O   -12.6483968253   -4.436579163   -2.8110304907
C   -13.977238399   -4.6209845492   -3.3224140821
H   -13.9796650533   -5.6125533212   -3.7752286012
H   -14.2110978314   -3.8581461911   -4.0696835638
H   -14.7163772091   -4.5588376021   -2.5202494258
C   -7.5189014562   -4.1267647274   -1.4521435477
O   -7.3988801855   -5.3163811498   -2.1003733585
C   -6.08057489   -5.7115574026   -2.0293968451
C   -5.3613360686   -4.7757731618   -1.3351788068
H   -4.3065378366   -4.8222649397   -1.1253070759
C   -6.2746464499   -3.7452663803   -0.9569351254
C   -5.9106929877   -2.5315344511   -0.2013160356
O   -6.6440947942   -1.6121416354   0.1045970414
O   -4.5938088783   -2.5620917786   0.1239851581
C   -4.1212593391   -1.4233203981   0.8573353456
H   -3.0616784446   -1.6076638728   1.0327534602
H   -4.6559198268   -1.3253320671   1.8055259314
H   -4.2607524179   -0.5062738922   0.2792877871
C   -5.7700033003   -6.9599212555   -2.6705267043
O   -6.8211602692   -7.5917578006   -3.262601469
C   -6.3545845426   -8.7513775052   -3.8192427716
H   -7.091931561   -9.3538153498   -4.3250857771
C   -5.0246367698   -8.8803395176   -3.5982937318
H   -4.3809333682   -9.6860609255   -3.9141945934
C   -4.6214398057   -7.7218328369   -2.849996592
C   -3.265555039   -7.4241176808   -2.382064873
O   -2.9192021026   -6.4420413184   -1.747512432
O   -2.3998670353   -8.4014073375   -2.7472765084
C   -1.0399877617   -8.1984099533   -2.3336853728
H   -0.49018459   -9.0646254154   -2.7009749132
H   -0.9728382172   -8.1346729994   -1.2448616609
H   -0.638589512   -7.2781381546   -2.7651412536
