# Supplementary material for: Examining the Impact of Side-Chain Chirality on Conformation of a Helical Poly(3‑(S‑1-ethylhexyl)esterfuran)
Source: Macromolecules. 2025 Nov 15;58(22):12336–45. doi: 10.1021/acs.macromol.5c01499 (PMC13011260; doi:10.1021/acs.macromol.5c01499)
Supplement: Supplementary file 2 [file ma5c01499_si_002.zip › ma5c01499_si_002 (2)/Optimized Geometry Coordinates/syn_anti hexamer DFT/FE6-HT-18.xyz]

80
FE6-HT-18.xyz
O   -17.7412439451   0.37576928   1.7934683975
C   -16.797880604   -0.1515179913   0.9487685043
C   -17.3733540291   -1.0881664281   0.1246554389
H   -16.865719523   -1.6607771158   -0.6370762531
C   -18.753589171   -1.1341481966   0.4897650023
C   -18.911047368   -0.2245357383   1.5054209857
H   -19.7688905131   0.0781095965   2.0844100088
C   -19.8489233241   -1.952774433   -0.0549156234
O   -20.9999159357   -1.9156322157   0.3356514736
O   -19.419050391   -2.759155466   -1.0516451837
C   -20.4294352273   -3.5923739384   -1.640492392
H   -19.9222654287   -4.1628809098   -2.4181066499
H   -21.229021968   -2.9835994255   -2.0697340939
H   -20.8609860888   -4.2621377489   -0.8924529496
C   -15.4307527851   0.287385985   1.0077662083
O   -14.6467345642   -0.3634184467   0.11119714
C   -13.3717104904   0.1115436891   0.2312041117
C   -13.3250418128   1.0735332984   1.2094010762
H   -12.4514448063   1.6246753171   1.5259096192
C   -14.6524566407   1.1979946527   1.7203160198
C   -15.0875944571   2.1181386198   2.784679276
O   -16.2142530142   2.2362706199   3.220437054
O   -14.0395977366   2.8544425038   3.2436293936
C   -14.3767339878   3.7825500047   4.284281051
H   -13.4469662636   4.2917166791   4.5381129378
H   -14.7760226053   3.2590117419   5.1566015187
H   -15.1231965019   4.5009973185   3.9364262834
O   -11.1282357242   0.1412346216   -0.3762069741
C   -10.2139149962   -0.4324690464   -1.2297862087
C   -10.8452006633   -1.3630627134   -2.0142603689
H   -10.3794173494   -1.9681981579   -2.7733387769
C   -12.2197814021   -1.3650964749   -1.627963114
C   -12.3400967615   -0.417218279   -0.6117751143
C   -13.2653524092   -2.218001566   -2.2213961979
O   -14.4457196369   -2.2354970977   -1.9322352229
O   -12.7302775369   -3.0200547691   -3.1766969459
C   -13.6620059119   -3.8952510586   -3.8274195713
H   -13.076504784   -4.4572156808   -4.5547339516
H   -14.446944655   -3.3219246745   -4.3271401781
H   -14.1271673688   -4.5707739718   -3.1049938923
C   -7.6433044902   -0.1798973427   -1.7006712949
C   -8.8765662562   0.0653125866   -1.0956262273
O   -8.7264078868   1.0234995861   -0.1480946456
C   -7.4143056598   1.4024768759   -0.130488617
C   -6.7082608599   0.6901888504   -1.0679885984
H   -5.6526886088   0.7811797906   -1.2748216872
C   -7.362723953   -1.1407425304   -2.7724996319
O   -8.1766840752   -1.877619586   -3.3030544178
O   -6.0550585658   -1.1187464663   -3.1190749396
C   -5.6833316187   -2.0304126521   -4.1639193491
H   -4.6136988747   -1.8843578208   -4.3117551094
H   -6.2317724234   -1.8087501023   -5.0827870045
H   -5.8931184864   -3.0615239367   -3.8689893771
C   -6.9824918756   2.4124084276   0.7893101531
O   -5.6560354119   2.6877855411   0.6855419324
C   -5.3452416034   3.655704346   1.5974320452
C   -6.4717901491   4.0089915636   2.2932748221
H   -6.54210638   4.7455116146   3.0770589945
C   -7.5420929251   3.2134088466   1.783080153
C   -8.9398097629   3.2641470466   2.248359941
O   -9.8674673578   2.5970586238   1.8374419051
O   -9.0735610607   4.1873581972   3.236587304
C   -10.4012690238   4.3156179643   3.7661818611
H   -10.3371816327   5.0912372938   4.5294176934
H   -10.7360903526   3.3714917472   4.2033968618
H   -11.1050809779   4.6035239054   2.9812085615
C   -3.9910711425   4.1260772994   1.6869279026
O   -3.8138067337   5.0942386929   2.6317988376
C   -2.4945936576   5.4564756733   2.6190994826
H   -2.2147241303   6.2217586584   3.3251748099
C   -1.8201646703   4.7428507593   1.6873484067
H   -0.7711680601   4.80522276   1.4453274432
C   -2.776888687   3.8664416567   1.0650254869
C   -2.4693746243   2.9074288863   -0.0094873502
O   -3.2403565349   2.1478018492   -0.5617983058
O   -1.1491957306   2.9738117828   -0.3295644493
C   -0.7319220322   2.0782470224   -1.369816804
H   0.3357546929   2.2552894465   -1.4986063946
H   -1.2695307792   2.2865007735   -2.2983168867
H   -0.9164412773   1.0398313697   -1.0832932019
