# Supplementary material for: Examining the Impact of Side-Chain Chirality on Conformation of a Helical Poly(3‑(S‑1-ethylhexyl)esterfuran)
Source: Macromolecules. 2025 Nov 15;58(22):12336–45. doi: 10.1021/acs.macromol.5c01499 (PMC13011260; doi:10.1021/acs.macromol.5c01499)
Supplement: Supplementary file 2 [file ma5c01499_si_002.zip › ma5c01499_si_002 (2)/Optimized Geometry Coordinates/syn_anti hexamer DFT/FE6-HT-19.xyz]

80
FE6-HT-19.xyz
O   -16.447882   0.910493   1.881182
C   -16.237056   -0.050651   0.91168
C   -17.112552   -1.092237   1.09554
H   -17.171895   -1.97816   0.486165
C   -17.900554   -0.748781   2.237598
C   -17.448451   0.473548   2.664839
H   -17.744381   1.112487   3.481629
C   -18.991131   -1.492317   2.888592
O   -19.602891   -1.105628   3.866176
O   -19.234768   -2.667205   2.26584
C   -20.288333   -3.455545   2.840835
H   -20.350543   -4.353824   2.227243
H   -21.234322   -2.908838   2.818999
H   -20.055257   -3.713127   3.876983
C   -15.193912   0.239319   -0.033638
O   -14.558491   1.422216   0.143808
C   -13.594846   1.542689   -0.833253
C   -13.616179   0.431797   -1.637008
H   -12.97169   0.252979   -2.480581
C   -14.643908   -0.417546   -1.13355
C   -15.027253   -1.722455   -1.684814
O   -15.905098   -2.455186   -1.260921
O   -14.268399   -2.036717   -2.760123
C   -14.567599   -3.299348   -3.373633
H   -13.875185   -3.388342   -4.210247
H   -15.601597   -3.321707   -3.726635
H   -14.4203   -4.117715   -2.664492
O   -13.15413   3.639456   0.163359
C   -12.312301   4.713519   0.058638
C   -11.424053   4.514216   -0.967621
H   -10.643151   5.193809   -1.273083
C   -11.737816   3.246743   -1.535412
C   -12.813534   2.745222   -0.799348
C   -11.049425   2.616152   -2.667342
O   -11.320498   1.538171   -3.169108
O   -10.036859   3.395815   -3.113624
C   -9.30005   2.865594   -4.225271
H   -8.536734   3.609791   -4.450812
H   -9.955542   2.714705   -5.086598
H   -8.839136   1.910145   -3.962656
C   -13.275457   6.273343   1.963819
C   -12.419349   5.823094   0.960869
O   -11.395969   6.707101   0.81615
C   -11.581824   7.722915   1.709608
C   -12.71953   7.495984   2.442553
H   -13.1141   8.131844   3.220322
C   -14.537056   5.664394   2.422263
O   -15.090597   4.701407   1.934751
O   -15.031207   6.347629   3.487581
C   -16.276039   5.85093   3.998172
H   -16.534122   6.505573   4.830421
H   -16.168147   4.818866   4.34149
H   -17.051163   5.884493   3.228316
C   -10.639903   8.800161   1.766131
O   -10.919313   9.695436   2.749276
C   -9.968719   10.675888   2.721255
C   -9.068637   10.413517   1.722034
H   -8.208823   11.006205   1.455413
C   -9.489703   9.203825   1.090612
C   -8.820589   8.563815   -0.055113
O   -9.184881   7.57208   -0.654975
O   -7.694666   9.250645   -0.383439
C   -6.963938   8.719884   -1.498367
H   -6.102392   9.375576   -1.623174
H   -7.580463   8.721111   -2.400838
H   -6.640319   7.695836   -1.296015
C   -10.042919   11.75215   3.66967
O   -9.008271   12.636176   3.571257
C   -9.192618   13.605056   4.519393
H   -8.43873   14.375242   4.551148
C   -10.321725   13.362863   5.2257
H   -10.728106   13.948158   6.035115
C   -10.895615   12.158021   4.687731
C   -12.145593   11.535219   5.155287
O   -12.679244   10.536475   4.714978
O   -12.663812   12.248527   6.190842
C   -13.891887   11.734187   6.725541
H   -14.167705   12.412988   7.532388
H   -13.752178   10.720218   7.10861
H   -14.669631   11.714785   5.957989
