# Supplementary material for: Examining the Impact of Side-Chain Chirality on Conformation of a Helical Poly(3‑(S‑1-ethylhexyl)esterfuran)
Source: Macromolecules. 2025 Nov 15;58(22):12336–45. doi: 10.1021/acs.macromol.5c01499 (PMC13011260; doi:10.1021/acs.macromol.5c01499)
Supplement: Supplementary file 2 [file ma5c01499_si_002.zip › ma5c01499_si_002 (2)/Optimized Geometry Coordinates/syn_anti hexamer DFT/FE6-HT-2.xyz]

80
FE6-HT-2.xyz
O   -17.170147   -0.229949   -2.41324
C   -15.990383   -0.616045   -1.829674
C   -15.87671   -1.982504   -1.867416
H   -15.059454   -2.571986   -1.483509
C   -17.057652   -2.460169   -2.514718
C   -17.800107   -1.349044   -2.819185
H   -18.759466   -1.223729   -3.295071
C   -17.465935   -3.843826   -2.813352
O   -18.458801   -4.150502   -3.444338
O   -16.594433   -4.734871   -2.290314
C   -16.919731   -6.115611   -2.517925
H   -16.167936   -6.687694   -1.975327
H   -16.875854   -6.346336   -3.58491
H   -17.920798   -6.34196   -2.144356
C   -15.078861   0.377082   -1.322316
O   -13.804457   -0.07744   -1.19277
C   -13.037144   0.94126   -0.671139
C   -13.820005   2.05109   -0.485243
H   -13.488482   2.994134   -0.085661
C   -15.139405   1.69902   -0.896586
C   -16.335576   2.55678   -0.778398
O   -17.487633   2.204981   -0.926375
O   -15.975445   3.823018   -0.455751
C   -17.067862   4.737093   -0.276045
H   -16.611985   5.693416   -0.022201
H   -17.725481   4.399842   0.528839
H   -17.65427   4.822847   -1.193966
O   -11.26167   -0.605267   -0.85998
C   -9.9273   -0.755133   -0.551355
C   -9.466084   0.385588   0.053618
H   -8.461844   0.550856   0.403944
C   -10.566733   1.286435   0.121644
C   -11.653112   0.62644   -0.450946
C   -10.545269   2.639228   0.693484
O   -11.482993   3.418074   0.726003
O   -9.323526   2.934577   1.190941
C   -9.195135   4.244227   1.766089
H   -8.161259   4.316135   2.101347
H   -9.880815   4.364684   2.608131
H   -9.412717   5.014772   1.022757
C   -8.108511   -2.630953   -0.702884
C   -9.331237   -2.003058   -0.939817
O   -10.10388   -2.807311   -1.709284
C   -9.393908   -3.956275   -1.975309
C   -8.165319   -3.887584   -1.37084
H   -7.400771   -4.644517   -1.406883
C   -6.972661   -2.116654   0.073381
O   -6.893272   -1.012638   0.584807
O   -5.990766   -3.042169   0.162399
C   -4.825335   -2.632127   0.8942
H   -4.146328   -3.483343   0.86345
H   -5.084713   -2.385219   1.926379
H   -4.365329   -1.757151   0.42874
C   -10.046256   -4.91401   -2.823822
O   -11.230895   -4.51718   -3.351069
C   -11.710991   -5.528919   -4.136442
C   -10.846086   -6.588446   -4.104418
H   -10.953406   -7.526661   -4.624206
C   -9.760795   -6.207409   -3.259721
C   -8.583904   -7.024812   -2.94376
O   -7.630361   -6.683675   -2.265533
O   -8.678186   -8.247805   -3.519165
C   -7.564169   -9.122416   -3.281263
H   -7.796557   -10.044431   -3.812975
H   -7.446404   -9.315646   -2.212425
H   -6.639636   -8.682433   -3.662393
C   -12.971412   -5.351839   -4.809121
O   -13.571983   -6.515445   -5.193222
C   -14.755802   -6.190761   -5.796967
H   -15.333097   -7.019661   -6.174468
C   -14.932977   -4.846078   -5.796458
H   -15.766272   -4.294003   -6.202351
C   -13.771832   -4.281534   -5.165638
C   -13.455789   -2.843413   -5.052111
O   -12.359652   -2.370381   -4.838636
O   -14.569847   -2.096893   -5.257084
C   -14.36071   -0.675938   -5.205133
H   -15.350615   -0.229152   -5.290344
H   -13.722299   -0.351412   -6.031124
H   -13.888726   -0.393234   -4.262527
