# Supplementary material for: Examining the Impact of Side-Chain Chirality on Conformation of a Helical Poly(3‑(S‑1-ethylhexyl)esterfuran)
Source: Macromolecules. 2025 Nov 15;58(22):12336–45. doi: 10.1021/acs.macromol.5c01499 (PMC13011260; doi:10.1021/acs.macromol.5c01499)
Supplement: Supplementary file 2 [file ma5c01499_si_002.zip › ma5c01499_si_002 (2)/Optimized Geometry Coordinates/syn_anti hexamer DFT/FE6-HT-20.xyz]

80
FE6-HT-20.xyz
O   -17.5219308055   0.3277776677   1.2941462894
C   -16.9735662775   -0.3118886684   0.1997995358
C   -17.8246599927   -1.2983698519   -0.233584449
H   -17.6513699936   -1.9552532121   -1.0690680239
C   -18.9531256167   -1.2590310975   0.6428201557
C   -18.7073805284   -0.2541938517   1.5435239302
H   -19.2747228229   0.1300646288   2.3763639843
C   -20.1701005092   -2.0865678692   0.6506565851
O   -21.079253826   -1.969650965   1.4500025542
O   -20.1581360893   -3.0011187064   -0.3452224914
C   -21.3142390738   -3.8505695427   -0.4066758123
H   -21.1448223129   -4.5153485307   -1.2532507329
H   -22.2200048855   -3.2582251092   -0.5581881215
H   -21.4203657418   -4.4243538374   0.5173297807
C   -15.6897804177   0.174523496   -0.2252867681
O   -15.1897735312   1.2063279338   0.4994972857
C   -13.9745019656   1.5456882286   -0.0299540726
C   -13.6860427886   0.733169945   -1.0970698951
H   -12.7942653211   0.7727547211   -1.7038076998
C   -14.7878689426   -0.1590194726   -1.2362588316
C   -14.9234073354   -1.212163108   -2.2494612464
O   -15.8653288896   -1.97603494   -2.3756421865
O   -13.8419730218   -1.2439072004   -3.0627591636
C   -13.8785508568   -2.2446900618   -4.0909522682
H   -12.9462743762   -2.129652238   -4.6431946749
H   -14.7367458592   -2.0904610545   -4.7497123392
H   -13.9455031414   -3.2443478851   -3.654503857
O   -12.0042775711   2.7680508712   -0.0948269744
C   -11.3368171376   3.7962059971   0.5071355807
C   -12.0942793952   4.3059211981   1.5316298237
H   -11.8199498713   5.1233928537   2.1808176887
C   -13.3025632006   3.5494582155   1.5614604092
C   -13.1981990059   2.6102932612   0.5362851598
C   -14.4222077145   3.7588572443   2.4973103512
O   -15.4734259462   3.1532105703   2.5128709927
O   -14.1243982431   4.7541079362   3.3724329136
C   -15.1539597091   5.046717385   4.3274505478
H   -14.7605819906   5.8545509283   4.9442158089
H   -15.3742576767   4.1685667051   4.9397007445
H   -16.0714068442   5.3606603879   3.8231300686
C   -9.1506334585   3.7911565558   -0.9683229915
C   -10.040621366   4.1773395034   0.0336643884
O   -9.4997910147   5.2013214059   0.7433106985
C   -8.2715151934   5.4872625255   0.2176198821
C   -8.0157291472   4.645155157   -0.8344371402
H   -7.1281337691   4.6303516577   -1.445847259
C   -9.3044556537   2.7320091377   -1.9809622691
O   -10.2623282859   2.000812191   -2.1352861832
O   -8.1945458286   2.6662964398   -2.7619897617
C   -8.234030744   1.6654216092   -3.7893714585
H   -7.2825331644   1.7467477709   -4.3145088746
H   -9.0665561465   1.8466546642   -4.4738430566
H   -8.3478543085   0.6693773791   -3.3542183412
C   -7.4854904808   6.5391810054   0.7923395553
O   -6.2816937354   6.7077905066   0.1821679964
C   -5.6204279612   7.7370819953   0.8163147018
C   -6.401715804   8.2241806652   1.8299890747
H   -6.1404515588   9.0306793735   2.4935503597
C   -7.6092601819   7.4618682918   1.827816263
C   -8.734293662   7.6595931456   2.7614455115
O   -9.78132167   7.0433796929   2.7857184903
O   -8.4487108951   8.6602744068   3.6319380766
C   -9.4774772349   8.9446639671   4.5906038785
H   -9.090084323   9.7591698006   5.2021223842
H   -9.6844363727   8.0663497167   5.2071904155
H   -10.4003242872   9.2465864407   4.0889098596
C   -4.318781405   8.0538723854   0.2955547002
O   -3.9090110491   7.294927568   -0.7584056878
C   -2.6631410041   7.7247530741   -1.1261210381
H   -2.2178960196   7.2026365772   -1.957778352
C   -2.2610003752   8.7447742435   -0.3311288014
H   -1.3293728958   9.2862910712   -0.3778607258
C   -3.3265272694   8.9768219005   0.6046258059
C   -3.3416486915   9.9889127783   1.6635101789
O   -4.2439549403   10.1898769229   2.458861835
O   -2.1932733948   10.7095314141   1.6632088704
C   -2.1128793229   11.7303853012   2.6696179389
H   -1.1428307062   12.2059914683   2.5270120429
H   -2.1827661982   11.2936767579   3.6688929545
H   -2.9188612114   12.4579997537   2.5468353233
