# Supplementary material for: Examining the Impact of Side-Chain Chirality on Conformation of a Helical Poly(3‑(S‑1-ethylhexyl)esterfuran)
Source: Macromolecules. 2025 Nov 15;58(22):12336–45. doi: 10.1021/acs.macromol.5c01499 (PMC13011260; doi:10.1021/acs.macromol.5c01499)
Supplement: Supplementary file 2 [file ma5c01499_si_002.zip › ma5c01499_si_002 (2)/Optimized Geometry Coordinates/syn_anti hexamer DFT/FE6-HT-21.xyz]

80
FE6-HT-21.xyz
O   -17.9668011461   0.555481031   -0.6621109347
C   -16.6627650243   0.1316936851   -0.7064158441
C   -16.5336071986   -0.908398301   -1.5958885605
H   -15.6225877161   -1.4409892309   -1.8296116778
C   -17.8420648841   -1.1303451551   -2.1263393691
C   -18.6628590014   -0.2122116637   -1.5193285544
H   -19.7183556766   -0.0102065308   -1.6078709191
C   -18.3151495209   -2.1055076729   -3.1207269381
O   -19.4691870769   -2.2094374588   -3.4894976861
O   -17.3096319431   -2.883526093   -3.5896559313
C   -17.7103217033   -3.8554264094   -4.5682854041
H   -16.8007757199   -4.3888152359   -4.8440125202
H   -18.146605921   -3.3659443417   -5.442410215
H   -18.4466165075   -4.5452959284   -4.148734399
C   -15.6593965457   0.7759457831   0.0968561994
O   -14.4227302148   0.2707762424   -0.1288190893
C   -13.5258467721   0.9423457244   0.6686361998
C   -14.1925013692   1.8851142929   1.4075674287
H   -13.7479235527   2.5599318053   2.119134423
C   -15.5722192338   1.7874855188   1.0504193853
C   -16.6603283328   2.6045072231   1.6164192053
O   -17.8430396083   2.5121744665   1.3587576372
O   -16.1618127554   3.5065831903   2.5005005646
C   -17.1408873647   4.3513446213   3.1212881706
H   -16.5815791952   5.0062103991   3.7891689222
H   -17.8640688205   3.7560379836   3.6845557435
H   -17.6783988638   4.9368023497   2.371026486
O   -11.9999759754   -0.5212925712   -0.3411494522
C   -10.6724054137   -0.8394103967   -0.3747037782
C   -9.9736816772   -0.0195823101   0.4770079905
H   -8.9087309088   -0.0408649827   0.6517596598
C   -10.9313166673   0.8525998238   1.0725340522
C   -12.1686495474   0.5012824397   0.5324154274
C   -10.6705833219   1.9089788166   2.0555102477
O   -11.5082478276   2.6394266955   2.5571721998
O   -9.3530948789   1.9858838675   2.3544172762
C   -9.0011633715   2.9953093828   3.3126176744
H   -7.9218540975   2.9144623498   3.4386967202
H   -9.5130847241   2.8213072301   4.2622662271
H   -9.2713054906   3.9880113211   2.9440288435
C   -10.790137889   -2.8244577218   -2.107316736
C   -10.2251432142   -1.8973963444   -1.2306470557
O   -8.8775281522   -2.0639546672   -1.2065915669
C   -8.5608629846   -3.0875110784   -2.0544059641
C   -9.7022613327   -3.5832595946   -2.6325427681
H   -9.7547530134   -4.3949700008   -3.3419949068
C   -12.2134073907   -3.0312266874   -2.4350307109
O   -13.1622194924   -2.4525071646   -1.9446075235
O   -12.3441912287   -3.9927459016   -3.3838170011
C   -13.697011993   -4.2988024784   -3.7522417603
H   -13.6209426729   -5.044785712   -4.5433947229
H   -14.2158715397   -3.4058576338   -4.1090789706
H   -14.2474153016   -4.7012193021   -2.8977219975
C   -7.1928242943   -3.4785591289   -2.2184788056
O   -7.0390685271   -4.4981804904   -3.103429663
C   -5.708821742   -4.7949488548   -3.1908719175
C   -4.998645152   -3.9662769237   -2.3622912752
H   -3.9308263864   -3.9599156313   -2.2159091128
C   -5.9440836922   -3.1075503289   -1.7235629295
C   -5.6155521759   -2.0598837953   -0.7412411014
O   -6.3944315037   -1.322266306   -0.1710099714
O   -4.2729428768   -2.0143186392   -0.5361493596
C   -3.8372277955   -1.0269442019   0.4095786936
H   -2.7529451262   -1.1255849759   0.4578369273
H   -4.2829514426   -1.2084968567   1.390777466
H   -4.1165469497   -0.023940715   0.0773698928
C   -5.280647461   -5.8479893167   -4.0690054661
O   -3.9287915763   -6.032383976   -4.0770247013
C   -3.6497968198   -7.0537464478   -4.9434548817
H   -2.6065398973   -7.3061035478   -5.0457455706
C   -4.7918830787   -7.529246038   -5.4929077533
H   -4.8922790763   -8.3297429422   -6.20844272
C   -5.8712261195   -6.7572604226   -4.9365735803
C   -7.2962551421   -6.9435012715   -5.258450702
O   -8.2398210234   -6.3247526407   -4.8077781887
O   -7.4417205117   -7.9440452824   -6.1679923162
C   -8.7953794836   -8.2169152752   -6.5573956901
H   -8.7342330284   -9.028658425   -7.2820934245
H   -9.2534262369   -7.3334077305   -7.0090633493
H   -9.3929221945   -8.5187661518   -5.6934850334
