# Supplementary material for: Examining the Impact of Side-Chain Chirality on Conformation of a Helical Poly(3‑(S‑1-ethylhexyl)esterfuran)
Source: Macromolecules. 2025 Nov 15;58(22):12336–45. doi: 10.1021/acs.macromol.5c01499 (PMC13011260; doi:10.1021/acs.macromol.5c01499)
Supplement: Supplementary file 2 [file ma5c01499_si_002.zip › ma5c01499_si_002 (2)/Optimized Geometry Coordinates/syn_anti hexamer DFT/FE6-HT-22.xyz]

80
FE6-HT-22.xyz
O   -18.231648692   0.4023419381   0.260084691
C   -17.0232872105   -0.0997471978   -0.1511459298
C   -17.2182579156   -1.1535046327   -1.0107255837
H   -16.4440970162   -1.7363857513   -1.4866115846
C   -18.6338574847   -1.3027190929   -1.1309222907
C   -19.1895719615   -0.3307666723   -0.3370174655
H   -20.2118996468   -0.0656454913   -0.1195932248
C   -19.4198833281   -2.2673640098   -1.9170559339
O   -20.6347932582   -2.3073744059   -1.9471787011
O   -18.6228311629   -3.1128798411   -2.6091018035
C   -19.3147240224   -4.0881447304   -3.4041662933
H   -18.5363966941   -4.6723277262   -3.8944170339
H   -19.9527202219   -3.5994493927   -4.1446113421
H   -19.9360472773   -4.7288800604   -2.7734599707
C   -15.7937874986   0.476904049   0.3179862232
O   -14.703332109   -0.1526634733   -0.1917814157
C   -13.5870714108   0.4583797764   0.3045722032
C   -13.951397495   1.4853456628   1.1379716203
H   -13.2807817064   2.1419123233   1.6710345486
C   -15.3777047366   1.5093664337   1.1560661273
C   -16.2088376003   2.4563637299   1.9213931035
O   -17.421495994   2.4991440582   1.9449068263
O   -15.4221256129   3.3104484737   2.6251754524
C   -16.1316914764   4.2803348818   3.4087056257
H   -15.3643800424   4.8707639224   3.9090124956
H   -16.7766561505   3.7886059393   4.1412515182
H   -16.7494070794   4.9164579526   2.7696058084
O   -11.282938762   0.6980683615   0.495883164
C   -10.093451798   0.1768055544   0.0708500012
C   -10.3305054466   -0.8728982167   -0.7800862252
H   -9.5891573329   -1.4803546254   -1.2735893184
C   -11.7465104599   -1.0082556292   -0.8873566344
C   -12.2891005198   -0.0107768972   -0.0773778256
C   -12.4478272299   -2.0159838238   -1.702148487
O   -13.6491440209   -2.1564681109   -1.816042593
O   -11.5497300781   -2.8092028668   -2.3425451746
C   -12.1253855179   -3.8323440382   -3.1676058084
H   -11.2814180302   -4.3697597946   -3.599656414
H   -12.7432248519   -3.3924650028   -3.9545074521
H   -12.7447018441   -4.5068631248   -2.5710887781
C   -8.4740279647   1.7883289084   1.3790041113
C   -8.8653465009   0.7519811432   0.5337478989
O   -7.7600946217   0.1425870849   0.028827822
C   -6.6489883466   0.7774256237   0.5408099507
C   -7.0475489224   1.7913370012   1.3729186596
H   -6.3936550261   2.4553205165   1.9118294764
C   -9.3162360817   2.7238793248   2.1487970261
O   -10.5303876673   2.7604226855   2.1775065275
O   -8.5368061894   3.5805687896   2.8549234263
C   -9.2502941689   4.5423212177   3.6451517329
H   -8.4848951865   5.1347696016   4.1457270593
H   -9.8895972013   4.042741634   4.3773057805
H   -9.873346662   5.1776157091   3.0104711421
C   -5.3826608471   0.2619744459   0.1074352806
O   -5.4435258388   -0.7868620414   -0.7524770599
C   -4.1539457775   -1.1561404401   -1.0694805507
C   -3.269280781   -0.3432731352   -0.4113322482
H   -2.1959103851   -0.4023889968   -0.4716614568
C   -4.046962426   0.5766284259   0.3518331734
C   -3.520642136   1.6388123667   1.2171324036
O   -4.1819238243   2.4273876795   1.8715388416
O   -2.168249071   1.6471323669   1.208130823
C   -1.5553753104   2.6543476234   2.0274501664
H   -0.4817360544   2.5233264579   1.8960058289
H   -1.8331219293   2.52022533   3.0758440926
H   -1.8631867646   3.6525125689   1.7065604755
C   -4.0286704015   -2.2612941387   -1.9800077414
O   -5.2013777322   -2.805549285   -2.4067806154
C   -4.9020802423   -3.8330262998   -3.2589493405
H   -5.7495868165   -4.354986181   -3.6733478839
C   -3.5604717031   -3.9630535974   -3.3905786968
H   -3.0253373128   -4.6811093752   -3.9917090197
C   -2.9696352407   -2.9468573488   -2.5640919315
C   -1.5361681112   -2.7020749631   -2.3891402532
O   -1.0289213219   -1.8437761133   -1.6866465028
O   -0.8013301125   -3.5716785613   -3.1253960558
C   0.621448352   -3.4106362706   -3.0199682776
H   1.051156327   -4.177864302   -3.6635954744
H   0.9502180072   -3.548124293   -1.9869423634
H   0.9232586861   -2.4153532485   -3.3553379476
