# Supplementary material for: Examining the Impact of Side-Chain Chirality on Conformation of a Helical Poly(3‑(S‑1-ethylhexyl)esterfuran)
Source: Macromolecules. 2025 Nov 15;58(22):12336–45. doi: 10.1021/acs.macromol.5c01499 (PMC13011260; doi:10.1021/acs.macromol.5c01499)
Supplement: Supplementary file 2 [file ma5c01499_si_002.zip › ma5c01499_si_002 (2)/Optimized Geometry Coordinates/syn_anti hexamer DFT/FE6-HT-23.xyz]

80
FE6-HT-23.xyz
O   -18.098237523   0.325178187   0.4592698699
C   -16.9133455797   -0.0243352866   -0.1367905201
C   -17.1479410027   -0.8757500766   -1.1889907132
H   -16.3988315748   -1.3079885368   -1.8350902189
C   -18.5643480458   -1.0559714921   -1.2373903194
C   -19.0808914292   -0.3024258317   -0.2131578902
H   -20.0894190567   -0.1342409727   0.1292868088
C   -19.3847176343   -1.8607462847   -2.156741285
O   -20.5967583476   -1.945551797   -2.1077630862
O   -18.6233630769   -2.502017412   -3.0725982042
C   -19.350760363   -3.310824241   -4.0098054769
H   -18.5981383478   -3.7502811174   -4.6639425013
H   -20.0501267393   -2.6993672809   -4.5854128413
H   -19.9121517989   -4.0917548013   -3.4909355414
C   -15.6662150306   0.4878784388   0.3600831351
O   -14.6009729006   0.0100761332   -0.3341855658
C   -13.4657695449   0.5485312933   0.2015442941
C   -13.7929715408   1.3753506201   1.246432934
H   -13.1007813641   1.9360877207   1.855816584
C   -15.2147585052   1.3463556838   1.3602033346
C   -16.0108684506   2.0966685332   2.3482884284
O   -17.2202289647   2.0998187029   2.4510827001
O   -15.1951385838   2.8149901865   3.1622369489
C   -15.869444138   3.589849697   4.1635078766
H   -15.0822327964   4.0980555841   4.7200517966
H   -16.4517102318   2.9437158237   4.825384049
H   -16.5432858801   4.3160178535   3.7017954234
O   -11.1620543582   0.812051764   0.3140386221
C   -9.9903565465   0.4325613515   -0.2773997677
C   -10.2513245419   -0.4195090868   -1.3219506659
H   -9.5201963755   -0.8751673031   -1.9738217317
C   -11.6696132165   -0.5727376896   -1.3781874178
C   -12.184875821   0.2108878256   -0.3444133889
C   -12.4115357666   -1.3927561332   -2.3506452948
O   -13.6181682596   -1.5114553595   -2.4315520179
O   -11.556624248   -2.0326473273   -3.1930969679
C   -12.1978088625   -2.8474556716   -4.1848445759
H   -11.3917392935   -3.2818962966   -4.7758520536
H   -12.8528054885   -2.2437729168   -4.8179796867
H   -12.7934483978   -3.6339267413   -3.7146690897
C   -8.3175713695   1.8032498344   1.2344412779
C   -8.7482288043   0.9338194226   0.2324058638
O   -7.6706642024   0.4461834952   -0.4294101046
C   -6.5375346224   0.9905559487   0.1292927467
C   -6.8922830061   1.8289648689   1.1543844058
H   -6.2135673508   2.3930676782   1.7712033567
C   -9.1260008085   2.5680668424   2.2014355485
O   -10.3375133814   2.5755055746   2.2962011654
O   -8.3195556276   3.29878713   3.0123557976
C   -9.0017620109   4.0885449315   3.996619697
H   -8.2186750437   4.6042545272   4.5519372047
H   -9.5895164668   3.4522347617   4.6631216297
H   -9.670925165   4.8083709566   3.5185266318
C   -5.3082083709   0.5619488668   -0.4706398868
O   -5.4549709441   -0.3334259505   -1.4788686614
C   -4.2156885798   -0.6479772171   -1.9587649051
C   -3.2605182383   0.0426147304   -1.2582282602
H   -2.1935100063   0.0015527972   -1.4066049057
C   -3.9524317756   0.8309498551   -0.2912000342
C   -3.3524140095   1.7412940221   0.6886009269
O   -3.9570887528   2.4035102366   1.5144823619
O   -2.0034264802   1.7655903549   0.5708978668
C   -1.3247022075   2.6317418447   1.4938711273
H   -0.2643627497   2.5299446717   1.2643671603
H   -1.5251667476   2.3297989313   2.5247372943
H   -1.6487158384   3.6667878096   1.3607886227
C   -4.1058167966   -1.5953871676   -3.0333596724
O   -2.8172738663   -1.8952669448   -3.3668723612
C   -2.8495552719   -2.8113308275   -4.3825733882
H   -1.8885370679   -3.1362760441   -4.7477880556
C   -4.1298934697   -3.1092623789   -4.7064803806
H   -4.4723186403   -3.7947461654   -5.4653134298
C   -4.9689547257   -2.3239861828   -3.8409499564
C   -6.4419989721   -2.3169238106   -3.8683168456
O   -7.1821214345   -1.5995104466   -3.2260403055
O   -6.8988899081   -3.2474157933   -4.7487819553
C   -8.3269094005   -3.3091861174   -4.8728416904
H   -8.5233984036   -4.1105687395   -5.5853555174
H   -8.7238532005   -2.3600835117   -5.2426309562
H   -8.7919217182   -3.5266781767   -3.9082016907
