# Supplementary material for: Examining the Impact of Side-Chain Chirality on Conformation of a Helical Poly(3‑(S‑1-ethylhexyl)esterfuran)
Source: Macromolecules. 2025 Nov 15;58(22):12336–45. doi: 10.1021/acs.macromol.5c01499 (PMC13011260; doi:10.1021/acs.macromol.5c01499)
Supplement: Supplementary file 2 [file ma5c01499_si_002.zip › ma5c01499_si_002 (2)/Optimized Geometry Coordinates/syn_anti hexamer DFT/FE6-HT-24.xyz]

80
FE6-HT-24.xyz
O   -18.3152518606   0.4477042814   1.1271064326
C   -17.2201234528   -0.0292712836   0.4528991764
C   -17.600737878   -1.0079565773   -0.4328174181
H   -16.9456146833   -1.5563370634   -1.092894682
C   -19.016470696   -1.1352001156   -0.2894098073
C   -19.3868351014   -0.2264421149   0.6701758197
H   -20.3420988628   0.0284548984   1.1004984518
C   -19.9618070939   -2.0256229478   -0.9820473257
O   -21.1609659617   -2.0503918936   -0.7817243534
O   -19.3329057479   -2.8212794845   -1.876689104
C   -20.1879881951   -3.722649806   -2.5964790031
H   -19.5299675748   -4.2861607038   -3.2574339859
H   -20.9313275144   -3.1689309984   -3.1754639239
H   -20.7076889259   -4.3934328837   -1.9079078322
C   -15.9106051006   0.4969850523   0.7218683365
O   -14.9518482305   -0.0975579593   -0.0347985674
C   -13.7473968091   0.4613870624   0.2853199343
C   -13.9228182306   1.4197884486   1.2510126425
H   -13.1483066589   2.0252234362   1.6961804983
C   -15.3188114243   1.4540343194   1.5435634085
C   -15.9662539819   2.3419719176   2.5259746402
O   -17.1500112147   2.3894750422   2.7895561032
O   -15.0403465361   3.1343047   3.1256795574
C   -15.5642615392   4.0422824117   4.1048211115
H   -14.7044551165   4.597646921   4.4790924445
H   -16.0514600281   3.4965379691   4.9169042661
H   -16.2923814668   4.7206642199   3.6529659245
O   -11.4440079067   0.667161427   0.0536137108
C   -10.3710030875   0.1713099565   -0.631643253
C   -10.78579332   -0.8034308913   -1.5036728886
H   -10.1548334185   -1.3688854772   -2.1722563715
C   -12.199249508   -0.9169901974   -1.3481444017
C   -12.5562453905   0.0145788101   -0.3728159868
C   -13.0677358266   -1.8474202209   -2.0918099469
O   -14.2711665829   -1.9716500844   -1.978050119
O   -12.3296577339   -2.5841551181   -2.9603959822
C   -13.0745847823   -3.5284336477   -3.7421847409
H   -12.3410814541   -4.0275020197   -4.3750370499
H   -13.8244635685   -3.0187363085   -4.3524826789
H   -13.5799118227   -4.2514566517   -3.0968629005
C   -8.468678007   1.6447717024   0.4494823837
C   -9.0606243794   0.6882473132   -0.374740339
O   -8.1029580978   0.0977057632   -1.1356515303
C   -6.8970691868   0.6560707174   -0.8186629323
C   -7.0742949874   1.6108182322   0.1502096903
H   -6.3082070136   2.2206487628   0.6008242379
C   -9.1066899273   2.530825926   1.4392090252
O   -10.2880834087   2.5852976694   1.7164597808
O   -8.1726088694   3.3178930915   2.0339316726
C   -8.683549702   4.2251375173   3.0215253556
H   -7.8177586322   4.7748494177   3.3901983401
H   -9.1656799731   3.6783170008   3.83576238
H   -9.4118275124   4.9088173413   2.5782302018
C   -5.7131744013   0.2055171512   -1.489555926
O   -4.5862149504   0.8526413448   -1.088141372
C   -3.5221785263   0.3401476352   -1.7980590433
C   -3.9701069709   -0.6326443986   -2.6513065212
H   -3.3590821154   -1.2050750694   -3.3278510994
C   -5.3823453602   -0.7320735344   -2.4644384562
C   -6.2658081025   -1.6653777719   -3.1888065657
O   -7.4669201631   -1.7903167547   -3.0530634662
O   -5.5433234665   -2.4051882512   -4.0670833059
C   -6.3006611924   -3.3538862266   -4.8315615628
H   -5.5776801662   -3.8544949602   -5.4751082647
H   -7.0618958501   -2.8476385926   -5.4305533555
H   -6.7932734503   -4.0747597139   -4.1741176673
C   -2.2394864384   0.9152327374   -1.4980577394
O   -2.2430146889   1.8917465054   -0.5488060117
C   -0.9552733949   2.3254221777   -0.3877803664
H   -0.8155496923   3.1062237934   0.3425149905
C   -0.1217385682   1.648932202   -1.2135395112
H   0.9455652583   1.7689670546   -1.3126310351
C   -0.9386220357   0.7226991621   -1.9479933389
C   -0.4716642517   -0.2248321579   -2.9630323943
O   -1.1611522066   -1.0137586538   -3.586915263
O   0.8685054611   -0.1246459587   -3.1412690914
C   1.4227799756   -1.0169095407   -4.1201711624
H   2.4907853959   -0.8013752213   -4.1409009508
H   0.9760621101   -0.8391555991   -5.1014328828
H   1.2470035156   -2.0576919494   -3.8371525008
