# Supplementary material for: Examining the Impact of Side-Chain Chirality on Conformation of a Helical Poly(3‑(S‑1-ethylhexyl)esterfuran)
Source: Macromolecules. 2025 Nov 15;58(22):12336–45. doi: 10.1021/acs.macromol.5c01499 (PMC13011260; doi:10.1021/acs.macromol.5c01499)
Supplement: Supplementary file 2 [file ma5c01499_si_002.zip › ma5c01499_si_002 (2)/Optimized Geometry Coordinates/syn_anti hexamer DFT/FE6-HT-25.xyz]

80
FE6-HT-25.xyz
O   -18.34159   0.663189   0.878457
C   -17.249363   0.127778   0.244645
C   -17.653922   -0.739421   -0.740963
H   -17.006253   -1.301064   -1.397236
C   -19.082167   -0.731824   -0.705533
C   -19.435254   0.137265   0.29634
H   -20.391516   0.455993   0.679272
C   -20.05344   -1.467701   -1.530866
O   -21.261258   -1.381964   -1.418361
O   -19.437856   -2.258865   -2.438766
C   -20.318689   -3.011235   -3.287107
H   -19.669776   -3.588821   -3.944928
H   -20.957963   -2.342333   -3.868653
H   -20.952594   -3.674436   -2.693314
C   -15.91952   0.498883   0.642357
O   -14.967823   -0.122675   -0.10145
C   -13.743092   0.28743   0.343114
C   -13.898329   1.176143   1.376522
H   -13.104865   1.663862   1.921724
C   -15.302712   1.322608   1.581569
C   -15.935044   2.182524   2.598133
O   -17.125393   2.320625   2.790974
O   -14.986171   2.828214   3.324356
C   -15.49384   3.694215   4.348895
H   -14.615896   4.12406   4.83079
H   -16.090766   3.13096   5.070686
H   -16.117962   4.480585   3.916723
O   -11.420143   0.285582   0.279576
C   -10.349664   -0.254259   -0.375353
C   -10.787364   -1.109811   -1.354633
H   -10.164437   -1.67681   -2.02921
C   -12.212974   -1.097878   -1.301887
C   -12.553457   -0.218478   -0.273861
C   -13.105741   -1.875828   -2.179413
O   -14.320694   -1.887171   -2.160381
O   -12.376012   -2.614141   -3.054211
C   -13.144996   -3.413966   -3.963261
H   -12.415753   -3.939835   -4.579156
H   -13.787764   -2.784145   -4.583654
H   -13.771332   -4.124914   -3.418517
C   -8.40405   0.937944   0.949783
C   -9.019392   0.110257   0.010514
O   -8.067298   -0.511386   -0.73296
C   -6.843566   -0.097462   -0.28838
C   -6.999847   0.792547   0.743978
H   -6.205988   1.281777   1.287404
C   -9.033557   1.802105   1.96483
O   -10.223565   1.948909   2.161791
O   -8.08181   2.44509   2.688057
C   -8.582303   3.317189   3.711144
H   -7.700668   3.743225   4.189506
H   -9.180465   2.759329   4.43605
H   -9.202476   4.105919   3.277662
C   -5.652767   -0.602434   -0.903852
O   -4.519485   -0.101335   -0.346096
C   -3.445782   -0.637953   -0.997253
C   -3.88278   -1.488888   -1.978365
H   -3.271033   -2.059377   -2.658046
C   -5.309989   -1.477915   -1.932331
C   -6.196881   -2.252375   -2.817787
O   -7.411571   -2.262792   -2.807893
O   -5.460568   -2.989427   -3.690218
C   -6.224887   -3.785748   -4.607267
H   -5.492643   -4.311319   -5.219897
H   -6.862129   -3.152855   -5.230074
H   -6.855914   -4.497031   -4.068605
C   -2.119852   -0.263062   -0.591267
O   -1.137224   -0.87303   -1.314998
C   0.06813   -0.437572   -0.836224
H   0.938432   -0.845566   -1.324741
C   -0.117986   0.438396   0.178937
H   0.63942   0.948268   0.752745
C   -1.539824   0.568745   0.357346
C   -2.19054   1.42803   1.36108
O   -3.382982   1.573595   1.543466
O   -1.250524   2.07548   2.100288
C   -1.771277   2.945006   3.115815
H   -0.89969   3.374757   3.609248
H   -2.378847   2.384295   3.830545
H   -2.387533   3.731509   2.672908
