# Supplementary material for: Examining the Impact of Side-Chain Chirality on Conformation of a Helical Poly(3‑(S‑1-ethylhexyl)esterfuran)
Source: Macromolecules. 2025 Nov 15;58(22):12336–45. doi: 10.1021/acs.macromol.5c01499 (PMC13011260; doi:10.1021/acs.macromol.5c01499)
Supplement: Supplementary file 2 [file ma5c01499_si_002.zip › ma5c01499_si_002 (2)/Optimized Geometry Coordinates/syn_anti hexamer DFT/FE6-HT-3.xyz]

80
FE6-HT-3.xyz
O   -16.3241595258   2.2176977179   1.9433864749
C   -16.1712688374   1.0225728573   1.2645869735
C   -17.2231802904   0.1899843365   1.554689502
H   -17.362975936   -0.8039005405   1.1643804227
C   -18.0640828806   0.9129563173   2.4568697123
C   -17.4672085733   2.1316577331   2.6502915292
H   -17.7423839876   2.9921287694   3.2395667325
C   -19.327845546   0.5083195506   3.0954380949
O   -19.9660507485   1.2033312438   3.8625177354
O   -19.6954545035   -0.7381028812   2.7252469296
C   -20.9210214686   -1.2115127418   3.3059777044
H   -21.0651907576   -2.2153488579   2.9076499873
H   -21.7550581993   -0.5632520565   3.0262787267
H   -20.8457464377   -1.2373034631   4.3958424629
C   -15.0037791108   0.9242692268   0.4313933434
O   -14.1897604891   2.0074194481   0.43749782
C   -13.1390636088   1.7595666533   -0.4195925888
C   -13.2830705614   0.5128960654   -0.9715508983
H   -12.6119642418   0.0568501815   -1.6792738529
C   -14.4808729672   -0.0384697777   -0.4303362727
C   -15.035056702   -1.3619524835   -0.7414507501
O   -16.055372623   -1.8429411304   -0.2779783182
O   -14.2580578916   -2.0152218056   -1.6349989378
C   -14.7169960562   -3.3239895169   -2.0060352387
H   -13.9846781913   -3.6976650935   -2.7210193898
H   -15.7079034277   -3.2696794293   -2.4635146282
H   -14.7682851777   -3.9771957982   -1.1314559365
O   -12.3775415536   3.8899775105   0.2519708787
C   -11.3851800649   4.8094054698   -0.0069117354
C   -10.545504196   4.3186778415   -0.9731987317
H   -9.6853140762   4.825163185   -1.376480152
C   -11.0389578673   3.0297601788   -1.3276807202
C   -12.1736990932   2.8135540674   -0.5452746264
C   -10.4511889613   2.128841653   -2.3258566579
O   -10.8547889336   1.0157359943   -2.6186199384
O   -9.366895986   2.6907508234   -2.9076957098
C   -8.7149604862   1.8832616899   -3.8994815558
H   -7.8723049658   2.4776740862   -4.2513559344
H   -9.3969434834   1.6586758993   -4.723355726
H   -8.3671510443   0.9432041101   -3.4641547312
C   -10.7602271095   7.2358473895   0.7505471411
C   -11.4425081307   6.0191715385   0.7621148116
O   -12.3831197299   6.0441041566   1.7384295469
C   -12.3150458119   7.2586679133   2.3670713136
C   -11.3413459913   8.0259724094   1.7864332091
H   -11.0572304743   9.0282275707   2.0644539339
C   -9.667572889   7.6427325427   -0.1382992691
O   -9.1375283815   6.9526698849   -0.9923753487
O   -9.2948256411   8.9223196872   0.1048806236
C   -8.2219185259   9.412938225   -0.7134630171
H   -8.0546195737   10.4402140397   -0.3907463149
H   -8.4979078701   9.382754407   -1.7703378298
H   -7.3200052279   8.8132813914   -0.5679199472
C   -13.2310439876   7.525075175   3.440399597
O   -13.4653442404   8.8433885946   3.6792572132
C   -14.3788423278   8.9283710282   4.7077860268
C   -14.7347311342   7.6667086436   5.1112394061
H   -15.4285748369   7.4326011223   5.9007815877
C   -13.9881545089   6.754225389   4.3092499033
C   -13.9335973323   5.2875513934   4.4748982344
O   -13.0443327376   4.5632007975   4.0796140949
O   -15.0061469532   4.8423169335   5.173413273
C   -15.0105924658   3.4282100992   5.4297700577
H   -15.9250014524   3.2350773369   5.9905076193
H   -14.1340087627   3.1395849836   6.0152663851
H   -15.0054550669   2.8704895628   4.4903984672
C   -14.7397091291   10.2599438787   5.1117397199
O   -14.1232617446   11.2660645841   4.4319007514
C   -14.57884247   12.4540490672   4.9353043528
H   -14.1664470972   13.3403616327   4.4804679073
C   -15.4764907837   12.2348638363   5.9253582427
H   -16.0047132751   12.9725319806   6.5086244734
C   -15.5966948742   10.8090153731   6.0584493859
C   -16.4554073151   10.0999056699   7.0102968496
O   -16.5545089054   8.890797987   7.1339803056
O   -17.1585209624   10.9723858984   7.7737996283
C   -18.0312759238   10.3698119437   8.7417121239
H   -18.5103243496   11.1999052478   9.2604082922
H   -17.4631107323   9.7549631334   9.4440298548
H   -18.7784500508   9.7420440315   8.2500543834
