# Supplementary material for: Examining the Impact of Side-Chain Chirality on Conformation of a Helical Poly(3‑(S‑1-ethylhexyl)esterfuran)
Source: Macromolecules. 2025 Nov 15;58(22):12336–45. doi: 10.1021/acs.macromol.5c01499 (PMC13011260; doi:10.1021/acs.macromol.5c01499)
Supplement: Supplementary file 2 [file ma5c01499_si_002.zip › ma5c01499_si_002 (2)/Optimized Geometry Coordinates/syn_anti hexamer DFT/FE6-HT-4.xyz]

80
FE6-HT-4.xyz
O   -17.0321818316   0.531908974   0.4792857672
C   -16.2081154254   0.0162191898   -0.5017207002
C   -16.7606456472   -1.1319723449   -1.0131398024
H   -16.3325917523   -1.7446696617   -1.7882881334
C   -17.988747767   -1.3269886917   -0.3083680588
C   -18.0935391703   -0.2867803217   0.5793432127
H   -18.8452737954   -0.0257259673   1.3073026553
C   -18.9929869846   -2.3947087538   -0.4422858963
O   -20.0133448183   -2.4688372469   0.2151710693
O   -18.6435916279   -3.2917404213   -1.3916676827
C   -19.5734484538   -4.3691578865   -1.5838532893
H   -19.1470035869   -4.9869869762   -2.3736248285
H   -20.5519950038   -3.9849041838   -1.8821524352
H   -19.6886756939   -4.9472189549   -0.6636260678
C   -15.0064606357   0.7615361459   -0.7588420206
O   -14.8334490048   1.8688041149   0.0040318215
C   -13.6544767168   2.4592867033   -0.3650081725
C   -13.0627001193   1.7344768671   -1.3668174241
H   -12.1291789649   1.96559323   -1.8583394076
C   -13.9273182816   0.6318227544   -1.6337277837
C   -13.6968608973   -0.4263673244   -2.6226745948
O   -14.4065663741   -1.3956029573   -2.8272743351
O   -12.5532843615   -0.1992591801   -3.3165608635
C   -12.2151580108   -1.1927754833   -4.2980082175
H   -11.3457270266   -0.7953688223   -4.820401637
H   -13.0455857052   -1.3511021476   -4.9897807701
H   -11.9744659045   -2.1423395727   -3.8129992915
O   -11.8828488831   3.9059700522   0.0695485077
C   -11.5267184969   5.011054129   0.8079195267
C   -12.6046326703   5.4348073425   1.5433606848
H   -12.6177795451   6.2771892348   2.21387776
C   -13.6841988849   4.5550553861   1.2351919693
C   -13.1857136974   3.6254881795   0.3276662448
C   -15.064176504   4.6778145038   1.7403063162
O   -16.030485851   4.0574597311   1.347595937
O   -15.1284604404   5.6170217904   2.7177629378
C   -16.438813643   5.8404970249   3.257810955
H   -16.3154148183   6.613731782   4.0157648933
H   -16.8334878362   4.9244214009   3.7044066847
H   -17.1271663538   6.1742475164   2.4771444839
C   -9.3403774207   6.3860052554   1.2481649176
C   -10.1651363791   5.4324120923   0.6518865324
O   -9.4535699177   4.7426379013   -0.2722452036
C   -8.1683779753   5.2348040971   -0.2794170894
C   -8.05783165   6.2439424374   0.643308897
H   -7.1654155136   6.8065738416   0.8585111879
C   -9.7063462137   7.3472431525   2.2942038619
O   -10.8142598246   7.4849384289   2.7848499753
O   -8.64086908   8.093363126   2.6659709426
C   -8.9025919622   9.0695308366   3.6856680526
H   -7.9519981483   9.5734678865   3.857834081
H   -9.2525993876   8.5863974696   4.6012163396
H   -9.6607541266   9.7822977607   3.3519753184
C   -7.2759553341   4.6172524773   -1.2174551636
O   -7.8521219136   3.7457609172   -2.0856268844
C   -6.872512833   3.2440849111   -2.8983494497
C   -5.6617982331   3.7821743646   -2.5497823934
H   -4.7090778922   3.5805007929   -3.0119796852
C   -5.9056420548   4.6774011359   -1.4676958887
C   -4.9019448309   5.4891768021   -0.7722358344
O   -5.117140312   6.2957991555   0.1161330195
O   -3.6586638681   5.2369408989   -1.24800795
C   -2.6042965303   5.9946000673   -0.6344561948
H   -1.6889006116   5.6797850684   -1.1348075861
H   -2.5489847033   5.7818710371   0.4359365901
H   -2.7686636201   7.0660689759   -0.7723083807
C   -7.2039095246   2.303933346   -3.9364154698
O   -6.1088322132   1.6757691289   -4.4583861007
C   -6.5334577965   0.8659448672   -5.4747399325
H   -5.7624800858   0.3021006561   -5.9751088217
C   -7.8763905472   0.9588953956   -5.6198515597
H   -8.4949855732   0.4470901514   -6.3399430183
C   -8.3355267239   1.8901925366   -4.6244141551
C   -9.7261355793   2.3475111154   -4.4634643397
O   -10.1603508764   3.0512769359   -3.5742193136
O   -10.4938457992   1.884237345   -5.4869136544
C   -11.8562434369   2.3473280521   -5.485153464
H   -12.2800392195   2.0049660308   -6.4295141567
H   -11.8890725434   3.4372110677   -5.4229314798
H   -12.4035227221   1.9199622905   -4.6433387587
