# Supplementary material for: Examining the Impact of Side-Chain Chirality on Conformation of a Helical Poly(3‑(S‑1-ethylhexyl)esterfuran)
Source: Macromolecules. 2025 Nov 15;58(22):12336–45. doi: 10.1021/acs.macromol.5c01499 (PMC13011260; doi:10.1021/acs.macromol.5c01499)
Supplement: Supplementary file 2 [file ma5c01499_si_002.zip › ma5c01499_si_002 (2)/Optimized Geometry Coordinates/syn_anti hexamer DFT/FE6-HT-5.xyz]

80
FE6-HT-5.xyz
O   -17.5502141034   -0.28741483   -0.8584360846
C   -16.2018895086   -0.3972623598   -1.092127617
C   -15.9490603754   -1.4800200854   -1.8976431225
H   -14.9796705582   -1.8032011274   -2.2501456308
C   -17.2240731146   -2.0669368762   -2.1722865192
C   -18.1503647306   -1.2973264249   -1.5137613468
H   -19.2242013929   -1.3586578894   -1.4366730874
C   -17.5652827457   -3.2571075035   -2.9671290012
O   -18.687855254   -3.7006782309   -3.1082844317
O   -16.4639884175   -3.8091975895   -3.5321562444
C   -16.6962623198   -4.9921843489   -4.3155597625
H   -15.7306368282   -5.2448495336   -4.7523707105
H   -17.4365436907   -4.7992937247   -5.095349583
H   -17.05643095   -5.8053593755   -3.6804321827
C   -15.2868491301   0.5171278651   -0.4645890369
O   -13.9965730123   0.1067725581   -0.5405571383
C   -13.2121164924   1.0272041008   0.116179419
C   -14.0056612009   2.0280452186   0.6156666533
H   -13.6650954814   2.8811833522   1.1773429639
C   -15.3465961149   1.7150826768   0.240309588
C   -16.5312003512   2.5507579471   0.5084445757
O   -17.648250377   2.379166228   0.0651259381
O   -16.2065211075   3.5835225522   1.3266269691
C   -17.2856650006   4.4789827331   1.6300862342
H   -16.8602459797   5.2389083246   2.2851957617
H   -18.0975283819   3.9484465946   2.133938071
H   -17.678368696   4.9348004752   0.7175780167
O   -11.4532291236   -0.3748450833   -0.5711853723
C   -10.0989970499   -0.5642059495   -0.4156344869
C   -9.5882326285   0.4179691236   0.3948097601
H   -8.5588306002   0.515976811   0.6948100456
C   -10.6812167333   1.2582111244   0.7559899514
C   -11.8112978496   0.7215176485   0.1393812961
C   -10.618301165   2.4465963074   1.6136765754
O   -11.5530550709   3.1777886392   1.8942734712
O   -9.362326497   2.6509907114   2.0730557457
C   -9.1988856375   3.7978959749   2.9209161146
H   -8.1426361088   3.8149905482   3.1879506012
H   -9.8195672175   3.7075833975   3.8158324908
H   -9.4764098044   4.7124282559   2.3910034844
C   -8.3242675618   -2.3550486519   -1.1144447118
C   -9.5510820773   -1.69107483   -1.1130453503
O   -10.3960904502   -2.3088026568   -1.9782499116
C   -9.7319720621   -3.3644705524   -2.5413865787
C   -8.4592386709   -3.4337291925   -2.034550917
H   -7.702952485   -4.157562857   -2.2919658599
C   -7.1288148412   -2.0275836201   -0.3303294882
O   -6.9937754815   -1.0677084141   0.4089351193
O   -6.151227333   -2.943678503   -0.5293928624
C   -4.9324438339   -2.7037634153   0.1912687572
H   -4.2650980698   -3.5201788171   -0.0834769252
H   -5.115266183   -2.7034728871   1.2685681347
H   -4.4994142019   -1.7414892465   -0.0926607677
C   -10.3793706364   -4.1847031671   -3.525971545
O   -9.6627848222   -5.2978039103   -3.8454118254
C   -10.3340207929   -5.9677027058   -4.8438481618
C   -11.4739697763   -5.2807245467   -5.1664935244
H   -12.1891492002   -5.5680750939   -5.9181358971
C   -11.5195906986   -4.1316056423   -4.3213539842
C   -12.5652437593   -3.0909077368   -4.3646192962
O   -12.7572176108   -2.2270634974   -3.5322173174
O   -13.3011491332   -3.2164745047   -5.496039985
C   -14.3128202658   -2.2118154919   -5.6887016527
H   -14.6916460086   -2.3734321502   -6.698013742
H   -13.8811750118   -1.2127633016   -5.596015579
H   -15.1124708502   -2.3315121293   -4.9558665597
C   -9.7195299964   -7.1834707811   -5.3018889182
O   -8.535495888   -7.5015810774   -4.7090659915
C   -8.0931843259   -8.6746763667   -5.2572739144
H   -7.1559519975   -9.0435098779   -4.8725089371
C   -8.9671425392   -9.119250938   -6.1913787095
H   -8.8903238342   -10.0131080303   -6.7900961208
C   -10.0372789794   -8.161261532   -6.2374576687
C   -11.2178951691   -8.2270215395   -7.1020475716
O   -12.1301644302   -7.4185225221   -7.1444986239
O   -11.1854897246   -9.3338795131   -7.8840614576
C   -12.3036274818   -9.4884610087   -8.7713856699
H   -12.1156123041   -10.4104523431   -9.321003126
H   -12.3727353778   -8.6402464641   -9.4568090054
H   -13.236783832   -9.5619124595   -8.2074413147
