# Supplementary material for: Examining the Impact of Side-Chain Chirality on Conformation of a Helical Poly(3‑(S‑1-ethylhexyl)esterfuran)
Source: Macromolecules. 2025 Nov 15;58(22):12336–45. doi: 10.1021/acs.macromol.5c01499 (PMC13011260; doi:10.1021/acs.macromol.5c01499)
Supplement: Supplementary file 2 [file ma5c01499_si_002.zip › ma5c01499_si_002 (2)/Optimized Geometry Coordinates/syn_anti hexamer DFT/FE6-HT-6.xyz]

80
FE6-HT-6.xyz
O   -16.591265   2.035257   1.46436
C   -16.267606   0.791408   0.954196
C   -17.29821   -0.084788   1.187179
H   -17.318408   -1.121339   0.895961
C   -18.305126   0.661208   1.875066
C   -17.818466   1.935383   2.009787
H   -18.230842   2.828519   2.451877
C   -19.622088   0.231135   2.373934
O   -20.404833   0.952497   2.962309
O   -19.858145   -1.07056   2.09954
C   -21.12524   -1.57118   2.554666
H   -21.1502   -2.618885   2.256657
H   -21.946317   -1.019566   2.090289
H   -21.208504   -1.478026   3.64028
C   -14.986699   0.695894   0.307921
O   -14.249452   1.832705   0.300261
C   -13.072863   1.576478   -0.370589
C   -13.059829   0.271231   -0.789477
H   -12.267546   -0.203826   -1.34237
C   -14.287179   -0.309899   -0.356755
C   -14.706833   -1.698534   -0.582946
O   -15.752181   -2.205137   -0.211696
O   -13.767751   -2.382066   -1.275655
C   -14.0842   -3.755691   -1.547713
H   -13.233066   -4.145889   -2.104895
H   -14.998899   -3.830644   -2.140907
H   -14.221619   -4.311517   -0.616913
O   -12.528641   3.809465   0.169666
C   -11.566712   4.768487   -0.059692
C   -10.58404   4.249696   -0.862833
H   -9.711251   4.775613   -1.210385
C   -10.95195   2.901219   -1.140292
C   -12.162543   2.680117   -0.483083
C   -10.1904   1.954114   -1.962724
O   -10.48345   0.790269   -2.180411
O   -9.080356   2.536365   -2.471617
C   -8.261687   1.686716   -3.28911
H   -7.419581   2.304484   -3.599681
H   -8.820492   1.333973   -4.159529
H   -7.914289   0.821201   -2.719576
C   -11.191409   7.296444   0.510319
C   -11.789284   6.036956   0.573046
O   -12.831826   6.079135   1.439815
C   -12.912669   7.349272   1.942724
C   -11.934266   8.134635   1.39298
H   -11.766469   9.180843   1.597949
C   -10.033829   7.697661   -0.295954
O   -9.367398   6.969707   -1.012356
O   -9.773359   9.017989   -0.148826
C   -8.647399   9.506262   -0.893078
H   -8.576965   10.566906   -0.653426
H   -8.802695   9.36459   -1.965522
H   -7.733797   8.984199   -0.598104
C   -13.949707   7.668768   2.880961
O   -14.201362   9.000114   2.987346
C   -15.201849   9.170919   3.90169
C   -15.614141   7.948644   4.368192
H   -16.383979   7.762997   5.099983
C   -14.799877   6.968622   3.726828
C   -14.782974   5.521901   4.013849
O   -13.889888   4.751446   3.732134
O   -15.905906   5.152512   4.681764
C   -15.95548   3.763655   5.047537
H   -16.920006   3.622439   5.535134
H   -15.140612   3.516048   5.73279
H   -15.871359   3.131132   4.160867
C   -15.649989   10.501877   4.204196
O   -16.787976   10.540808   4.955606
C   -17.108771   11.854824   5.161897
H   -17.995256   12.031231   5.749734
C   -16.205649   12.660466   4.554899
H   -16.193123   13.738759   4.541287
C   -15.239146   11.798472   3.928199
C   -14.044013   12.25224   3.197395
O   -13.136571   11.56355   2.774976
O   -14.067074   13.604909   3.056983
C   -12.9347   14.162151   2.374937
H   -13.107588   15.237969   2.349348
H   -12.859197   13.762087   1.360703
H   -12.009495   13.935191   2.910751
