# Supplementary material for: Examining the Impact of Side-Chain Chirality on Conformation of a Helical Poly(3‑(S‑1-ethylhexyl)esterfuran)
Source: Macromolecules. 2025 Nov 15;58(22):12336–45. doi: 10.1021/acs.macromol.5c01499 (PMC13011260; doi:10.1021/acs.macromol.5c01499)
Supplement: Supplementary file 2 [file ma5c01499_si_002.zip › ma5c01499_si_002 (2)/Optimized Geometry Coordinates/syn_anti hexamer DFT/FE6-HT-7.xyz]

80
FE6-HT-7.xyz
O   -17.6641532769   -0.00338273   -0.6592425507
C   -16.3343235068   -0.2367301584   -0.9078281527
C   -16.1776388107   -1.4453099716   -1.5403910844
H   -15.2436047808   -1.8828704713   -1.8637139942
C   -17.4957521247   -1.9818961709   -1.6857791576
C   -18.3486614207   -1.0599266147   -1.132156479
H   -19.4207004531   -1.037459971   -1.018016285
C   -17.9403213434   -3.2560895059   -2.2705094767
O   -19.0931601619   -3.6382874681   -2.3116029291
O   -16.897610522   -3.9680463561   -2.7655692355
C   -17.2366061787   -5.242927961   -3.3356686841
H   -16.3049190312   -5.6347484799   -3.7428792673
H   -17.9859320089   -5.1279004979   -4.1222786472
H   -17.6321156991   -5.9119853676   -2.5673537601
C   -15.346108115   0.7018802828   -0.4497521295
O   -14.0848143128   0.2053064843   -0.4933592344
C   -13.2282693702   1.1609235345   0.0040474478
C   -13.9464284052   2.2710650594   0.3679912097
H   -13.539652203   3.1737393035   0.7909747726
C   -15.3142402363   1.9910804163   0.0718701762
C   -16.4383356586   2.9302303934   0.2410532113
O   -17.5764028134   2.7694963377   -0.1498173006
O   -16.0279768265   4.0458947122   0.8955876537
C   -17.0418879019   5.0422046292   1.0899304007
H   -16.5527781646   5.8580401501   1.6217049307
H   -17.8695180782   4.6407247586   1.680069276
H   -17.4324085485   5.3891984273   0.1298480071
O   -11.5717917324   -0.4272873958   -0.5145093866
C   -10.2268558381   -0.6753946432   -0.3587339678
C   -9.6393741594   0.3762847753   0.2978506538
H   -8.598515586   0.4516492992   0.5627364582
C   -10.672226046   1.323449407   0.557593079
C   -11.8470742856   0.7765466231   0.0424184625
C   -10.5181565289   2.6130128319   1.2396817006
O   -11.3999276684   3.434348094   1.4272837608
O   -9.2425183203   2.7989259828   1.6501487149
C   -8.9915734726   4.0398232867   2.3269697401
H   -7.9320562907   4.0245496458   2.5808345329
H   -9.6019301646   4.1167599423   3.2301295283
H   -9.2186474486   4.8874732415   1.6756550962
C   -8.5752582357   -2.6476020325   -0.8420198238
C   -9.7632707031   -1.9181148929   -0.904520344
O   -10.6678979206   -2.5967401779   -1.6566613175
C   -10.0773576609   -3.7553363933   -2.0817191544
C   -8.7947298786   -3.8328543797   -1.6006066391
H   -8.0960097146   -4.6361099086   -1.7791907011
C   -7.3405217844   -2.2826177664   -0.1385581114
O   -7.1333820319   -1.238273278   0.4559182857
O   -6.4189427681   -3.2694124051   -0.2300448949
C   -5.1671595222   -2.9998728466   0.4186810674
H   -4.5473459191   -3.8764871719   0.2324188798
H   -5.3123427807   -2.8538529168   1.4919748059
H   -4.7011941318   -2.1037211106   0.0016303046
C   -10.7858897751   -4.6687091415   -2.9313305783
O   -10.1094779232   -5.8346165253   -3.1140764926
C   -10.8079077835   -6.6040512368   -3.999049981
C   -11.9414924968   -5.9400189106   -4.3884396942
H   -12.6876204001   -6.288841552   -5.0838730995
C   -11.9446825273   -4.6874920955   -3.7033759933
C   -12.9610388303   -3.6312849949   -3.8604651738
O   -13.0888737084   -2.6451294314   -3.1629694059
O   -13.7546493502   -3.9012418139   -4.9281292487
C   -14.740254373   -2.8974995662   -5.2315805419
H   -15.173513037   -3.1966927983   -6.1862382173
H   -14.2706959902   -1.9149306113   -5.3151395614
H   -15.5069100162   -2.8683580452   -4.4554669695
C   -10.2988777245   -7.9001548782   -4.3513863625
O   -11.1565440892   -8.6356320048   -5.1162325286
C   -10.5595616798   -9.8391536738   -5.3759129352
H   -11.133691355   -10.5235041569   -5.9797138097
C   -9.3398778164   -9.8949675457   -4.7911819067
H   -8.6357621569   -10.7113471589   -4.818215785
C   -9.1454472487   -8.6373121642   -4.119853076
C   -7.9304506076   -8.2504302207   -3.3830777977
O   -7.6843235446   -7.168741264   -2.8871294758
O   -7.0634714538   -9.2966195861   -3.3295740237
C   -5.8314287217   -9.0279159876   -2.6451919278
H   -5.2616396566   -9.9558241338   -2.6914964777
H   -6.0202323926   -8.7454062573   -1.606496295
H   -5.2853865661   -8.2178169878   -3.1351976079
