# Supplementary material for: Examining the Impact of Side-Chain Chirality on Conformation of a Helical Poly(3‑(S‑1-ethylhexyl)esterfuran)
Source: Macromolecules. 2025 Nov 15;58(22):12336–45. doi: 10.1021/acs.macromol.5c01499 (PMC13011260; doi:10.1021/acs.macromol.5c01499)
Supplement: Supplementary file 2 [file ma5c01499_si_002.zip › ma5c01499_si_002 (2)/Optimized Geometry Coordinates/syn_anti hexamer DFT/FE6-HT-8.xyz]

80
FE6-HT-8.xyz
O   -17.2083842575   0.9849326501   1.8631715496
C   -16.3266170325   0.2346779142   1.1274601332
C   -17.0031936896   -0.7265457212   0.4165043264
H   -16.5599542181   -1.4601859931   -0.2400456141
C   -18.3839402976   -0.5499772233   0.7377951157
C   -18.4405609213   0.5015000605   1.61802323
H   -19.2622248737   0.9840317367   2.1227290833
C   -19.5667190742   -1.2932003951   0.2733472386
O   -20.7091173433   -1.0564169633   0.6160935259
O   -19.2291299345   -2.2799071418   -0.5871782879
C   -20.3297699011   -3.055712928   -1.0863616644
H   -19.8881216632   -3.7958846096   -1.7530057332
H   -21.0338450297   -2.4205425564   -1.629564813
H   -20.8594774442   -3.5451650968   -0.2653756584
C   -14.9170741751   0.5078009949   1.1773251887
O   -14.2051096372   -0.30578607   0.3564900509
C   -12.8811260223   0.0063546883   0.4852036531
C   -12.7315182519   1.0231085628   1.3936458668
H   -11.7996277863   1.4682994467   1.7087882022
C   -14.0427936063   1.3613670593   1.8471402671
C   -14.3688610625   2.4258695577   2.8115964973
O   -15.4764280119   2.7948498098   3.140917026
O   -13.2269554356   2.9766643353   3.3084591013
C   -13.4199184226   4.0556390372   4.2362996935
H   -12.4252490227   4.2954019134   4.6109905252
H   -14.079448946   3.7512902027   5.0522162924
H   -13.8609278589   4.9196118033   3.732065669
O   -10.6636050613   -0.1636457189   -0.2057615063
C   -9.8283473645   -0.8721264105   -1.0396059125
C   -10.5468364235   -1.846900825   -1.6829906105
H   -10.1530071051   -2.5496650674   -2.3970524823
C   -11.8941292335   -1.7379857061   -1.2256077741
C   -11.9128883442   -0.6803579056   -0.3180613766
C   -13.0062554624   -2.6094769476   -1.6477369921
O   -14.1524265296   -2.577650881   -1.2446600411
O   -12.5774882279   -3.497925772   -2.5790199152
C   -13.5774385715   -4.4081351374   -3.0582486951
H   -13.0734293335   -5.0358888917   -3.7926850061
H   -14.4049701827   -3.8645124464   -3.520982887
H   -13.9710866573   -5.0159782914   -2.2395702827
C   -7.3198844234   -0.7604437699   -1.7840994489
C   -8.46554456   -0.4270491337   -1.0617948738
O   -8.1778416564   0.5891504851   -0.2127975945
C   -6.8542013978   0.9271542667   -0.3810971823
C   -6.2928891798   0.121653082   -1.3392282444
H   -5.2729139183   0.1645141084   -1.6813947659
C   -7.1833627723   -1.8048928645   -2.8054512945
O   -8.0602375289   -2.5692703117   -3.1718091897
O   -5.9298443822   -1.8290596274   -3.3133961549
C   -5.6960080635   -2.8235577892   -4.3220170844
H   -4.6519970416   -2.706033832   -4.6108764833
H   -6.3524611475   -2.6635881248   -5.1809143202
H   -5.8745248629   -3.8256997086   -3.9244840844
C   -6.3773467315   1.9943958168   0.4506247156
O   -7.2422237509   2.4216989793   1.406974986
C   -6.644377741   3.4400829403   2.0976486462
C   -5.397625835   3.6789789394   1.5823682332
H   -4.6897990259   4.4178092462   1.9215388253
C   -5.2066373742   2.7483565303   0.5197151906
C   -4.0111069687   2.626901289   -0.3204861717
O   -3.8235293168   1.7932778997   -1.1900102584
O   -3.0991334469   3.5792660254   -0.0091906388
C   -1.8856639941   3.5368770491   -0.7758557652
H   -1.2743964847   4.3574274134   -0.4010845841
H   -2.0969263492   3.6702907186   -1.839589697
H   -1.3737984823   2.5816052763   -0.6357765876
C   -7.3306508904   4.0720698177   3.1934332752
O   -6.7373972955   5.2348185949   3.5967933419
C   -7.4279365975   5.7049719425   4.6790753287
H   -7.0649869511   6.6298443081   5.0981014264
C   -8.4507198489   4.8712048419   4.9824968276
H   -9.163785979   4.9728506032   5.7852071546
C   -8.4078374729   3.7998026667   4.0240306954
C   -9.2997951488   2.627251481   4.0173086124
O   -9.3646101395   1.7703649917   3.1592902688
O   -10.0585832942   2.6099028898   5.1456463206
C   -10.9069564703   1.4565761987   5.2926834262
H   -11.327431419   1.5323913386   6.2957008521
H   -10.3238153006   0.5388775661   5.1894581441
H   -11.7000914329   1.4688596657   4.543390503
