# Supplementary material for: Examining the Impact of Side-Chain Chirality on Conformation of a Helical Poly(3‑(S‑1-ethylhexyl)esterfuran)
Source: Macromolecules. 2025 Nov 15;58(22):12336–45. doi: 10.1021/acs.macromol.5c01499 (PMC13011260; doi:10.1021/acs.macromol.5c01499)
Supplement: Supplementary file 2 [file ma5c01499_si_002.zip › ma5c01499_si_002 (2)/Optimized Geometry Coordinates/syn_anti hexamer DFT/FE6-HT-9.xyz]

80
FE6-HT-9.xyz
O   -16.94868   1.168633   1.190929
C   -16.495893   0.212104   0.302598
C   -17.438393   -0.777242   0.168631
H   -17.350543   -1.646989   -0.460202
C   -18.524192   -0.406514   1.020825
C   -18.165243   0.77868   1.60969
H   -18.668261   1.419107   2.31668
C   -19.800786   -1.09373   1.275966
O   -20.66551   -0.684833   2.027125
O   -19.898505   -2.242573   0.570852
C   -21.118029   -2.975951   0.764835
H   -21.028498   -3.863805   0.139602
H   -21.980055   -2.377079   0.460625
H   -21.236676   -3.255026   1.814648
C   -15.194809   0.451112   -0.259179
O   -14.567336   1.56992   0.176101
C   -13.346023   1.650179   -0.456339
C   -13.19529   0.579216   -1.299245
H   -12.339915   0.383945   -1.923027
C   -14.379784   -0.203935   -1.181499
C   -14.659903   -1.450823   -1.903692
O   -15.667133   -2.130884   -1.804655
O   -13.635177   -1.77595   -2.725003
C   -13.812517   -2.985465   -3.477645
H   -12.906271   -3.09392   -4.072758
H   -14.690334   -2.912303   -4.124424
H   -13.938111   -3.840929   -2.809378
O   -13.049705   3.609791   0.83047
C   -12.16029   4.631048   1.03324
C   -11.074413   4.468662   0.213268
H   -10.214455   5.115671   0.148485
C   -11.29714   3.27479   -0.531512
C   -12.53491   2.782394   -0.113637
C   -10.38928   2.70075   -1.529934
O   -10.564451   1.671139   -2.159004
O   -9.286186   3.472362   -1.683274
C   -8.331961   2.989824   -2.641312
H   -7.520289   3.716895   -2.636829
H   -8.782378   2.923429   -3.634707
H   -7.963487   2.001674   -2.355192
C   -13.384209   5.867196   3.002667
C   -12.471511   5.669369   1.973335
O   -11.696396   6.779328   1.838893
C   -12.103693   7.699283   2.780697
C   -13.145472   7.178817   3.506099
H   -13.660815   7.674536   4.310999
C   -14.348306   4.897694   3.558443
O   -14.376553   3.706159   3.33303
O   -15.208701   5.518533   4.404018
C   -16.160889   4.654091   5.040534
H   -16.771904   5.302418   5.668098
H   -15.653121   3.899839   5.647178
H   -16.778273   4.146404   4.295412
C   -11.381349   8.938228   2.79474
O   -10.380452   9.040673   1.883138
C   -9.794067   10.279739   2.028294
C   -10.420946   10.968906   3.032458
H   -10.171972   11.962553   3.363926
C   -11.446775   10.116561   3.536847
C   -12.375741   10.439817   4.625881
O   -13.249354   9.71198   5.066702
O   -12.146905   11.68342   5.106713
C   -13.008544   12.094089   6.179082
H   -12.686396   13.101085   6.442454
H   -12.907121   11.421877   7.034633
H   -14.052376   12.096952   5.855583
C   -8.704169   10.562768   1.135208
O   -8.395675   9.572887   0.252941
C   -7.347164   10.0042   -0.512742
H   -7.000485   9.308702   -1.260096
C   -6.972603   11.251816   -0.142374
H   -6.179559   11.851337   -0.560723
C   -7.845169   11.637096   0.932517
C   -7.814871   12.911296   1.653876
O   -8.553638   13.245856   2.564866
O   -6.832026   13.715571   1.17824
C   -6.722989   14.993106   1.823977
H   -5.898749   15.503273   1.326026
H   -6.510981   14.870732   2.888998
H   -7.649328   15.562134   1.713279
